# Supplementary material for: Plasmid-driven clonal expansion of multidrug-resistant monophasic Salmonella Typhimurium in a Global Food Trade Hub
Source: Emerg Microbes Infect. 2025 Aug 10;14(1):2542251. doi: 10.1080/22221751.2025.2542251 (PMC12340968; doi:10.1080/22221751.2025.2542251)
Supplement: Supplementary_Table_S1_S11_revised.xlsx [file TEMI_A_2542251_SM5434.xlsx]

## Sheet: Supplementary_Table_S1
Supplementary Table S1. Metadata of 3,431 strains of Salmonella 1,4,[5],12:i:-
ID/Accession	Collection Year	Year	ST	Cluster-SNP3	Source Niche	Type	Country	Province	City	Location	Cladetype	Cladetype2
S07005	2007	1949-2008	34	617	Human	IDDS	China	Guangdong	Shenzhen	Nanshan	clade2	clade2.1
S08093	2008	1949-2008	34	618	Human	IDDS	China	Guangdong	Shenzhen	Longgang	clade3	clade3.2
S08095	2008	1949-2008	34	618	Human	IDDS	China	Guangdong	Shenzhen	Futian	clade3	clade3.2
S08118	2008	1949-2008	34	619	Human	IDDS	China	Guangdong	Shenzhen	Baoan	clade2	clade2.1
S08120	2008	1949-2008	34	620	Human	IDDS	China	Guangdong	Shenzhen	Nanshan	clade2	clade2.1
S09001	2009	2009-2012	34	621	Human	IDDS	China	Guangdong	Shenzhen	Longgang	clade2	clade2.1
S09037	2009	2009-2012	34	622	Human	IDDS	China	Guangdong	Shenzhen	Luohu	clade2	clade2.1
S09053	2009	2009-2012	34	623	Human	IDDS	China	Guangdong	Shenzhen	Nanshan	clade2	clade2.1
S09068	2009	2009-2012	34	624	Human	IDDS	China	Guangdong	Shenzhen	Baoan	clade2	clade2.1
S09104	2009	2009-2012	34	625	Human	IDDS	China	Guangdong	Shenzhen	Baoan	clade3	clade3.2
S09107	2009	2009-2012	34	626	Human	IDDS	China	Guangdong	Shenzhen	Baoan	clade2	clade2.1
S09109	2009	2009-2012	34	627	Human	IDDS	China	Guangdong	Shenzhen	Baoan	clade2	clade2.1
S09112	2009	2009-2012	34	628	Human	IDDS	China	Guangdong	Shenzhen	Baoan	clade2	clade2.1
S09114	2009	2009-2012	34	458	Human	IDDS	China	Guangdong	Shenzhen	Baoan	clade2	clade2.1
S10022	2010	2009-2012	34	629	Human	IDDS	China	Guangdong	Shenzhen	Guangming	clade2	clade2.1
S10053	2010	2009-2012	34	630	Human	IDDS	China	Guangdong	Shenzhen	Guangming	clade2	clade2.1
S10065	2010	2009-2012	34	631	Human	IDDS	China	Guangdong	Shenzhen	Nanshan	clade2	clade2.1
S10140	2010	2009-2012	34	632	Human	IDDS	China	Guangdong	Shenzhen	Baoan	clade2	clade2.1
S10141	2010	2009-2012	34	633	Human	IDDS	China	Guangdong	Shenzhen	Baoan	clade2	clade2.1
S10145	2010	2009-2012	34	634	Human	IDDS	China	Guangdong	Shenzhen	Guangming	clade2	clade2.1
S11021	2011	2009-2012	34	635	Human	IDDS	China	Guangdong	Shenzhen	Baoan	clade3	clade3.1
S11026	2011	2009-2012	34	636	Human	IDDS	China	Guangdong	Shenzhen	Luohu	clade2	clade2.2
S11029	2011	2009-2012	34	637	Human	IDDS	China	Guangdong	Shenzhen	Baoan	clade3	clade3.1
S11030	2011	2009-2012	34	638	Human	IDDS	China	Guangdong	Shenzhen	Baoan	clade2	clade2.1
S11039	2011	2009-2012	34	639	Human	IDDS	China	Guangdong	Shenzhen	Longgang	clade2	clade2.1
S11044	2011	2009-2012	34	640	Human	IDDS	China	Guangdong	Shenzhen	Baoan	clade3	clade3.1
S11045	2011	2009-2012	34	635	Human	IDDS	China	Guangdong	Shenzhen	Baoan	clade3	clade3.1
S11047	2011	2009-2012	34	641	Human	IDDS	China	Guangdong	Shenzhen	Baoan	clade2	clade2.1
S11063	2011	2009-2012	34	642	Human	IDDS	China	Guangdong	Shenzhen	Baoan	clade2	clade2.2
S11077	2011	2009-2012	34	643	Human	IDDS	China	Guangdong	Shenzhen	Longgang	clade2	clade2.1
S11078	2011	2009-2012	34	644	Human	IDDS	China	Guangdong	Shenzhen	Longgang	clade3	clade3.2
S11082	2011	2009-2012	34	636	Human	IDDS	China	Guangdong	Shenzhen	Longgang	clade2	clade2.2
S11098	2011	2009-2012	34	645	Human	IDDS	China	Guangdong	Shenzhen	Nanshan	clade2	clade2.1
S11110	2011	2009-2012	34	646	Human	IDDS	China	Guangdong	Shenzhen	Baoan	clade2	clade2.1
S11129	2011	2009-2012	34	647	Human	IDDS	China	Guangdong	Shenzhen	Futian	clade2	clade2.1
S11135	2011	2009-2012	34	648	Human	IDDS	China	Guangdong	Shenzhen	Futian	clade3	clade3.1
S11166	2011	2009-2012	34	649	Human	IDDS	China	Guangdong	Shenzhen	Nanshan	clade2	clade2.1
S11175	2011	2009-2012	34	650	Human	IDDS	China	Guangdong	Shenzhen	Baoan	clade2	clade2.1
S11207	2011	2009-2012	34	651	Human	IDDS	China	Guangdong	Shenzhen	Luohu	clade3	clade3.2
S11209	2011	2009-2012	34	652	Human	IDDS	China	Guangdong	Shenzhen	Baoan	clade3	clade3.1
S11211	2011	2009-2012	34	652	Human	IDDS	China	Guangdong	Shenzhen	Baoan	clade3	clade3.1
S11222	2011	2009-2012	34	653	Human	IDDS	China	Guangdong	Shenzhen	Futian	clade2	clade2.1
S11229	2011	2009-2012	34	654	Human	IDDS	China	Guangdong	Shenzhen	Futian	clade2	clade2.1
S11236	2011	2009-2012	34	655	Human	IDDS	China	Guangdong	Shenzhen	Futian	clade2	clade2.1
S11239	2011	2009-2012	34	656	Human	IDDS	China	Guangdong	Shenzhen	Baoan	clade2	clade2.1
S11251	2011	2009-2012	34	652	Human	IDDS	China	Guangdong	Shenzhen	Baoan	clade3	clade3.1
S12018	2012	2009-2012	34	657	Human	IDDS	China	Guangdong	Shenzhen	Nanshan	clade2	clade2.1
S12019	2012	2009-2012	34	658	Human	IDDS	China	Guangdong	Shenzhen	Nanshan	clade2	clade2.1
S12027	2012	2009-2012	34	659	Human	IDDS	China	Guangdong	Shenzhen	Baoan	clade2	clade2.1
S12028	2012	2009-2012	34	660	Human	IDDS	China	Guangdong	Shenzhen	Baoan	clade2	clade2.1
S12035	2012	2009-2012	34	661	Human	IDDS	China	Guangdong	Shenzhen	Nanshan	clade2	clade2.1
S12038	2012	2009-2012	34	662	Human	IDDS	China	Guangdong	Shenzhen	Baoan	clade2	clade2.2
S12054	2012	2009-2012	34	663	Human	IDDS	China	Guangdong	Shenzhen	Baoan	clade2	clade2.1
S12065	2012	2009-2012	34	652	Human	IDDS	China	Guangdong	Shenzhen	Baoan	clade3	clade3.1
S12073	2012	2009-2012	34	664	Human	IDDS	China	Guangdong	Shenzhen	Longgang	clade2	clade2.2
S12105	2012	2009-2012	34	665	Human	IDDS	China	Guangdong	Shenzhen	Futian	clade2	clade2.1
S12114	2012	2009-2012	34	666	Human	IDDS	China	Guangdong	Shenzhen	Longgang	clade2	clade2.2
S12120	2012	2009-2012	34	667	Human	IDDS	China	Guangdong	Shenzhen	Luohu	clade2	clade2.1
S12129	2012	2009-2012	34	667	Human	IDDS	China	Guangdong	Shenzhen	Longgang	clade2	clade2.1
S12145	2012	2009-2012	34	435	Human	IDDS	China	Guangdong	Shenzhen	Nanshan	clade3	clade3.2
S12148	2012	2009-2012	34	668	Human	IDDS	China	Guangdong	Shenzhen	Nanshan	clade3	clade3.2
S12151	2012	2009-2012	34	651	Human	IDDS	China	Guangdong	Shenzhen	Baoan	clade3	clade3.2
S12152	2012	2009-2012	34	658	Human	IDDS	China	Guangdong	Shenzhen	Baoan	clade2	clade2.1
S12153	2012	2009-2012	34	669	Human	IDDS	China	Guangdong	Shenzhen	Baoan	clade3	clade3.2
S12157	2012	2009-2012	34	670	Human	IDDS	China	Guangdong	Shenzhen	Luohu	clade2	clade2.1
S12163	2012	2009-2012	34	671	Human	IDDS	China	Guangdong	Shenzhen	Longgang	clade2	clade2.1
S12174	2012	2009-2012	34	669	Human	IDDS	China	Guangdong	Shenzhen	Baoan	clade3	clade3.2
S12180	2012	2009-2012	34	672	Human	IDDS	China	Guangdong	Shenzhen	Longgang	clade2	clade2.1
S12189	2012	2009-2012	34	673	Human	IDDS	China	Guangdong	Shenzhen	Baoan	clade3	clade3.1
S12192	2012	2009-2012	34	674	Human	IDDS	China	Guangdong	Shenzhen	Baoan	clade3	clade3.1
S12203	2012	2009-2012	34	675	Human	IDDS	China	Guangdong	Shenzhen	Baoan	clade2	clade2.1
S12215	2012	2009-2012	34	676	Human	IDDS	China	Guangdong	Shenzhen	Longgang	clade3	clade3.1
S12216	2012	2009-2012	34	677	Human	IDDS	China	Guangdong	Shenzhen	Longgang	clade2	clade2.1
S12263	2012	2009-2012	34	678	Human	IDDS	China	Guangdong	Shenzhen	Futian	clade2	clade2.1
S12267	2012	2009-2012	34	458	Human	IDDS	China	Guangdong	Shenzhen	Nanshan	clade2	clade2.1
S13029	2013	2013-2016	34	679	Human	IDDS	China	Guangdong	Shenzhen	Guangming	clade2	clade2.2
S13052	2013	2013-2016	34	680	Human	IDDS	China	Guangdong	Shenzhen	Baoan	clade2	clade2.1
S13054	2013	2013-2016	34	681	Human	IDDS	China	Guangdong	Shenzhen	Baoan	clade2	clade2.1
S13059	2013	2013-2016	34	682	Human	IDDS	China	Guangdong	Shenzhen	Baoan	clade2	clade2.1
S13065	2013	2013-2016	34	369	Human	IDDS	China	Guangdong	Shenzhen	Guangming	clade4	clade4.1
S13076	2013	2013-2016	34	683	Human	IDDS	China	Guangdong	Shenzhen	Longgang	clade3	clade3.2
S13113	2013	2013-2016	34	684	Human	IDDS	China	Guangdong	Shenzhen	Baoan	clade2	clade2.1
S13127	2013	2013-2016	34	685	Human	IDDS	China	Guangdong	Shenzhen	Baoan	clade2	clade2.1
S13131	2013	2013-2016	34	686	Human	IDDS	China	Guangdong	Shenzhen	Longhua	clade2	clade2.1
S13157	2013	2013-2016	34	687	Human	IDDS	China	Guangdong	Shenzhen	Futian	clade4	clade4.3
S13182	2013	2013-2016	34	688	Human	IDDS	China	Guangdong	Shenzhen	Guangming	clade3	clade3.1
S13250	2013	2013-2016	34	689	Human	IDDS	China	Guangdong	Shenzhen	Baoan	clade2	clade2.1
S13262	2013	2013-2016	34	690	Human	IDDS	China	Guangdong	Shenzhen	Longgang	clade2	clade2.1
S13263	2013	2013-2016	34	691	Human	IDDS	China	Guangdong	Shenzhen	Longgang	clade2	clade2.1
S13266	2013	2013-2016	34	692	Human	IDDS	China	Guangdong	Shenzhen	Longgang	clade3	clade3.2
S13269	2013	2013-2016	34	687	Human	IDDS	China	Guangdong	Shenzhen	Futian	clade4	clade4.3
S13279	2013	2013-2016	34	693	Human	IDDS	China	Guangdong	Shenzhen	Baoan	clade2	clade2.1
S13285	2013	2013-2016	34	694	Human	IDDS	China	Guangdong	Shenzhen	Baoan	clade3	clade3.2
S13288	2013	2013-2016	34	553	Human	IDDS	China	Guangdong	Shenzhen	Baoan	clade3	clade3.2
S13290	2013	2013-2016	34	695	Human	IDDS	China	Guangdong	Shenzhen	Futian	clade3	clade3.2
S13291	2013	2013-2016	34	696	Human	IDDS	China	Guangdong	Shenzhen	Futian	clade3	clade3.2
S13292	2013	2013-2016	34	697	Human	IDDS	China	Guangdong	Shenzhen	Futian	clade2	clade2.1
S13302	2013	2013-2016	34	659	Human	IDDS	China	Guangdong	Shenzhen	Baoan	clade2	clade2.1
S13334	2013	2013-2016	34	698	Human	IDDS	China	Guangdong	Shenzhen	Baoan	clade2	clade2.1
S13350	2013	2013-2016	34	699	Human	IDDS	China	Guangdong	Shenzhen	Baoan	clade4	clade4.1
S13356	2013	2013-2016	34	700	Human	IDDS	China	Guangdong	Shenzhen	Futian	clade2	clade2.2
S14003	2014	2013-2016	34	701	Human	IDDS	China	Guangdong	Shenzhen	Baoan	clade2	clade2.1
S14009	2014	2013-2016	34	702	Human	IDDS	China	Guangdong	Shenzhen	Baoan	clade2	clade2.1
S14020	2014	2013-2016	34	703	Human	IDDS	China	Guangdong	Shenzhen	Futian	clade4	clade4.3
S14021	2014	2013-2016	34	704	Human	IDDS	China	Guangdong	Shenzhen	Futian	clade2	clade2.1
S14022	2014	2013-2016	34	428	Human	IDDS	China	Guangdong	Shenzhen	Futian	clade2	clade2.2
S14025	2014	2013-2016	34	705	Human	IDDS	China	Guangdong	Shenzhen	Guangming	clade2	clade2.2
S14030	2014	2013-2016	34	706	Human	IDDS	China	Guangdong	Shenzhen	Longgang	clade2	clade2.1
S14034	2014	2013-2016	34	707	Human	IDDS	China	Guangdong	Shenzhen	Baoan	clade3	clade3.2
S14037	2014	2013-2016	34	708	Human	IDDS	China	Guangdong	Shenzhen	Baoan	clade2	clade2.1
S14044	2014	2013-2016	34	709	Human	OFHS	China	Guangdong	Shenzhen	Longhua	clade3	clade3.2
S14045	2014	2013-2016	34	710	Human	OFHS	China	Guangdong	Shenzhen	Longgang	clade3	clade3.2
S14047	2014	2013-2016	34	711	Human	IDDS	China	Guangdong	Shenzhen	Futian	clade4	clade4.3
S14049	2014	2013-2016	1958	712	Human	IDDS	China	Guangdong	Shenzhen	Futian	clade2	clade2.1
S14052	2014	2013-2016	34	713	Human	IDDS	China	Guangdong	Shenzhen	Longgang	clade4	clade4.3
S14053	2014	2013-2016	34	425	Human	IDDS	China	Guangdong	Shenzhen	Baoan	clade4	clade4.3
S14058	2014	2013-2016	34	714	Human	IDDS	China	Guangdong	Shenzhen	Baoan	clade4	clade4.3
S14069	2014	2013-2016	34	715	Human	IDDS	China	Guangdong	Shenzhen	Longgang	clade4	clade4.1
S14091	2014	2013-2016	34	716	Human	OFHS	China	Guangdong	Shenzhen	Longhua	clade2	clade2.2
S14097	2014	2013-2016	34	717	Human	OFHS	China	Guangdong	Shenzhen	Longhua	clade3	clade3.1
S14100	2014	2013-2016	34	718	Human	IDDS	China	Guangdong	Shenzhen	Baoan	clade4	clade4.3
S14103	2014	2013-2016	34	719	Human	IDDS	China	Guangdong	Shenzhen	Baoan	clade3	clade3.2
S14118	2014	2013-2016	34	720	Human	IDDS	China	Guangdong	Shenzhen	Longgang	clade2	clade2.1
S14119	2014	2013-2016	34	721	Human	IDDS	China	Guangdong	Shenzhen	Longgang	clade3	clade3.2
S14120	2014	2013-2016	34	722	Human	IDDS	China	Guangdong	Shenzhen	Longgang	clade3	clade3.2
S14121	2014	2013-2016	34	720	Human	IDDS	China	Guangdong	Shenzhen	Longgang	clade2	clade2.1
S14126	2014	2013-2016	34	723	Human	IDDS	China	Guangdong	Shenzhen	Baoan	clade2	clade2.2
S14128	2014	2013-2016	34	724	Human	IDDS	China	Guangdong	Shenzhen	Baoan	clade2	clade2.1
S14133	2014	2013-2016	34	257	Human	IDDS	China	Guangdong	Shenzhen	Baoan	clade4	clade4.3
S14136	2014	2013-2016	34	725	Human	IDDS	China	Guangdong	Shenzhen	Longgang	clade2	clade2.1
S14138	2014	2013-2016	34	715	Human	IDDS	China	Guangdong	Shenzhen	Longgang	clade4	clade4.1
S14152	2014	2013-2016	34	726	Human	IDDS	China	Guangdong	Shenzhen	Baoan	clade2	clade2.1
S14161	2014	2013-2016	34	727	Human	IDDS	China	Guangdong	Shenzhen	Futian	clade2	clade2.2
S14163	2014	2013-2016	34	728	Human	IDDS	China	Guangdong	Shenzhen	Futian	clade3	clade3.2
S14165	2014	2013-2016	34	729	Human	IDDS	China	Guangdong	Shenzhen	Futian	clade2	clade2.1
S14173	2014	2013-2016	34	723	Human	IDDS	China	Guangdong	Shenzhen	Longhua	clade2	clade2.2
S14189	2014	2013-2016	34	730	Human	IDDS	China	Guangdong	Shenzhen	Baoan	clade3	clade3.2
S14192	2014	2013-2016	34	731	Human	IDDS	China	Guangdong	Shenzhen	Baoan	clade4	clade4.1
S14193	2014	2013-2016	34	732	Human	IDDS	China	Guangdong	Shenzhen	Longgang	clade3	clade3.2
S14194	2014	2013-2016	34	733	Human	IDDS	China	Guangdong	Shenzhen	Longgang	clade4	clade4.1
S14195	2014	2013-2016	34	734	Human	IDDS	China	Guangdong	Shenzhen	Longgang	clade2	clade2.1
S14200	2014	2013-2016	34	722	Human	IDDS	China	Guangdong	Shenzhen	Longgang	clade3	clade3.2
S14204	2014	2013-2016	34	735	Human	IDDS	China	Guangdong	Shenzhen	Baoan	clade2	clade2.1
S14205	2014	2013-2016	34	736	Human	IDDS	China	Guangdong	Shenzhen	Baoan	clade2	clade2.2
S14216	2014	2013-2016	34	730	Human	IDDS	China	Guangdong	Shenzhen	Baoan	clade3	clade3.2
S14218	2014	2013-2016	34	727	Human	IDDS	China	Guangdong	Shenzhen	Futian	clade2	clade2.2
S14221	2014	2013-2016	34	724	Human	IDDS	China	Guangdong	Shenzhen	Guangming	clade2	clade2.1
S14222	2014	2013-2016	34	737	Human	IDDS	China	Guangdong	Shenzhen	Nanshan	clade3	clade3.2
S14225	2014	2013-2016	34	714	Human	IDDS	China	Guangdong	Shenzhen	Baoan	clade4	clade4.3
S14232	2014	2013-2016	34	738	Human	IDDS	China	Guangdong	Shenzhen	Futian	clade3	clade3.2
S14237	2014	2013-2016	34	739	Human	IDDS	China	Guangdong	Shenzhen	Guangming	clade2	clade2.2
S14239	2014	2013-2016	34	740	Human	IDDS	China	Guangdong	Shenzhen	Longgang	clade3	clade3.2
S14242	2014	2013-2016	34	687	Human	IDDS	China	Guangdong	Shenzhen	Longgang	clade4	clade4.3
S14247	2014	2013-2016	34	732	Human	IDDS	China	Guangdong	Shenzhen	Longgang	clade3	clade3.2
S14256	2014	2013-2016	34	739	Human	IDDS	China	Guangdong	Shenzhen	Guangming	clade2	clade2.2
S14260	2014	2013-2016	34	741	Human	IDDS	China	Guangdong	Shenzhen	Longgang	clade2	clade2.1
S14261	2014	2013-2016	34	689	Human	IDDS	China	Guangdong	Shenzhen	Longgang	clade2	clade2.1
S14265	2014	2013-2016	34	731	Human	IDDS	China	Guangdong	Shenzhen	Guangming	clade4	clade4.1
S14276	2014	2013-2016	34	742	Human	IDDS	China	Guangdong	Shenzhen	Longgang	clade2	clade2.2
S14278	2014	2013-2016	34	742	Human	IDDS	China	Guangdong	Shenzhen	Longgang	clade2	clade2.2
S14283	2014	2013-2016	34	730	Human	IDDS	China	Guangdong	Shenzhen	Baoan	clade3	clade3.2
S14284	2014	2013-2016	34	731	Human	IDDS	China	Guangdong	Shenzhen	Baoan	clade4	clade4.1
S14297	2014	2013-2016	34	741	Human	IDDS	China	Guangdong	Shenzhen	Longgang	clade2	clade2.1
S14310	2014	2013-2016	34	743	Human	IDDS	China	Guangdong	Shenzhen	Longhua	clade2	clade2.2
S14312	2014	2013-2016	34	744	Human	IDDS	China	Guangdong	Shenzhen	Longhua	clade2	clade2.1
S14313	2014	2013-2016	34	745	Human	IDDS	China	Guangdong	Shenzhen	Pingshan	clade3	clade3.2
S14318	2014	2013-2016	34	746	Human	IDDS	China	Guangdong	Shenzhen	Longgang	clade2	clade2.1
S14329	2014	2013-2016	34	747	Human	IDDS	China	Guangdong	Shenzhen	Baoan	clade2	clade2.1
S14333	2014	2013-2016	34	748	Human	IDDS	China	Guangdong	Shenzhen	Baoan	clade2	clade2.1
S14335	2014	2013-2016	34	745	Human	IDDS	China	Guangdong	Shenzhen	Longgang	clade3	clade3.2
S14340	2014	2013-2016	34	749	Human	IDDS	China	Guangdong	Shenzhen	Baoan	clade2	clade2.2
S14344	2014	2013-2016	34	750	Human	IDDS	China	Guangdong	Shenzhen	Baoan	clade2	clade2.2
S14357	2014	2013-2016	34	751	Human	IDDS	China	Guangdong	Shenzhen	Baoan	clade4	clade4.1
S14378	2014	2013-2016	34	752	Human	IDDS	China	Guangdong	Shenzhen	Futian	clade3	clade3.2
S14382	2014	2013-2016	34	753	Human	IDDS	China	Guangdong	Shenzhen	Nanshan	clade2	clade2.1
S14383	2014	2013-2016	34	754	Human	IDDS	China	Guangdong	Shenzhen	Nanshan	clade2	clade2.1
S14388	2014	2013-2016	34	755	Human	IDDS	China	Guangdong	Shenzhen	Guangming	clade4	clade4.3
S14391	2014	2013-2016	34	222	Human	IDDS	China	Guangdong	Shenzhen	Baoan	clade3	clade3.4
S14392	2014	2013-2016	34	756	Human	IDDS	China	Guangdong	Shenzhen	Baoan	clade4	clade4.3
S14398	2014	2013-2016	34	757	Human	IDDS	China	Guangdong	Shenzhen	Longgang	clade3	clade3.2
S14400	2014	2013-2016	34	758	Human	IDDS	China	Guangdong	Shenzhen	Longgang	clade3	clade3.1
S14411	2014	2013-2016	34	752	Human	IDDS	China	Guangdong	Shenzhen	Futian	clade3	clade3.2
S14431	2014	2013-2016	34	759	Human	IDDS	China	Guangdong	Shenzhen	Baoan	clade4	clade4.1
S14433	2014	2013-2016	34	760	Human	IDDS	China	Guangdong	Shenzhen	Baoan	clade3	clade3.2
S14458	2014	2013-2016	34	761	Human	OFHS	China	Guangdong	Shenzhen	Longhua	clade4	clade4.1
S14466	2014	2013-2016	34	377	Human	IDDS	China	Guangdong	Shenzhen	Longgang	clade3	clade3.1
S14469	2014	2013-2016	34	386	Human	IDDS	China	Guangdong	Shenzhen	Baoan	clade3	clade3.4
S14476	2014	2013-2016	34	762	Human	IDDS	China	Guangdong	Shenzhen	Futian	clade2	clade2.2
S14480	2014	2013-2016	34	699	Human	IDDS	China	Guangdong	Shenzhen	Pingshan	clade4	clade4.1
S14488	2014	2013-2016	34	377	Human	IDDS	China	Guangdong	Shenzhen	Longgang	clade3	clade3.1
S14490	2014	2013-2016	34	386	Human	IDDS	China	Guangdong	Shenzhen	Baoan	clade3	clade3.4
S14492	2014	2013-2016	34	763	Human	IDDS	China	Guangdong	Shenzhen	Longhua	clade2	clade2.2
S14496	2014	2013-2016	34	764	Human	IDDS	China	Guangdong	Shenzhen	Longgang	clade3	clade3.2
S14499	2014	2013-2016	34	687	Human	IDDS	China	Guangdong	Shenzhen	Longgang	clade4	clade4.3
S14509	2014	2013-2016	34	765	Human	IDDS	China	Guangdong	Shenzhen	Nanshan	clade2	clade2.1
S14511	2014	2013-2016	34	766	Human	IDDS	China	Guangdong	Shenzhen	Guangming	clade4	clade4.3
S14527	2014	2013-2016	34	709	Human	OFHS	China	Guangdong	Shenzhen	Longhua	clade3	clade3.2
S14547	2014	2013-2016	34	718	Human	IDDS	China	Guangdong	Shenzhen	Baoan	clade4	clade4.3
S14557	2014	2013-2016	34	767	Human	IDDS	China	Guangdong	Shenzhen	Futian	clade3	clade3.4
S14560	2014	2013-2016	34	768	Human	IDDS	China	Guangdong	Shenzhen	Longgang	clade2	clade2.1
S14564	2014	2013-2016	34	768	Human	IDDS	China	Guangdong	Shenzhen	Longgang	clade2	clade2.1
S14567	2014	2013-2016	34	769	Human	IDDS	China	Guangdong	Shenzhen	Baoan	clade4	clade4.2
S15003	2015	2013-2016	34	762	Human	IDDS	China	Guangdong	Shenzhen	Futian	clade2	clade2.2
S15013	2014	2013-2016	34	386	Human	IDDS	China	Guangdong	Shenzhen	Nanshan	clade3	clade3.4
S15016	2014	2013-2016	34	756	Human	IDDS	China	Guangdong	Shenzhen	Baoan	clade4	clade4.3
S15020	2015	2013-2016	34	769	Human	IDDS	China	Guangdong	Shenzhen	Baoan	clade4	clade4.2
S15046	2015	2013-2016	34	770	Human	IDDS	China	Guangdong	Shenzhen	Baoan	clade2	clade2.2
S15049	2015	2013-2016	34	771	Human	IDDS	China	Guangdong	Shenzhen	Longgang	clade3	clade3.2
S15056	2015	2013-2016	34	772	Human	IDDS	China	Guangdong	Shenzhen	Guangming	clade2	clade2.1
S15058	2015	2013-2016	34	773	Human	IDDS	China	Guangdong	Shenzhen	Baoan	clade3	clade3.2
S15063	2015	2013-2016	34	774	Human	IDDS	China	Guangdong	Shenzhen	Longgang	clade3	clade3.1
S15064	2015	2013-2016	34	774	Human	IDDS	China	Guangdong	Shenzhen	Longgang	clade3	clade3.1
S15079	2015	2013-2016	34	222	Human	IDDS	China	Guangdong	Shenzhen	Longgang	clade3	clade3.4
S15083	2015	2013-2016	34	775	Human	IDDS	China	Guangdong	Shenzhen	Futian	clade3	clade3.4
S15086	2015	2013-2016	34	227	Human	IDDS	China	Guangdong	Shenzhen	Longgang	clade3	clade3.4
S15090	2015	2013-2016	34	227	Human	IDDS	China	Guangdong	Shenzhen	Pingshan	clade3	clade3.4
S15108	2015	2013-2016	34	227	Human	IDDS	China	Guangdong	Shenzhen	Longgang	clade3	clade3.4
S15111	2015	2013-2016	34	776	Human	IDDS	China	Guangdong	Shenzhen	Pingshan	clade2	clade2.1
S15116	2015	2013-2016	34	777	Human	IDDS	China	Guangdong	Shenzhen	Baoan	clade2	clade2.2
S15117	2015	2013-2016	34	778	Human	IDDS	China	Guangdong	Shenzhen	Baoan	clade2	clade2.2
S15118	2015	2013-2016	34	779	Human	IDDS	China	Guangdong	Shenzhen	Baoan	clade2	clade2.2
S15123	2015	2013-2016	34	780	Human	IDDS	China	Guangdong	Shenzhen	Longgang	clade3	clade3.2
S15133	2015	2013-2016	34	781	Human	OFHS	China	Guangdong	Shenzhen	Longhua	clade2	clade2.1
S15142	2015	2013-2016	34	782	Human	IDDS	China	Guangdong	Shenzhen	Nanshan	clade4	clade4.1
S15144	2015	2013-2016	34	783	Human	IDDS	China	Guangdong	Shenzhen	Nanshan	clade3	clade3.2
S15150	2015	2013-2016	34	784	Human	IDDS	China	Guangdong	Shenzhen	Baoan	clade3	clade3.2
S15151	2015	2013-2016	34	785	Human	OFHS	China	Guangdong	Shenzhen	Longhua	clade3	clade3.2
S15157	2015	2013-2016	34	779	Human	IDDS	China	Guangdong	Shenzhen	Futian	clade2	clade2.2
S15158	2015	2013-2016	34	786	Human	IDDS	China	Guangdong	Shenzhen	Futian	clade3	clade3.4
S15176	2015	2013-2016	34	787	Human	IDDS	China	Guangdong	Shenzhen	Baoan	clade2	clade2.1
S15178	2015	2013-2016	34	788	Human	IDDS	China	Guangdong	Shenzhen	Guangming	clade2	clade2.2
S15184	2015	2013-2016	34	377	Human	IDDS	China	Guangdong	Shenzhen	Baoan	clade3	clade3.1
S15189	2015	2013-2016	34	789	Human	IDDS	China	Guangdong	Shenzhen	Longgang	clade2	clade2.2
S15219	2015	2013-2016	34	780	Human	IDDS	China	Guangdong	Shenzhen	Baoan	clade3	clade3.2
S15220	2015	2013-2016	34	790	Human	IDDS	China	Guangdong	Shenzhen	Baoan	clade2	clade2.1
S15223	2015	2013-2016	34	791	Human	IDDS	China	Guangdong	Shenzhen	Baoan	clade2	clade2.1
S15230	2015	2013-2016	34	792	Human	IDDS	China	Guangdong	Shenzhen	Pingshan	clade3	clade3.2
S15231	2015	2013-2016	34	793	Human	IDDS	China	Guangdong	Shenzhen	Longgang	clade4	clade4.3
S15236	2015	2013-2016	34	794	Human	IDDS	China	Guangdong	Shenzhen	Longgang	clade2	clade2.2
S15237	2015	2013-2016	34	795	Human	IDDS	China	Guangdong	Shenzhen	Longgang	clade3	clade3.2
S15238	2015	2013-2016	34	795	Human	IDDS	China	Guangdong	Shenzhen	Longgang	clade3	clade3.2
S15243	2015	2013-2016	34	796	Human	OFHS	China	Guangdong	Shenzhen	Longhua	clade2	clade2.1
S15244	2015	2013-2016	34	352	Human	OFHS	China	Guangdong	Shenzhen	Longhua	clade2	clade2.1
S15245	2015	2013-2016	34	797	Human	OFHS	China	Guangdong	Shenzhen	Longhua	clade3	clade3.2
S15247	2015	2013-2016	34	798	Human	OFHS	China	Guangdong	Shenzhen	Longhua	clade2	clade2.1
S15248	2015	2013-2016	34	799	Human	OFHS	China	Guangdong	Shenzhen	Longhua	clade2	clade2.1
S15257	2015	2013-2016	34	800	Human	IDDS	China	Guangdong	Shenzhen	Longhua	clade3	clade3.2
S15259	2015	2013-2016	34	664	Human	IDDS	China	Guangdong	Shenzhen	Longhua	clade2	clade2.2
S15265	2015	2013-2016	34	801	Human	IDDS	China	Guangdong	Shenzhen	Baoan	clade2	clade2.1
S15269	2015	2013-2016	34	802	Human	IDDS	China	Guangdong	Shenzhen	Baoan	clade3	clade3.2
S15272	2015	2013-2016	-	803	Human	IDDS	China	Guangdong	Shenzhen	Guangming	clade3	clade3.2
S15276	2015	2013-2016	34	804	Human	IDDS	China	Guangdong	Shenzhen	Guangming	clade2	clade2.1
S15277	2015	2013-2016	34	805	Human	IDDS	China	Guangdong	Shenzhen	Guangming	clade2	clade2.1
S15289	2015	2013-2016	34	806	Human	IDDS	China	Guangdong	Shenzhen	Baoan	clade4	clade4.1
S15295	2015	2013-2016	34	807	Human	IDDS	China	Guangdong	Shenzhen	Longgang	clade3	clade3.2
S15302	2015	2013-2016	34	780	Human	IDDS	China	Guangdong	Shenzhen	Nanshan	clade3	clade3.2
S15311	2015	2013-2016	34	257	Human	OFHS	China	Guangdong	Shenzhen	Longhua	clade4	clade4.3
S15317	2015	2013-2016	34	808	Human	IDDS	China	Guangdong	Shenzhen	Longgang	clade2	clade2.1
S15318	2015	2013-2016	34	809	Human	IDDS	China	Guangdong	Shenzhen	Longgang	clade3	clade3.2
S15322	2015	2013-2016	34	810	Human	IDDS	China	Guangdong	Shenzhen	Baoan	clade3	clade3.2
S15329	2015	2013-2016	34	811	Human	IDDS	China	Guangdong	Shenzhen	Baoan	clade3	clade3.2
S15334	2015	2013-2016	34	812	Human	IDDS	China	Guangdong	Shenzhen	Pingshan	clade3	clade3.1
S15335	2015	2013-2016	34	810	Human	IDDS	China	Guangdong	Shenzhen	Pingshan	clade3	clade3.2
S15343	2015	2013-2016	34	813	Human	IDDS	China	Guangdong	Shenzhen	Longgang	clade3	clade3.4
S15344	2015	2013-2016	34	222	Human	IDDS	China	Guangdong	Shenzhen	Longgang	clade3	clade3.4
S15363	2015	2013-2016	34	814	Human	IDDS	China	Guangdong	Shenzhen	Futian	clade2	clade2.1
S15365	2015	2013-2016	34	815	Human	IDDS	China	Guangdong	Shenzhen	Longgang	clade2	clade2.1
S15366	2015	2013-2016	34	816	Human	IDDS	China	Guangdong	Shenzhen	Longgang	clade3	clade3.2
S15367	2015	2013-2016	34	817	Human	IDDS	China	Guangdong	Shenzhen	Longgang	clade4	clade4.1
S15382	2015	2013-2016	34	818	Human	IDDS	China	Guangdong	Shenzhen	Longhua	clade3	clade3.2
S15383	2015	2013-2016	34	767	Human	IDDS	China	Guangdong	Shenzhen	Longhua	clade3	clade3.4
S15384	2015	2013-2016	34	818	Human	IDDS	China	Guangdong	Shenzhen	Longhua	clade3	clade3.2
S15392	2015	2013-2016	34	819	Human	IDDS	China	Guangdong	Shenzhen	Longhua	clade4	clade4.1
S15396	2015	2013-2016	34	820	Human	IDDS	China	Guangdong	Shenzhen	Longhua	clade2	clade2.1
S15407	2015	2013-2016	34	821	Human	IDDS	China	Guangdong	Shenzhen	Longhua	clade4	clade4.3
S15408	2015	2013-2016	34	2733	Human	IDDS	China	Guangdong	Shenzhen	Longhua	clade3	clade3.2
S15424	2015	2013-2016	34	822	Human	IDDS	China	Guangdong	Shenzhen	Guangming	clade2	clade2.2
S15436	2015	2013-2016	34	823	Human	IDDS	China	Guangdong	Shenzhen	Baoan	clade2	clade2.1
S15438	2015	2013-2016	34	824	Human	IDDS	China	Guangdong	Shenzhen	Baoan	clade2	clade2.1
S15439	2015	2013-2016	34	825	Human	IDDS	China	Guangdong	Shenzhen	Baoan	clade3	clade3.2
S15440	2015	2013-2016	34	826	Human	IDDS	China	Guangdong	Shenzhen	Baoan	clade2	clade2.2
S15441	2015	2013-2016	34	827	Human	IDDS	China	Guangdong	Shenzhen	Baoan	clade2	clade2.2
S15443	2015	2013-2016	34	222	Human	IDDS	China	Guangdong	Shenzhen	Baoan	clade3	clade3.4
S15445	2015	2013-2016	34	828	Human	IDDS	China	Guangdong	Shenzhen	Baoan	clade3	clade3.2
S15447	2015	2013-2016	34	827	Human	IDDS	China	Guangdong	Shenzhen	Baoan	clade2	clade2.2
S15456	2015	2013-2016	34	829	Human	IDDS	China	Guangdong	Shenzhen	Baoan	clade3	clade3.4
S15467	2015	2013-2016	34	830	Human	IDDS	China	Guangdong	Shenzhen	Futian	clade3	clade3.2
S15468	2015	2013-2016	34	831	Human	IDDS	China	Guangdong	Shenzhen	Futian	clade4	clade4.1
S15469	2015	2013-2016	34	377	Human	IDDS	China	Guangdong	Shenzhen	Futian	clade3	clade3.1
S15470	2015	2013-2016	34	818	Human	IDDS	China	Guangdong	Shenzhen	Futian	clade3	clade3.2
S15471	2015	2013-2016	34	832	Human	IDDS	China	Guangdong	Shenzhen	Futian	clade4	clade4.3
S15472	2015	2013-2016	34	222	Human	IDDS	China	Guangdong	Shenzhen	Futian	clade3	clade3.4
S15473	2015	2013-2016	34	833	Human	IDDS	China	Guangdong	Shenzhen	Futian	clade3	clade3.2
S15474	2015	2013-2016	34	386	Human	IDDS	China	Guangdong	Shenzhen	Futian	clade3	clade3.4
S15483	2015	2013-2016	34	393	Human	IDDS	China	Guangdong	Shenzhen	Longgang	clade3	clade3.2
S15490	2015	2013-2016	34	714	Human	IDDS	China	Guangdong	Shenzhen	Longgang	clade4	clade4.3
S15492	2015	2013-2016	34	834	Human	IDDS	China	Guangdong	Shenzhen	Longgang	clade3	clade3.2
S15495	2015	2013-2016	34	835	Human	IDDS	China	Guangdong	Shenzhen	Longgang	clade2	clade2.1
S15496	2015	2013-2016	34	835	Human	IDDS	China	Guangdong	Shenzhen	Longgang	clade2	clade2.1
S15498	2015	2013-2016	34	836	Human	IDDS	China	Guangdong	Shenzhen	Baoan	clade3	clade3.4
S15502	2015	2013-2016	34	778	Human	IDDS	China	Guangdong	Shenzhen	Baoan	clade2	clade2.2
S15505	2015	2013-2016	34	837	Human	IDDS	China	Guangdong	Shenzhen	Baoan	clade4	clade4.1
S15509	2015	2013-2016	34	838	Human	IDDS	China	Guangdong	Shenzhen	Baoan	clade4	clade4.1
S15510	2015	2013-2016	34	839	Human	IDDS	China	Guangdong	Shenzhen	Baoan	clade4	clade4.1
S15511	2015	2013-2016	34	840	Human	IDDS	China	Guangdong	Shenzhen	Baoan	clade3	clade3.4
S15512	2015	2013-2016	34	840	Human	IDDS	China	Guangdong	Shenzhen	Baoan	clade3	clade3.4
S15514	2015	2013-2016	34	386	Human	IDDS	China	Guangdong	Shenzhen	Longhua	clade3	clade3.4
S15522	2015	2013-2016	34	841	Human	IDDS	China	Guangdong	Shenzhen	Longgang	clade3	clade3.2
S15525	2015	2013-2016	34	842	Human	IDDS	China	Guangdong	Shenzhen	Longgang	clade3	clade3.1
S15536	2015	2013-2016	34	203	Human	IDDS	China	Guangdong	Shenzhen	Guangming	clade4	clade4.1
S15540	2015	2013-2016	34	843	Human	IDDS	China	Guangdong	Shenzhen	Guangming	clade2	clade2.2
S15541	2015	2013-2016	34	844	Human	IDDS	China	Guangdong	Shenzhen	Guangming	clade3	clade3.2
S15542	2015	2013-2016	34	845	Human	IDDS	China	Guangdong	Shenzhen	Guangming	clade4	clade4.1
S15543	2015	2013-2016	34	846	Human	IDDS	China	Guangdong	Shenzhen	Guangming	clade4	clade4.1
S15552	2015	2013-2016	34	847	Human	OFHS	China	Guangdong	Shenzhen	Longhua	clade4	clade4.2
S15559	2015	2013-2016	34	794	Human	OFHS	China	Guangdong	Shenzhen	Longhua	clade2	clade2.2
S15564	2015	2013-2016	34	848	Human	OFHS	China	Guangdong	Shenzhen	Longhua	clade2	clade2.1
S15571	2015	2013-2016	34	849	Human	IDDS	China	Guangdong	Shenzhen	Longhua	clade2	clade2.2
S15574	2015	2013-2016	34	850	Human	IDDS	China	Guangdong	Shenzhen	Baoan	clade2	clade2.2
S15577	2015	2013-2016	34	851	Human	IDDS	China	Guangdong	Shenzhen	Baoan	clade4	clade4.3
S15599	2015	2013-2016	34	852	Human	IDDS	China	Guangdong	Shenzhen	Longgang	clade3	clade3.2
S15603	2015	2013-2016	34	853	Human	IDDS	China	Guangdong	Shenzhen	Baoan	clade2	clade2.2
S15606	2015	2013-2016	34	854	Human	IDDS	China	Guangdong	Shenzhen	Guangming	clade2	clade2.1
S15607	2015	2013-2016	34	855	Human	IDDS	China	Guangdong	Shenzhen	Guangming	clade2	clade2.1
S15629	2015	2013-2016	34	856	Human	IDDS	China	Guangdong	Shenzhen	Baoan	clade3	clade3.1
S16005	2015	2013-2016	34	386	Human	IDDS	China	Guangdong	Shenzhen	Baoan	clade3	clade3.4
S16006	2016	2013-2016	34	224	Human	IDDS	China	Guangdong	Shenzhen	Baoan	clade3	clade3.4
S16012	2016	2013-2016	34	857	Human	IDDS	China	Guangdong	Shenzhen	Futian	clade2	clade2.2
S16014	2016	2013-2016	34	858	Human	IDDS	China	Guangdong	Shenzhen	Baoan	clade3	clade3.2
S16018	2016	2013-2016	34	266	Human	IDDS	China	Guangdong	Shenzhen	Baoan	clade4	clade4.3
S16021	2016	2013-2016	34	859	Human	IDDS	China	Guangdong	Shenzhen	Baoan	clade2	clade2.1
S16022	2016	2013-2016	34	780	Human	IDDS	China	Guangdong	Shenzhen	Baoan	clade3	clade3.2
S16023	2016	2013-2016	34	860	Human	IDDS	China	Guangdong	Shenzhen	Baoan	clade3	clade3.4
S16030	2016	2013-2016	34	861	Human	OFHS	China	Guangdong	Shenzhen	Longhua	clade4	clade4.2
S16048	2016	2013-2016	34	862	Human	OFHS	China	Guangdong	Shenzhen	Longhua	clade4	clade4.3
S16055	2016	2013-2016	34	224	Human	IDDS	China	Guangdong	Shenzhen	Longgang	clade3	clade3.4
S16056	2016	2013-2016	34	863	Human	IDDS	China	Guangdong	Shenzhen	Longgang	clade3	clade3.4
S16063	2016	2013-2016	34	864	Human	IDDS	China	Guangdong	Shenzhen	Baoan	clade3	clade3.2
S16075	2016	2013-2016	34	224	Human	IDDS	China	Guangdong	Shenzhen	Baoan	clade3	clade3.4
S16084	2016	2013-2016	34	860	Human	IDDS	China	Guangdong	Shenzhen	Guangming	clade3	clade3.4
S16088	2016	2013-2016	34	865	Human	IDDS	China	Guangdong	Shenzhen	Nanshan	clade3	clade3.2
S16095	2016	2013-2016	34	866	Human	IDDS	China	Guangdong	Shenzhen	Longgang	clade3	clade3.2
S16098	2016	2013-2016	34	393	Human	IDDS	China	Guangdong	Shenzhen	Longhua	clade3	clade3.2
S16103	2016	2013-2016	34	867	Human	IDDS	China	Guangdong	Shenzhen	Baoan	clade4	clade4.3
S16104	2016	2013-2016	34	868	Human	IDDS	China	Guangdong	Shenzhen	Baoan	clade4	clade4.2
S16111	2016	2013-2016	34	869	Human	IDDS	China	Guangdong	Shenzhen	Longgang	clade3	clade3.2
S16112	2016	2013-2016	34	870	Human	IDDS	China	Guangdong	Shenzhen	Longgang	clade4	clade4.1
S16120	2016	2013-2016	34	871	Human	IDDS	China	Guangdong	Shenzhen	Baoan	clade4	clade4.3
S16122	2016	2013-2016	34	872	Human	IDDS	China	Guangdong	Shenzhen	Longgang	clade4	clade4.3
S16124	2016	2013-2016	34	873	Human	IDDS	China	Guangdong	Shenzhen	Longgang	clade2	clade2.1
S16137	2016	2013-2016	34	874	Human	IDDS	China	Guangdong	Shenzhen	Longgang	clade4	clade4.3
S16145	2016	2013-2016	34	875	Human	IDDS	China	Guangdong	Shenzhen	Guangming	clade3	clade3.2
S16147	2016	2013-2016	34	876	Human	IDDS	China	Guangdong	Shenzhen	Baoan	clade3	clade3.2
S16148	2016	2013-2016	34	877	Human	IDDS	China	Guangdong	Shenzhen	Baoan	clade2	clade2.1
S16152	2016	2013-2016	34	878	Human	IDDS	China	Guangdong	Shenzhen	Futian	clade4	clade4.2
S16153	2016	2013-2016	34	879	Human	IDDS	China	Guangdong	Shenzhen	Futian	clade4	clade4.1
S16170	2016	2013-2016	34	880	Human	IDDS	China	Guangdong	Shenzhen	Longgang	clade4	clade4.1
S16173	2016	2013-2016	34	881	Human	IDDS	China	Guangdong	Shenzhen	Longgang	clade4	clade4.3
S16178	2016	2013-2016	34	882	Human	IDDS	China	Guangdong	Shenzhen	Longgang	clade4	clade4.2
S16181	2016	2013-2016	34	372	Human	IDDS	China	Guangdong	Shenzhen	Longgang	clade2	clade2.2
S16182	2016	2013-2016	34	883	Human	IDDS	China	Guangdong	Shenzhen	Futian	clade4	clade4.1
S16183	2016	2013-2016	34	884	Human	IDDS	China	Guangdong	Shenzhen	Futian	clade4	clade4.1
S16185	2016	2013-2016	34	885	Human	IDDS	China	Guangdong	Shenzhen	Longgang	clade4	clade4.1
S16187	2016	2013-2016	34	886	Human	IDDS	China	Guangdong	Shenzhen	Guangming	clade4	clade4.1
S16188	2016	2013-2016	34	887	Human	IDDS	China	Guangdong	Shenzhen	Guangming	clade2	clade2.1
S16191	2016	2013-2016	34	888	Human	IDDS	China	Guangdong	Shenzhen	Baoan	clade4	clade4.3
S16201	2016	2013-2016	34	872	Human	IDDS	China	Guangdong	Shenzhen	Longhua	clade4	clade4.3
S16202	2016	2013-2016	34	889	Human	IDDS	China	Guangdong	Shenzhen	Luohu	clade3	clade3.2
S16204	2016	2013-2016	34	890	Human	IDDS	China	Guangdong	Shenzhen	Baoan	clade4	clade4.1
S16208	2016	2013-2016	34	860	Human	IDDS	China	Guangdong	Shenzhen	Longgang	clade3	clade3.4
S16209	2016	2013-2016	34	891	Human	IDDS	China	Guangdong	Shenzhen	Longgang	clade4	clade4.2
S16223	2016	2013-2016	34	892	Human	IDDS	China	Guangdong	Shenzhen	Longgang	clade4	clade4.3
S16230	2016	2013-2016	34	224	Human	IDDS	China	Guangdong	Shenzhen	Longgang	clade3	clade3.4
S16234	2016	2013-2016	34	893	Human	IDDS	China	Guangdong	Shenzhen	Yantian	clade2	clade2.1
S16241	2016	2013-2016	34	894	Human	IDDS	China	Guangdong	Shenzhen	Longgang	clade4	clade4.1
S16243	2016	2013-2016	34	895	Human	IDDS	China	Guangdong	Shenzhen	Longgang	clade2	clade2.2
S16251	2016	2013-2016	34	896	Human	IDDS	China	Guangdong	Shenzhen	Baoan	clade2	clade2.1
S16265	2016	2013-2016	34	897	Human	IDDS	China	Guangdong	Shenzhen	Longgang	clade4	clade4.3
S16278	2016	2013-2016	34	898	Human	IDDS	China	Guangdong	Shenzhen	Baoan	clade3	clade3.2
S16279	2016	2013-2016	34	224	Human	IDDS	China	Guangdong	Shenzhen	Baoan	clade3	clade3.4
S16281	2016	2013-2016	34	899	Human	IDDS	China	Guangdong	Shenzhen	Baoan	clade4	clade4.3
S16283	2016	2013-2016	34	900	Human	IDDS	China	Guangdong	Shenzhen	Nanshan	clade4	clade4.3
S16285	2016	2013-2016	34	860	Human	IDDS	China	Guangdong	Shenzhen	Longhua	clade3	clade3.4
S16291	2016	2013-2016	34	596	Human	IDDS	China	Guangdong	Shenzhen	Dapeng	clade3	clade3.2
S16292	2016	2013-2016	34	901	Human	IDDS	China	Guangdong	Shenzhen	Futian	clade3	clade3.1
S16294	2016	2013-2016	34	902	Human	IDDS	China	Guangdong	Shenzhen	Futian	clade2	clade2.2
S16295	2016	2013-2016	34	224	Human	IDDS	China	Guangdong	Shenzhen	Longhua	clade3	clade3.4
S16297	2016	2013-2016	34	903	Human	IDDS	China	Guangdong	Shenzhen	Futian	clade3	clade3.2
S16298	2016	2013-2016	34	904	Human	IDDS	China	Guangdong	Shenzhen	Futian	clade2	clade2.1
S16310	2016	2013-2016	34	905	Human	IDDS	China	Guangdong	Shenzhen	Futian	clade3	clade3.1
S16311	2016	2013-2016	34	224	Human	IDDS	China	Guangdong	Shenzhen	Futian	clade3	clade3.4
S16312	2016	2013-2016	34	224	Human	IDDS	China	Guangdong	Shenzhen	Longhua	clade3	clade3.4
S16314	2016	2013-2016	34	906	Human	IDDS	China	Guangdong	Shenzhen	Longhua	clade3	clade3.4
S16320	2016	2013-2016	34	907	Human	IDDS	China	Guangdong	Shenzhen	Longgang	clade3	clade3.4
S16322	2016	2013-2016	19	908	Human	IDDS	China	Guangdong	Shenzhen	Longgang	clade1	clade1
S16328	2016	2013-2016	34	906	Human	IDDS	China	Guangdong	Shenzhen	Baoan	clade3	clade3.4
S16333	2016	2013-2016	34	909	Human	IDDS	China	Guangdong	Shenzhen	Longgang	clade3	clade3.2
S16334	2016	2013-2016	34	897	Human	IDDS	China	Guangdong	Shenzhen	Longgang	clade4	clade4.3
S16346	2016	2013-2016	34	910	Human	IDDS	China	Guangdong	Shenzhen	Longhua	clade2	clade2.1
S16347	2016	2013-2016	34	911	Human	IDDS	China	Guangdong	Shenzhen	Longhua	clade2	clade2.1
S16348	2016	2013-2016	34	912	Human	IDDS	China	Guangdong	Shenzhen	Longgang	clade3	clade3.2
S16359	2016	2013-2016	34	913	Human	IDDS	China	Guangdong	Shenzhen	Longhua	clade2	clade2.1
S16361	2016	2013-2016	34	914	Human	IDDS	China	Guangdong	Shenzhen	Yantian	clade3	clade3.4
S16362	2016	2013-2016	34	915	Human	IDDS	China	Guangdong	Shenzhen	Nanshan	clade3	clade3.2
S16364	2016	2013-2016	34	331	Human	IDDS	China	Guangdong	Shenzhen	Baoan	clade3	clade3.2
S16365	2016	2013-2016	34	224	Human	IDDS	China	Guangdong	Shenzhen	Futian	clade3	clade3.4
S16366	2016	2013-2016	34	359	Human	IDDS	China	Guangdong	Shenzhen	Guangming	clade4	clade4.1
S16367	2016	2013-2016	34	916	Human	IDDS	China	Guangdong	Shenzhen	Baoan	clade3	clade3.2
S16369	2016	2013-2016	34	917	Human	IDDS	China	Guangdong	Shenzhen	Nanshan	clade3	clade3.4
S16370	2016	2013-2016	-	918	Human	IDDS	China	Guangdong	Shenzhen	Baoan	clade4	clade4.1
S16371	2016	2013-2016	34	199	Human	IDDS	China	Guangdong	Shenzhen	Longhua	clade3	clade3.2
S16372	2016	2013-2016	34	919	Human	IDDS	China	Guangdong	Shenzhen	Luohu	clade3	clade3.4
S16373	2016	2013-2016	34	914	Human	IDDS	China	Guangdong	Shenzhen	Baoan	clade3	clade3.4
S16374	2016	2013-2016	34	920	Human	IDDS	China	Guangdong	Shenzhen	Futian	clade2	clade2.1
S16381	2016	2013-2016	34	921	Human	IDDS	China	Guangdong	Shenzhen	Baoan	clade3	clade3.2
S16383	2016	2013-2016	34	922	Human	IDDS	China	Guangdong	Shenzhen	Baoan	clade3	clade3.4
S16388	2016	2013-2016	34	922	Human	IDDS	China	Guangdong	Shenzhen	Guangming	clade3	clade3.4
S16389	2016	2013-2016	34	923	Human	IDDS	China	Guangdong	Shenzhen	Guangming	clade2	clade2.1
S16390	2016	2013-2016	34	257	Human	IDDS	China	Guangdong	Shenzhen	Guangming	clade4	clade4.3
S16394	2016	2013-2016	34	924	Human	IDDS	China	Guangdong	Shenzhen	Guangming	clade3	clade3.2
S16397	2016	2013-2016	34	925	Human	IDDS	China	Guangdong	Shenzhen	Guangming	clade2	clade2.1
S16398	2016	2013-2016	34	926	Human	IDDS	China	Guangdong	Shenzhen	Longhua	clade3	clade3.2
S16401	2016	2013-2016	34	927	Human	IDDS	China	Guangdong	Shenzhen	Longgang	clade3	clade3.2
S16402	2016	2013-2016	34	928	Human	IDDS	China	Guangdong	Shenzhen	Longgang	clade4	clade4.3
S16403	2016	2013-2016	34	929	Human	IDDS	China	Guangdong	Shenzhen	Futian	clade4	clade4.1
S16410	2016	2013-2016	34	930	Human	IDDS	China	Guangdong	Shenzhen	Baoan	clade2	clade2.1
S16413	2016	2013-2016	34	931	Human	IDDS	China	Guangdong	Shenzhen	Futian	clade3	clade3.2
S16417	2016	2013-2016	34	932	Human	IDDS	China	Guangdong	Shenzhen	Baoan	clade3	clade3.2
S16426	2016	2013-2016	34	933	Human	IDDS	China	Guangdong	Shenzhen	Longhua	clade3	clade3.2
S16428	2016	2013-2016	34	780	Human	IDDS	China	Guangdong	Shenzhen	Futian	clade3	clade3.2
S16429	2016	2013-2016	34	934	Human	IDDS	China	Guangdong	Shenzhen	Futian	clade4	clade4.1
S16430	2016	2013-2016	34	935	Human	IDDS	China	Guangdong	Shenzhen	Futian	clade4	clade4.2
S16437	2016	2013-2016	34	926	Human	IDDS	China	Guangdong	Shenzhen	Longhua	clade3	clade3.2
S16438	2016	2013-2016	34	936	Human	IDDS	China	Guangdong	Shenzhen	Longhua	clade3	clade3.2
S16439	2016	2013-2016	34	937	Human	IDDS	China	Guangdong	Shenzhen	Guangming	clade3	clade3.4
S16440	2016	2013-2016	34	922	Human	IDDS	China	Guangdong	Shenzhen	Guangming	clade3	clade3.4
S16445	2016	2013-2016	34	938	Human	IDDS	China	Guangdong	Shenzhen	Baoan	clade4	clade4.1
S16450	2016	2013-2016	34	939	Human	IDDS	China	Guangdong	Shenzhen	Futian	clade2	clade2.2
S16460	2016	2013-2016	34	940	Human	IDDS	China	Guangdong	Shenzhen	Baoan	clade3	clade3.4
S16461	2016	2013-2016	34	941	Human	IDDS	China	Guangdong	Shenzhen	Baoan	clade3	clade3.4
S16465	2016	2013-2016	34	942	Human	IDDS	China	Guangdong	Shenzhen	Longhua	clade2	clade2.1
S16466	2016	2013-2016	34	943	Human	IDDS	China	Guangdong	Shenzhen	Longhua	clade3	clade3.2
S16467	2016	2013-2016	34	944	Human	IDDS	China	Guangdong	Shenzhen	Longgang	clade2	clade2.1
S16477	2016	2013-2016	34	926	Human	IDDS	China	Guangdong	Shenzhen	Longgang	clade3	clade3.2
S16480	2016	2013-2016	34	945	Human	IDDS	China	Guangdong	Shenzhen	Futian	clade3	clade3.4
S16481	2016	2013-2016	34	946	Human	IDDS	China	Guangdong	Shenzhen	Longhua	clade2	clade2.1
S16482	2016	2013-2016	34	920	Human	IDDS	China	Guangdong	Shenzhen	Guangming	clade2	clade2.1
S16483	2016	2013-2016	34	947	Human	IDDS	China	Guangdong	Shenzhen	Nanshan	clade4	clade4.1
S16498	2016	2013-2016	34	948	Human	IDDS	China	Guangdong	Shenzhen	Longgang	clade3	clade3.2
S16503	2016	2013-2016	34	222	Human	IDDS	China	Guangdong	Shenzhen	Guangming	clade3	clade3.4
S16505	2016	2013-2016	34	949	Human	IDDS	China	Guangdong	Shenzhen	Guangming	clade3	clade3.4
S16506	2016	2013-2016	34	922	Human	IDDS	China	Guangdong	Shenzhen	Guangming	clade3	clade3.4
S16509	2016	2013-2016	34	429	Human	IDDS	China	Guangdong	Shenzhen	Longhua	clade3	clade3.2
S16510	2016	2013-2016	34	224	Human	IDDS	China	Guangdong	Shenzhen	Longhua	clade3	clade3.4
S16511	2016	2013-2016	34	950	Human	IDDS	China	Guangdong	Shenzhen	Longhua	clade4	clade4.1
S16514	2016	2013-2016	34	951	Human	IDDS	China	Guangdong	Shenzhen	Baoan	clade4	clade4.3
S16518	2016	2013-2016	34	952	Human	IDDS	China	Guangdong	Shenzhen	Baoan	clade2	clade2.1
S16521	2016	2013-2016	34	953	Human	IDDS	China	Guangdong	Shenzhen	Nanshan	clade4	clade4.2
S16522	2016	2013-2016	34	954	Human	IDDS	China	Guangdong	Shenzhen	Nanshan	clade4	clade4.3
S16523	2016	2013-2016	34	359	Human	IDDS	China	Guangdong	Shenzhen	Nanshan	clade4	clade4.1
S16525	2016	2013-2016	34	955	Human	IDDS	China	Guangdong	Shenzhen	Baoan	clade3	clade3.4
S16528	2016	2013-2016	34	266	Human	IDDS	China	Guangdong	Shenzhen	Baoan	clade4	clade4.3
S16530	2016	2013-2016	34	956	Human	IDDS	China	Guangdong	Shenzhen	Baoan	clade2	clade2.2
S16532	2016	2013-2016	34	957	Human	IDDS	China	Guangdong	Shenzhen	Baoan	clade3	clade3.4
S16534	2016	2013-2016	34	897	Human	IDDS	China	Guangdong	Shenzhen	Longgang	clade4	clade4.3
S16540	2016	2013-2016	34	958	Human	IDDS	China	Guangdong	Shenzhen	Longgang	clade4	clade4.1
S16541	2016	2013-2016	34	959	Human	OFHS	China	Guangdong	Shenzhen	Longgang	clade3	clade3.2
S16550	2016	2013-2016	34	960	Human	IDDS	China	Guangdong	Shenzhen	Baoan	clade4	clade4.1
S16552	2016	2013-2016	34	940	Human	IDDS	China	Guangdong	Shenzhen	Baoan	clade3	clade3.4
S16553	2016	2013-2016	34	921	Human	IDDS	China	Guangdong	Shenzhen	Baoan	clade3	clade3.2
S16554	2016	2013-2016	34	961	Human	IDDS	China	Guangdong	Shenzhen	Longgang	clade2	clade2.2
S16555	2016	2013-2016	34	962	Human	IDDS	China	Guangdong	Shenzhen	Longgang	clade3	clade3.2
S16561	2016	2013-2016	34	963	Human	IDDS	China	Guangdong	Shenzhen	Luohu	clade4	clade4.2
S16563	2016	2013-2016	34	860	Human	IDDS	China	Guangdong	Shenzhen	Longgang	clade3	clade3.4
S16564	2016	2013-2016	34	266	Human	IDDS	China	Guangdong	Shenzhen	Longgang	clade4	clade4.3
S16565	2016	2013-2016	34	964	Human	IDDS	China	Guangdong	Shenzhen	Futian	clade4	clade4.3
S16568	2016	2013-2016	34	965	Human	IDDS	China	Guangdong	Shenzhen	Longhua	clade2	clade2.1
S16570	2016	2013-2016	19	966	Human	IDDS	China	Guangdong	Shenzhen	Longhua	clade1	clade1
S16571	2016	2013-2016	34	941	Human	IDDS	China	Guangdong	Shenzhen	Longhua	clade3	clade3.4
S16572	2016	2013-2016	34	967	Human	IDDS	China	Guangdong	Shenzhen	Longgang	clade2	clade2.2
S16574	2016	2013-2016	34	935	Human	IDDS	China	Guangdong	Shenzhen	Futian	clade4	clade4.2
S16581	2016	2013-2016	34	968	Human	IDDS	China	Guangdong	Shenzhen	Longgang	clade3	clade3.2
S16584	2016	2013-2016	34	359	Human	IDDS	China	Guangdong	Shenzhen	Longgang	clade4	clade4.1
S16585	2016	2013-2016	34	224	Human	IDDS	China	Guangdong	Shenzhen	Guangming	clade3	clade3.4
S16587	2016	2013-2016	34	922	Human	IDDS	China	Guangdong	Shenzhen	Guangming	clade3	clade3.4
S16588	2016	2013-2016	34	969	Human	IDDS	China	Guangdong	Shenzhen	Guangming	clade3	clade3.2
S16590	2016	2013-2016	34	970	Human	IDDS	China	Guangdong	Shenzhen	Baoan	clade2	clade2.2
S16592	2016	2013-2016	19	971	Human	IDDS	China	Guangdong	Shenzhen	Baoan	clade1	clade1
S16595	2016	2013-2016	34	972	Human	IDDS	China	Guangdong	Shenzhen	Futian	clade2	clade2.2
S16596	2016	2013-2016	34	940	Human	IDDS	China	Guangdong	Shenzhen	Futian	clade3	clade3.4
S16597	2016	2013-2016	34	973	Human	IDDS	China	Guangdong	Shenzhen	Baoan	clade3	clade3.2
S16601	2016	2013-2016	34	940	Human	IDDS	China	Guangdong	Shenzhen	Futian	clade3	clade3.4
S16608	2016	2013-2016	34	479	Human	IDDS	China	Guangdong	Shenzhen	Longgang	clade4	clade4.3
S16609	2016	2013-2016	34	974	Human	IDDS	China	Guangdong	Shenzhen	Longgang	clade4	clade4.1
S16610	2016	2013-2016	34	961	Human	IDDS	China	Guangdong	Shenzhen	Longgang	clade2	clade2.2
S16611	2016	2013-2016	34	975	Human	IDDS	China	Guangdong	Shenzhen	Longgang	clade3	clade3.2
S16612	2016	2013-2016	34	976	Human	IDDS	China	Guangdong	Shenzhen	Nanshan	clade4	clade4.3
S16614	2016	2013-2016	34	940	Human	IDDS	China	Guangdong	Shenzhen	Longhua	clade3	clade3.4
S16615	2016	2013-2016	34	977	Human	IDDS	China	Guangdong	Shenzhen	Yantian	clade2	clade2.1
S16616	2016	2013-2016	34	978	Human	IDDS	China	Guangdong	Shenzhen	Yantian	clade3	clade3.4
S16618	2016	2013-2016	34	979	Human	IDDS	China	Guangdong	Shenzhen	Baoan	clade3	clade3.4
S16630	2016	2013-2016	34	980	Human	IDDS	China	Guangdong	Shenzhen	Longgang	clade3	clade3.2
S16631	2016	2013-2016	34	981	Human	IDDS	China	Guangdong	Shenzhen	Longhua	clade4	clade4.2
S16634	2016	2013-2016	34	940	Human	IDDS	China	Guangdong	Shenzhen	Guangming	clade3	clade3.4
S16635	2016	2013-2016	34	957	Human	IDDS	China	Guangdong	Shenzhen	Guangming	clade3	clade3.4
S16636	2016	2013-2016	34	940	Human	IDDS	China	Guangdong	Shenzhen	Guangming	clade3	clade3.4
S16637	2016	2013-2016	34	982	Human	IDDS	China	Guangdong	Shenzhen	Guangming	clade3	clade3.4
S16638	2016	2013-2016	34	227	Human	IDDS	China	Guangdong	Shenzhen	Guangming	clade3	clade3.4
S16639	2016	2013-2016	34	983	Human	IDDS	China	Guangdong	Shenzhen	Guangming	clade3	clade3.4
S16640	2016	2013-2016	34	940	Human	IDDS	China	Guangdong	Shenzhen	Guangming	clade3	clade3.4
S16641	2016	2013-2016	34	930	Human	IDDS	China	Guangdong	Shenzhen	Guangming	clade2	clade2.1
S16643	2016	2013-2016	34	983	Human	IDDS	China	Guangdong	Shenzhen	Baoan	clade3	clade3.4
S16644	2016	2013-2016	34	984	Human	IDDS	China	Guangdong	Shenzhen	Baoan	clade3	clade3.4
S16647	2016	2013-2016	34	985	Human	IDDS	China	Guangdong	Shenzhen	Baoan	clade3	clade3.2
S16657	2016	2013-2016	2379	986	Human	IDDS	China	Guangdong	Shenzhen	Nanshan	clade3	clade3.3
S16658	2016	2013-2016	34	987	Human	IDDS	China	Guangdong	Shenzhen	Longgang	clade2	clade2.2
S17004	2015	2013-2016	34	860	Human	IDDS	China	Guangdong	Shenzhen	Baoan	clade3	clade3.4
S17006	2017	2017-2020	34	988	Human	IDDS	China	Guangdong	Shenzhen	Longgang	clade2	clade2.2
S17007	2016	2013-2016	34	989	Human	IDDS	China	Guangdong	Shenzhen	Yantian	clade3	clade3.2
S17011	2016	2013-2016	34	990	Human	IDDS	China	Guangdong	Shenzhen	Baoan	clade3	clade3.4
S17012	2016	2013-2016	34	991	Human	IDDS	China	Guangdong	Shenzhen	Guangming	clade2	clade2.1
S17014	2016	2013-2016	34	992	Human	IDDS	China	Guangdong	Shenzhen	Guangming	clade4	clade4.1
S17020	2016	2013-2016	34	266	Human	IDDS	China	Guangdong	Shenzhen	Nanshan	clade4	clade4.3
S17021	2016	2013-2016	34	266	Human	IDDS	China	Guangdong	Shenzhen	Futian	clade4	clade4.3
S17023	2016	2013-2016	34	993	Human	IDDS	China	Guangdong	Shenzhen	Luohu	clade4	clade4.3
S17024	2016	2013-2016	34	994	Human	IDDS	China	Guangdong	Shenzhen	Longhua	clade3	clade3.2
S17025	2016	2013-2016	34	995	Human	IDDS	China	Guangdong	Shenzhen	Longhua	clade4	clade4.1
S17026	2017	2017-2020	34	996	Human	IDDS	China	Guangdong	Shenzhen	Futian	clade3	clade3.1
S17029	2016	2013-2016	34	997	Human	IDDS	China	Guangdong	Shenzhen	Longgang	clade2	clade2.1
S17030	2016	2013-2016	34	998	Human	IDDS	China	Guangdong	Shenzhen	Nanshan	clade2	clade2.2
S17031	2016	2013-2016	34	999	Human	IDDS	China	Guangdong	Shenzhen	Longgang	clade4	clade4.1
S17032	2016	2013-2016	34	1000	Human	IDDS	China	Guangdong	Shenzhen	Longgang	clade4	clade4.2
S17034	2016	2013-2016	34	1001	Human	IDDS	China	Guangdong	Shenzhen	Baoan	clade4	clade4.1
S17035	2016	2013-2016	34	987	Human	IDDS	China	Guangdong	Shenzhen	Longgang	clade2	clade2.2
S17036	2016	2013-2016	34	1002	Human	IDDS	China	Guangdong	Shenzhen	Futian	clade3	clade3.2
S17037	2016	2013-2016	34	1003	Human	IDDS	China	Guangdong	Shenzhen	Longgang	clade4	clade4.1
S17038	2016	2013-2016	34	1004	Human	IDDS	China	Guangdong	Shenzhen	Baoan	clade4	clade4.3
S17039	2016	2013-2016	34	940	Human	IDDS	China	Guangdong	Shenzhen	Guangming	clade3	clade3.4
S17040	2016	2013-2016	34	999	Human	IDDS	China	Guangdong	Shenzhen	Nanshan	clade4	clade4.1
S17041	2016	2013-2016	34	1005	Human	IDDS	China	Guangdong	Shenzhen	Longgang	clade3	clade3.2
S17042	2016	2013-2016	34	1006	Human	IDDS	China	Guangdong	Shenzhen	Nanshan	clade3	clade3.4
S17043	2017	2017-2020	34	1007	Human	IDDS	China	Guangdong	Shenzhen	Pingshan	clade3	clade3.2
S17046	2017	2017-2020	34	988	Human	IDDS	China	Guangdong	Shenzhen	Longgang	clade2	clade2.2
S17052	2017	2017-2020	34	1008	Human	IDDS	China	Guangdong	Shenzhen	Longhua	clade3	clade3.2
S17053	2017	2017-2020	34	1008	Human	IDDS	China	Guangdong	Shenzhen	Longhua	clade3	clade3.2
S17061	2017	2017-2020	34	1009	Human	IDDS	China	Guangdong	Shenzhen	Baoan	clade2	clade2.1
S17067	2017	2017-2020	34	1010	Human	IDDS	China	Guangdong	Shenzhen	Longgang	clade2	clade2.2
S17071	2017	2017-2020	34	335	Human	IDDS	China	Guangdong	Shenzhen	Longhua	clade4	clade4.1
S17073	2017	2017-2020	34	929	Human	IDDS	China	Guangdong	Shenzhen	Guangming	clade4	clade4.1
S17080	2017	2017-2020	34	224	Human	IDDS	China	Guangdong	Shenzhen	Baoan	clade3	clade3.4
S17082	2017	2017-2020	34	1011	Human	IDDS	China	Guangdong	Shenzhen	Pingshan	clade4	clade4.3
S17087	2017	2017-2020	34	1012	Human	IDDS	China	Guangdong	Shenzhen	Baoan	clade3	clade3.2
S17105	2017	2017-2020	34	1013	Human	IDDS	China	Guangdong	Shenzhen	Longhua	clade3	clade3.4
S17109	2016	2013-2016	34	429	Human	OFHS	China	Guangdong	Shenzhen	Longgang	clade3	clade3.2
S17126	2017	2017-2020	34	1014	Human	IDDS	China	Guangdong	Shenzhen	Baoan	clade2	clade2.1
S17127	2017	2017-2020	34	1015	Human	IDDS	China	Guangdong	Shenzhen	Longhua	clade3	clade3.4
S17136	2017	2017-2020	34	1016	Human	IDDS	China	Guangdong	Shenzhen	Baoan	clade4	clade4.1
S17142	2017	2017-2020	34	1017	Human	IDDS	China	Guangdong	Shenzhen	Guangming	clade3	clade3.2
S17143	2017	2017-2020	34	907	Human	IDDS	China	Guangdong	Shenzhen	Guangming	clade3	clade3.4
S17144	2017	2017-2020	34	1018	Human	IDDS	China	Guangdong	Shenzhen	Guangming	clade2	clade2.1
S17145	2017	2017-2020	34	907	Human	IDDS	China	Guangdong	Shenzhen	Guangming	clade3	clade3.4
S17151	2017	2017-2020	34	1019	Human	IDDS	China	Guangdong	Shenzhen	Baoan	clade2	clade2.2
S17154	2017	2017-2020	34	1020	Human	IDDS	China	Guangdong	Shenzhen	Longgang	clade3	clade3.4
S17157	2017	2017-2020	34	1021	Human	IDDS	China	Guangdong	Shenzhen	Futian	clade2	clade2.1
S17159	2017	2017-2020	34	1022	Human	IDDS	China	Guangdong	Shenzhen	Nanshan	clade2	clade2.1
S17168	2017	2017-2020	34	1023	Human	IDDS	China	Guangdong	Shenzhen	Longgang	clade4	clade4.1
S17171	2017	2017-2020	34	1016	Human	IDDS	China	Guangdong	Shenzhen	Baoan	clade4	clade4.1
S17172	2017	2017-2020	34	1024	Human	IDDS	China	Guangdong	Shenzhen	Baoan	clade3	clade3.1
S17176	2017	2017-2020	34	1025	Human	IDDS	China	Guangdong	Shenzhen	Baoan	clade3	clade3.2
S17183	2017	2017-2020	34	1026	Human	IDDS	China	Guangdong	Shenzhen	Baoan	clade3	clade3.2
S17184	2016	2013-2016	34	1023	Human	IDDS	China	Guangdong	Shenzhen	Longgang	clade4	clade4.1
S17187	2017	2017-2020	34	1027	Human	IDDS	China	Guangdong	Shenzhen	Longhua	clade4	clade4.1
S17194	2017	2017-2020	34	1028	Human	IDDS	China	Guangdong	Shenzhen	Longgang	clade4	clade4.3
S17196	2017	2017-2020	34	1029	Human	IDDS	China	Guangdong	Shenzhen	Longgang	clade3	clade3.1
S17201	2017	2017-2020	34	1030	Human	IDDS	China	Guangdong	Shenzhen	Longgang	clade4	clade4.1
S17202	2017	2017-2020	34	1031	Human	IDDS	China	Guangdong	Shenzhen	Longgang	clade4	clade4.3
S17209	2017	2017-2020	34	1032	Human	IDDS	China	Guangdong	Shenzhen	Longgang	clade3	clade3.4
S17212	2017	2017-2020	34	1033	Human	IDDS	China	Guangdong	Shenzhen	Longgang	clade2	clade2.2
S17215	2017	2017-2020	34	1034	Human	IDDS	China	Guangdong	Shenzhen	Longgang	clade3	clade3.4
S17216	2017	2017-2020	34	1035	Human	IDDS	China	Guangdong	Shenzhen	Longgang	clade2	clade2.2
S17219	2017	2017-2020	34	1036	Human	IDDS	China	Guangdong	Shenzhen	Baoan	clade3	clade3.4
S17226	2017	2017-2020	34	1037	Human	IDDS	China	Guangdong	Shenzhen	Guangming	clade4	clade4.1
S17230	2017	2017-2020	34	1038	Human	IDDS	China	Guangdong	Shenzhen	Longgang	clade4	clade4.1
S17231	2017	2017-2020	34	1039	Human	IDDS	China	Guangdong	Shenzhen	Longgang	clade4	clade4.3
S17234	2017	2017-2020	34	1040	Human	IDDS	China	Guangdong	Shenzhen	Longhua	clade4	clade4.3
S17241	2017	2017-2020	34	1041	Human	IDDS	China	Guangdong	Shenzhen	Longgang	clade3	clade3.4
S17246	2017	2017-2020	34	1042	Human	IDDS	China	Guangdong	Shenzhen	Longgang	clade4	clade4.3
S17247	2017	2017-2020	34	1043	Human	IDDS	China	Guangdong	Shenzhen	Longgang	clade2	clade2.2
S17257	2017	2017-2020	34	1044	Human	IDDS	China	Guangdong	Shenzhen	Baoan	clade3	clade3.4
S17258	2017	2017-2020	34	479	Human	IDDS	China	Guangdong	Shenzhen	Yantian	clade4	clade4.3
S17260	2017	2017-2020	34	1045	Human	IDDS	China	Guangdong	Shenzhen	Nanshan	clade3	clade3.4
S17262	2017	2017-2020	34	1046	Human	IDDS	China	Guangdong	Shenzhen	Longhua	clade2	clade2.1
S17263	2017	2017-2020	34	1047	Human	IDDS	China	Guangdong	Shenzhen	Longhua	clade4	clade4.3
S17266	2017	2017-2020	34	1041	Human	IDDS	China	Guangdong	Shenzhen	Longgang	clade3	clade3.4
S17271	2017	2017-2020	34	756	Human	IDDS	China	Guangdong	Shenzhen	Futian	clade4	clade4.3
S17272	2017	2017-2020	34	1041	Human	IDDS	China	Guangdong	Shenzhen	Longgang	clade3	clade3.4
S17273	2017	2017-2020	34	1048	Human	IDDS	China	Guangdong	Shenzhen	Longgang	clade2	clade2.2
S17275	2017	2017-2020	34	1049	Human	IDDS	China	Guangdong	Shenzhen	Longgang	clade2	clade2.1
S17277	2017	2017-2020	34	1011	Human	IDDS	China	Guangdong	Shenzhen	Longhua	clade4	clade4.3
S17278	2017	2017-2020	34	1042	Human	IDDS	China	Guangdong	Shenzhen	Baoan	clade4	clade4.3
S17285	2017	2017-2020	34	1011	Human	IDDS	China	Guangdong	Shenzhen	Longgang	clade4	clade4.3
S17286	2017	2017-2020	34	1050	Human	IDDS	China	Guangdong	Shenzhen	Longgang	clade4	clade4.2
S17287	2017	2017-2020	34	1011	Human	IDDS	China	Guangdong	Shenzhen	Longgang	clade4	clade4.3
S17290	2017	2017-2020	34	1051	Human	IDDS	China	Guangdong	Shenzhen	Longgang	clade4	clade4.3
S17294	2017	2017-2020	34	1052	Human	IDDS	China	Guangdong	Shenzhen	Longgang	clade4	clade4.1
S17303	2017	2017-2020	34	1053	Human	IDDS	China	Guangdong	Shenzhen	Longhua	clade3	clade3.4
S17304	2017	2017-2020	34	872	Human	IDDS	China	Guangdong	Shenzhen	Longgang	clade4	clade4.3
S17321	2017	2017-2020	34	1054	Human	IDDS	China	Guangdong	Shenzhen	Longgang	clade3	clade3.1
S17322	2017	2017-2020	34	1055	Human	IDDS	China	Guangdong	Shenzhen	Longgang	clade3	clade3.2
S17330	2017	2017-2020	34	1056	Human	IDDS	China	Guangdong	Shenzhen	Guangming	clade3	clade3.4
S17331	2017	2017-2020	34	1057	Human	IDDS	China	Guangdong	Shenzhen	Guangming	clade3	clade3.4
S17332	2017	2017-2020	34	1057	Human	IDDS	China	Guangdong	Shenzhen	Guangming	clade3	clade3.4
S17333	2017	2017-2020	34	1058	Human	IDDS	China	Guangdong	Shenzhen	Guangming	clade4	clade4.3
S17335	2017	2017-2020	34	1059	Human	IDDS	China	Guangdong	Shenzhen	Guangming	clade4	clade4.2
S17338	2017	2017-2020	34	1060	Human	IDDS	China	Guangdong	Shenzhen	Guangming	clade3	clade3.4
S17342	2017	2017-2020	34	1061	Human	IDDS	China	Guangdong	Shenzhen	Longgang	clade4	clade4.3
S17343	2017	2017-2020	34	1062	Human	IDDS	China	Guangdong	Shenzhen	Longgang	clade4	clade4.1
S17344	2017	2017-2020	34	1063	Human	IDDS	China	Guangdong	Shenzhen	Longgang	clade2	clade2.2
S17358	2017	2017-2020	34	1031	Human	IDDS	China	Guangdong	Shenzhen	Nanshan	clade4	clade4.3
S17363	2017	2017-2020	34	1064	Human	IDDS	China	Guangdong	Shenzhen	Baoan	clade2	clade2.1
S17364	2017	2017-2020	34	1065	Human	IDDS	China	Guangdong	Shenzhen	Futian	clade3	clade3.2
S17367	2016	2013-2016	34	1066	Human	IDDS	China	Guangdong	Shenzhen	Futian	clade3	clade3.4
S17368	2017	2017-2020	34	1016	Human	IDDS	China	Guangdong	Shenzhen	Futian	clade4	clade4.1
S17369	2017	2017-2020	34	1067	Human	IDDS	China	Guangdong	Shenzhen	Baoan	clade4	clade4.3
S17370	2017	2017-2020	19	1068	Human	IDDS	China	Guangdong	Shenzhen	Longgang	clade1	clade1
S17372	2017	2017-2020	34	257	Human	IDDS	China	Guangdong	Shenzhen	Futian	clade4	clade4.3
S17373	2017	2017-2020	34	1069	Human	IDDS	China	Guangdong	Shenzhen	Luohu	clade3	clade3.2
S17375	2017	2017-2020	34	1070	Human	IDDS	China	Guangdong	Shenzhen	Futian	clade4	clade4.3
S17379	2017	2017-2020	34	1071	Human	IDDS	China	Guangdong	Shenzhen	Baoan	clade2	clade2.2
S17380	2017	2017-2020	34	1072	Human	IDDS	China	Guangdong	Shenzhen	Longgang	clade3	clade3.2
S17384	2017	2017-2020	34	1073	Human	IDDS	China	Guangdong	Shenzhen	Futian	clade4	clade4.1
S17385	2017	2017-2020	34	1074	Human	IDDS	China	Guangdong	Shenzhen	Futian	clade2	clade2.2
S17387	2017	2017-2020	34	1075	Human	IDDS	China	Guangdong	Shenzhen	Futian	clade2	clade2.1
S17392	2017	2017-2020	34	1076	Human	IDDS	China	Guangdong	Shenzhen	Baoan	clade2	clade2.2
S17393	2017	2017-2020	34	1077	Human	IDDS	China	Guangdong	Shenzhen	Futian	clade3	clade3.2
S17394	2017	2017-2020	34	1078	Human	IDDS	China	Guangdong	Shenzhen	Longgang	clade4	clade4.3
S17397	2017	2017-2020	34	1079	Human	IDDS	China	Guangdong	Shenzhen	Baoan	clade3	clade3.4
S17398	2017	2017-2020	34	1060	Human	IDDS	China	Guangdong	Shenzhen	Baoan	clade3	clade3.4
S17399	2017	2017-2020	34	1080	Human	IDDS	China	Guangdong	Shenzhen	Baoan	clade3	clade3.2
S17401	2017	2017-2020	34	1081	Human	IDDS	China	Guangdong	Shenzhen	Longgang	clade2	clade2.1
S17402	2017	2017-2020	19	1082	Human	IDDS	China	Guangdong	Shenzhen	Baoan	clade1	clade1
S17404	2017	2017-2020	34	1011	Human	IDDS	China	Guangdong	Shenzhen	Futian	clade4	clade4.3
S17405	2017	2017-2020	34	1083	Human	IDDS	China	Guangdong	Shenzhen	Guangming	clade3	clade3.2
S17406	2017	2017-2020	34	1084	Human	IDDS	China	Guangdong	Shenzhen	Futian	clade2	clade2.2
S17407	2017	2017-2020	34	1085	Human	IDDS	China	Guangdong	Shenzhen	Futian	clade4	clade4.3
S17424	2017	2017-2020	34	1086	Human	IDDS	China	Guangdong	Shenzhen	Longgang	clade4	clade4.3
S17426	2017	2017-2020	34	1087	Human	IDDS	China	Guangdong	Shenzhen	Longgang	clade4	clade4.1
S17427	2017	2017-2020	34	1088	Human	IDDS	China	Guangdong	Shenzhen	Longgang	clade3	clade3.2
S17442	2017	2017-2020	34	222	Human	IDDS	China	Guangdong	Shenzhen	Baoan	clade3	clade3.4
S17444	2017	2017-2020	34	1089	Human	IDDS	China	Guangdong	Shenzhen	Nanshan	clade3	clade3.2
S17445	2017	2017-2020	34	1090	Human	IDDS	China	Guangdong	Shenzhen	Nanshan	clade4	clade4.1
S17447	2017	2017-2020	34	224	Human	IDDS	China	Guangdong	Shenzhen	Nanshan	clade3	clade3.4
S17449	2017	2017-2020	34	860	Human	IDDS	China	Guangdong	Shenzhen	Nanshan	clade3	clade3.4
S17450	2017	2017-2020	34	1011	Human	IDDS	China	Guangdong	Shenzhen	Futian	clade4	clade4.3
S17453	2017	2017-2020	34	1091	Human	IDDS	China	Guangdong	Shenzhen	Baoan	clade4	clade4.3
S17454	2017	2017-2020	34	1091	Human	IDDS	China	Guangdong	Shenzhen	Baoan	clade4	clade4.3
S17456	2017	2017-2020	34	1092	Human	IDDS	China	Guangdong	Shenzhen	Longgang	clade3	clade3.2
S17463	2017	2017-2020	34	1093	Human	OFHS	China	Guangdong	Shenzhen	Longgang	clade2	clade2.1
S17465	2017	2017-2020	34	1094	Human	IDDS	China	Guangdong	Shenzhen	Longgang	clade4	clade4.3
S17472	2017	2017-2020	34	1095	Human	IDDS	China	Guangdong	Shenzhen	Guangming	clade4	clade4.1
S17474	2017	2017-2020	34	1096	Human	IDDS	China	Guangdong	Shenzhen	Guangming	clade3	clade3.4
S17479	2017	2017-2020	34	866	Human	IDDS	China	Guangdong	Shenzhen	Baoan	clade3	clade3.2
S17482	2017	2017-2020	34	1059	Human	IDDS	China	Guangdong	Shenzhen	Baoan	clade4	clade4.2
S17484	2017	2017-2020	34	428	Human	IDDS	China	Guangdong	Shenzhen	Baoan	clade2	clade2.2
S17486	2017	2017-2020	34	1097	Human	IDDS	China	Guangdong	Shenzhen	Futian	clade3	clade3.4
S17493	2017	2017-2020	34	1098	Human	IDDS	China	Guangdong	Shenzhen	Longgang	clade2	clade2.1
S17495	2017	2017-2020	34	1099	Human	IDDS	China	Guangdong	Shenzhen	Baoan	clade2	clade2.1
S17497	2017	2017-2020	34	1100	Human	IDDS	China	Guangdong	Shenzhen	Futian	clade2	clade2.1
S17499	2017	2017-2020	34	1101	Human	IDDS	China	Guangdong	Shenzhen	Futian	clade2	clade2.1
S17500	2017	2017-2020	34	1085	Human	IDDS	China	Guangdong	Shenzhen	Futian	clade4	clade4.3
S17501	2017	2017-2020	34	1102	Human	IDDS	China	Guangdong	Shenzhen	Longgang	clade2	clade2.1
S17503	2017	2017-2020	34	1103	Human	IDDS	China	Guangdong	Shenzhen	Baoan	clade4	clade4.3
S17505	2017	2017-2020	34	1104	Human	IDDS	China	Guangdong	Shenzhen	Longgang	clade4	clade4.1
S17513	2017	2017-2020	34	1105	Human	IDDS	China	Guangdong	Shenzhen	Baoan	clade3	clade3.4
S17519	2017	2017-2020	34	1102	Human	IDDS	China	Guangdong	Shenzhen	Longgang	clade2	clade2.1
S17523	2017	2017-2020	34	1106	Human	IDDS	China	Guangdong	Shenzhen	Futian	clade4	clade4.2
S17524	2017	2017-2020	34	1107	Human	IDDS	China	Guangdong	Shenzhen	Futian	clade2	clade2.1
S17532	2017	2017-2020	34	1108	Human	IDDS	China	Guangdong	Shenzhen	Nanshan	clade3	clade3.2
S17533	2017	2017-2020	34	1109	Human	IDDS	China	Guangdong	Shenzhen	Nanshan	clade3	clade3.2
S17543	2017	2017-2020	34	1110	Human	IDDS	China	Guangdong	Shenzhen	Baoan	clade2	clade2.2
S17545	2017	2017-2020	34	1104	Human	IDDS	China	Guangdong	Shenzhen	Longgang	clade4	clade4.1
S17548	2017	2017-2020	34	1111	Human	IDDS	China	Guangdong	Shenzhen	Longgang	clade2	clade2.2
S17552	2017	2017-2020	34	1112	Human	IDDS	China	Guangdong	Shenzhen	Longgang	clade4	clade4.3
S17553	2017	2017-2020	34	1113	Human	IDDS	China	Guangdong	Shenzhen	Longgang	clade2	clade2.1
S17558	2017	2017-2020	34	1114	Human	IDDS	China	Guangdong	Shenzhen	Futian	clade2	clade2.2
S17563	2017	2017-2020	34	1115	Human	IDDS	China	Guangdong	Shenzhen	Baoan	clade4	clade4.1
S17565	2017	2017-2020	34	1116	Human	IDDS	China	Guangdong	Shenzhen	Baoan	clade4	clade4.1
S17729	2017	2017-2020	34	1096	Human	IDDS	China	Guangdong	Shenzhen	Futian	clade3	clade3.4
S17731	2017	2017-2020	34	1117	Human	IDDS	China	Guangdong	Shenzhen	Futian	clade4	clade4.1
S17733	2017	2017-2020	34	1118	Human	IDDS	China	Guangdong	Shenzhen	Nanshan	clade2	clade2.1
S17734	2017	2017-2020	34	1119	Human	IDDS	China	Guangdong	Shenzhen	Baoan	clade4	clade4.1
S17737	2017	2017-2020	34	1120	Human	IDDS	China	Guangdong	Shenzhen	Longgang	clade4	clade4.3
S17739	2017	2017-2020	34	1121	Human	IDDS	China	Guangdong	Shenzhen	Longgang	clade2	clade2.1
S17740	2017	2017-2020	34	1122	Human	IDDS	China	Guangdong	Shenzhen	Baoan	clade4	clade4.1
S17746	2017	2017-2020	34	1123	Human	IDDS	China	Guangdong	Shenzhen	Futian	clade2	clade2.1
S17747	2017	2017-2020	34	222	Human	IDDS	China	Guangdong	Shenzhen	Longhua	clade3	clade3.4
S17748	2017	2017-2020	34	1124	Human	IDDS	China	Guangdong	Shenzhen	Baoan	clade4	clade4.2
S17749	2017	2017-2020	34	1125	Human	IDDS	China	Guangdong	Shenzhen	Baoan	clade3	clade3.2
S17750	2017	2017-2020	34	1063	Human	IDDS	China	Guangdong	Shenzhen	Baoan	clade2	clade2.2
S17753	2017	2017-2020	34	1126	Human	IDDS	China	Guangdong	Shenzhen	Futian	clade3	clade3.2
S17754	2017	2017-2020	34	1127	Human	IDDS	China	Guangdong	Shenzhen	Futian	clade3	clade3.2
S17755	2017	2017-2020	34	1128	Human	IDDS	China	Guangdong	Shenzhen	Baoan	clade3	clade3.4
S17756	2017	2017-2020	34	1129	Human	IDDS	China	Guangdong	Shenzhen	Nanshan	clade3	clade3.4
S17762	2017	2017-2020	34	222	Human	IDDS	China	Guangdong	Shenzhen	Guangming	clade3	clade3.4
S17763	2017	2017-2020	34	1130	Human	IDDS	China	Guangdong	Shenzhen	Guangming	clade4	clade4.1
S17764	2017	2017-2020	34	1131	Human	IDDS	China	Guangdong	Shenzhen	Baoan	clade4	clade4.1
S17765	2017	2017-2020	34	1059	Human	IDDS	China	Guangdong	Shenzhen	Longgang	clade4	clade4.2
S17769	2017	2017-2020	34	1132	Human	IDDS	China	Guangdong	Shenzhen	Futian	clade4	clade4.1
S17773	2017	2017-2020	34	1133	Human	IDDS	China	Guangdong	Shenzhen	Guangming	clade4	clade4.1
S17776	2017	2017-2020	34	1134	Human	IDDS	China	Guangdong	Shenzhen	Baoan	clade4	clade4.1
S17780	2017	2017-2020	34	1086	Human	IDDS	China	Guangdong	Shenzhen	Yantian	clade4	clade4.3
S17781	2017	2017-2020	34	1135	Human	IDDS	China	Guangdong	Shenzhen	Baoan	clade4	clade4.3
S17786	2017	2017-2020	34	1136	Human	IDDS	China	Guangdong	Shenzhen	Baoan	clade4	clade4.1
S17787	2017	2017-2020	34	1128	Human	IDDS	China	Guangdong	Shenzhen	Nanshan	clade3	clade3.4
S17788	2017	2017-2020	34	1137	Human	IDDS	China	Guangdong	Shenzhen	Longgang	clade3	clade3.4
S17789	2017	2017-2020	34	1138	Human	IDDS	China	Guangdong	Shenzhen	Futian	clade4	clade4.3
S17791	2017	2017-2020	34	1097	Human	IDDS	China	Guangdong	Shenzhen	Baoan	clade3	clade3.4
S17792	2017	2017-2020	34	1050	Human	IDDS	China	Guangdong	Shenzhen	Longgang	clade4	clade4.2
S17794	2017	2017-2020	34	1139	Human	IDDS	China	Guangdong	Shenzhen	Baoan	clade4	clade4.2
S17796	2017	2017-2020	34	1117	Human	IDDS	China	Guangdong	Shenzhen	Nanshan	clade4	clade4.1
S17798	2017	2017-2020	34	1140	Human	IDDS	China	Guangdong	Shenzhen	Baoan	clade3	clade3.2
S17799	2017	2017-2020	34	1141	Human	IDDS	China	Guangdong	Shenzhen	Baoan	clade3	clade3.2
S18003	2017	2017-2020	34	1142	Human	IDDS	China	Guangdong	Shenzhen	Luohu	clade4	clade4.3
S18018	2018	2017-2020	34	1143	Human	IDDS	China	Guangdong	Shenzhen	Baoan	clade2	clade2.1
S18021	2017	2017-2020	34	1144	Human	IDDS	China	Guangdong	Shenzhen	Longhua	clade3	clade3.1
S18025	2017	2017-2020	34	1145	Human	IDDS	China	Guangdong	Shenzhen	Nanshan	clade3	clade3.2
S18028	2017	2017-2020	34	1145	Human	IDDS	China	Guangdong	Shenzhen	Nanshan	clade3	clade3.2
S18029	2017	2017-2020	34	1146	Human	IDDS	China	Guangdong	Shenzhen	Nanshan	clade3	clade3.2
S18030	2017	2017-2020	34	1146	Human	IDDS	China	Guangdong	Shenzhen	Nanshan	clade3	clade3.2
S18039	2018	2017-2020	34	1144	Human	IDDS	China	Guangdong	Shenzhen	Longhua	clade3	clade3.1
S18040	2018	2017-2020	34	1144	Human	IDDS	China	Guangdong	Shenzhen	Longhua	clade3	clade3.1
S18042	2017	2017-2020	34	1147	Human	IDDS	China	Guangdong	Shenzhen	Longgang	clade2	clade2.1
S18044	2017	2017-2020	34	1114	Human	IDDS	China	Guangdong	Shenzhen	Baoan	clade2	clade2.2
S18045	2017	2017-2020	34	1097	Human	IDDS	China	Guangdong	Shenzhen	Luohu	clade3	clade3.4
S18046	2017	2017-2020	34	1148	Human	IDDS	China	Guangdong	Shenzhen	Baoan	clade3	clade3.2
S18047	2017	2017-2020	34	1149	Human	IDDS	China	Guangdong	Shenzhen	Baoan	clade2	clade2.2
S18052	2017	2017-2020	34	872	Human	IDDS	China	Guangdong	Shenzhen	Futian	clade4	clade4.3
S18055	2017	2017-2020	34	1150	Human	IDDS	China	Guangdong	Shenzhen	Longgang	clade3	clade3.2
S18056	2017	2017-2020	34	1151	Human	IDDS	China	Guangdong	Shenzhen	Longgang	clade2	clade2.1
S18058	2017	2017-2020	34	860	Human	IDDS	China	Guangdong	Shenzhen	Baoan	clade3	clade3.4
S18059	2017	2017-2020	34	1134	Human	IDDS	China	Guangdong	Shenzhen	Nanshan	clade4	clade4.1
S18072	2018	2017-2020	34	1152	Human	IDDS	China	Guangdong	Shenzhen	Longgang	clade3	clade3.2
S18078	2018	2017-2020	34	1153	Human	IDDS	China	Guangdong	Shenzhen	Nanshan	clade3	clade3.4
S18079	2018	2017-2020	34	1152	Human	IDDS	China	Guangdong	Shenzhen	Baoan	clade3	clade3.2
S18081	2018	2017-2020	34	1154	Human	IDDS	China	Guangdong	Shenzhen	Longgang	clade4	clade4.3
S18090	2018	2017-2020	34	1155	Human	IDDS	China	Guangdong	Shenzhen	Yantian	clade3	clade3.4
S18092	2018	2017-2020	34	1156	Human	IDDS	China	Guangdong	Shenzhen	Longgang	clade4	clade4.3
S18095	2018	2017-2020	34	272	Human	IDDS	China	Guangdong	Shenzhen	Nanshan	clade3	clade3.2
S18102	2018	2017-2020	34	1157	Human	IDDS	China	Guangdong	Shenzhen	Luohu	clade3	clade3.4
S18104	2018	2017-2020	34	1158	Human	IDDS	China	Guangdong	Shenzhen	Baoan	clade3	clade3.2
S18107	2018	2017-2020	34	1159	Human	IDDS	China	Guangdong	Shenzhen	Baoan	clade4	clade4.3
S18111	2018	2017-2020	34	1160	Human	IDDS	China	Guangdong	Shenzhen	Nanshan	clade2	clade2.1
S18116	2018	2017-2020	34	1161	Human	IDDS	China	Guangdong	Shenzhen	Nanshan	clade2	clade2.1
S18117	2018	2017-2020	34	272	Human	IDDS	China	Guangdong	Shenzhen	Yantian	clade3	clade3.2
S18118	2018	2017-2020	34	1162	Human	IDDS	China	Guangdong	Shenzhen	Yantian	clade4	clade4.3
S18119	2018	2017-2020	34	1152	Human	IDDS	China	Guangdong	Shenzhen	Longgang	clade3	clade3.2
S18120	2018	2017-2020	34	1152	Human	IDDS	China	Guangdong	Shenzhen	Longgang	clade3	clade3.2
S18121	2018	2017-2020	34	1159	Human	IDDS	China	Guangdong	Shenzhen	Baoan	clade4	clade4.3
S18125	2018	2017-2020	34	1163	Human	IDDS	China	Guangdong	Shenzhen	Longgang	clade4	clade4.3
S18128	2018	2017-2020	34	1164	Human	IDDS	China	Guangdong	Shenzhen	Nanshan	clade2	clade2.1
S18130	2018	2017-2020	34	1165	Human	IDDS	China	Guangdong	Shenzhen	Baoan	clade4	clade4.1
S18132	2018	2017-2020	34	1166	Human	IDDS	China	Guangdong	Shenzhen	Baoan	clade2	clade2.2
S18142	2018	2017-2020	34	1167	Human	IDDS	China	Guangdong	Shenzhen	Baoan	clade3	clade3.4
S18152	2018	2017-2020	34	1168	Human	IDDS	China	Guangdong	Shenzhen	Baoan	clade2	clade2.2
S18170	2018	2017-2020	34	1169	Human	IDDS	China	Guangdong	Shenzhen	Nanshan	clade2	clade2.1
S18172	2018	2017-2020	34	1170	Human	IDDS	China	Guangdong	Shenzhen	Guangming	clade4	clade4.1
S18173	2018	2017-2020	34	1171	Human	IDDS	China	Guangdong	Shenzhen	Guangming	clade3	clade3.4
S18177	2018	2017-2020	34	1172	Human	IDDS	China	Guangdong	Shenzhen	Baoan	clade4	clade4.3
S18178	2018	2017-2020	34	1173	Human	IDDS	China	Guangdong	Shenzhen	Baoan	clade2	clade2.2
S18179	2018	2017-2020	19	1174	Human	IDDS	China	Guangdong	Shenzhen	Baoan	clade1	clade1
S18182	2018	2017-2020	34	1175	Human	IDDS	China	Guangdong	Shenzhen	Longgang	clade4	clade4.1
S18185	2018	2017-2020	34	1176	Human	IDDS	China	Guangdong	Shenzhen	Longhua	clade4	clade4.3
S18190	2018	2017-2020	34	872	Human	IDDS	China	Guangdong	Shenzhen	Longhua	clade4	clade4.3
S18191	2018	2017-2020	34	1177	Human	IDDS	China	Guangdong	Shenzhen	Futian	clade4	clade4.1
S18196	2018	2017-2020	34	1178	Human	IDDS	China	Guangdong	Shenzhen	Longhua	clade3	clade3.4
S18202	2018	2017-2020	34	1179	Human	IDDS	China	Guangdong	Shenzhen	Baoan	clade3	clade3.1
S18207	2018	2017-2020	34	1180	Human	IDDS	China	Guangdong	Shenzhen	Longgang	clade2	clade2.1
S18220	2018	2017-2020	34	1181	Human	IDDS	China	Guangdong	Shenzhen	Longhua	clade4	clade4.1
S18221	2018	2017-2020	34	1182	Human	IDDS	China	Guangdong	Shenzhen	Longgang	clade4	clade4.1
S18235	2018	2017-2020	34	1183	Human	IDDS	China	Guangdong	Shenzhen	Longgang	clade4	clade4.1
S18239	2018	2017-2020	34	1184	Human	IDDS	China	Guangdong	Shenzhen	Longgang	clade2	clade2.1
S18242	2018	2017-2020	34	1185	Human	IDDS	China	Guangdong	Shenzhen	Longgang	clade4	clade4.1
S18257	2017	2017-2020	34	1186	Human	OFHS	China	Guangdong	Shenzhen	Longgang	clade2	clade2.1
S18266	2018	2017-2020	34	1187	Human	IDDS	China	Guangdong	Shenzhen	Longgang	clade4	clade4.3
S18276	2018	2017-2020	34	335	Human	IDDS	China	Guangdong	Shenzhen	Pingshan	clade4	clade4.1
S18277	2018	2017-2020	34	1135	Human	IDDS	China	Guangdong	Shenzhen	Pingshan	clade4	clade4.3
S18280	2018	2017-2020	34	1188	Human	IDDS	China	Guangdong	Shenzhen	Baoan	clade2	clade2.1
S18284	2018	2017-2020	34	1189	Human	IDDS	China	Guangdong	Shenzhen	Guangming	clade3	clade3.4
S18288	2018	2017-2020	34	1190	Human	IDDS	China	Guangdong	Shenzhen	Futian	clade3	clade3.2
S18296	2018	2017-2020	34	1191	Human	IDDS	China	Guangdong	Shenzhen	Baoan	clade4	clade4.3
S18301	2018	2017-2020	34	1192	Human	IDDS	China	Guangdong	Shenzhen	Longhua	clade4	clade4.3
S18303	2018	2017-2020	34	1193	Human	IDDS	China	Guangdong	Shenzhen	Longhua	clade3	clade3.4
S18304	2018	2017-2020	34	1193	Human	IDDS	China	Guangdong	Shenzhen	Nanshan	clade3	clade3.4
S18308	2018	2017-2020	34	1194	Human	IDDS	China	Guangdong	Shenzhen	Nanshan	clade4	clade4.1
S18310	2018	2017-2020	34	1195	Human	IDDS	China	Guangdong	Shenzhen	Nanshan	clade4	clade4.1
S18312	2018	2017-2020	34	1196	Human	IDDS	China	Guangdong	Shenzhen	Nanshan	clade4	clade4.1
S18319	2018	2017-2020	34	1189	Human	IDDS	China	Guangdong	Shenzhen	Baoan	clade3	clade3.4
S18320	2018	2017-2020	34	1197	Human	IDDS	China	Guangdong	Shenzhen	Luohu	clade2	clade2.2
S18328	2018	2017-2020	34	1198	Human	IDDS	China	Guangdong	Shenzhen	Futian	clade4	clade4.3
S18329	2018	2017-2020	34	1199	Human	IDDS	China	Guangdong	Shenzhen	Futian	clade4	clade4.3
S18333	2018	2017-2020	34	1200	Human	IDDS	China	Guangdong	Shenzhen	Longgang	clade4	clade4.1
S18338	2018	2017-2020	34	407	Human	IDDS	China	Guangdong	Shenzhen	Guangming	clade3	clade3.4
S18339	2018	2017-2020	34	1189	Human	IDDS	China	Guangdong	Shenzhen	Luohu	clade3	clade3.4
S18340	2018	2017-2020	34	1201	Human	IDDS	China	Guangdong	Shenzhen	Luohu	clade4	clade4.1
S18341	2018	2017-2020	34	1202	Human	IDDS	China	Guangdong	Shenzhen	Luohu	clade2	clade2.1
S18345	2018	2017-2020	34	1203	Human	IDDS	China	Guangdong	Shenzhen	Baoan	clade4	clade4.3
S18348	2018	2017-2020	34	1204	Human	IDDS	China	Guangdong	Shenzhen	Baoan	clade4	clade4.3
S18349	2018	2017-2020	34	1189	Human	IDDS	China	Guangdong	Shenzhen	Baoan	clade3	clade3.4
S18360	2018	2017-2020	34	1205	Human	IDDS	China	Guangdong	Shenzhen	Yantian	clade4	clade4.3
S18377	2018	2017-2020	34	260	Human	IDDS	China	Guangdong	Shenzhen	Nanshan	clade4	clade4.1
S18382	2018	2017-2020	34	1206	Human	IDDS	China	Guangdong	Shenzhen	Nanshan	clade4	clade4.3
S18385	2018	2017-2020	34	1207	Human	IDDS	China	Guangdong	Shenzhen	Luohu	clade2	clade2.1
S18390	2018	2017-2020	34	1208	Human	IDDS	China	Guangdong	Shenzhen	Longgang	clade4	clade4.3
S18393	2018	2017-2020	34	1209	Human	IDDS	China	Guangdong	Shenzhen	Longgang	clade4	clade4.1
S18395	2018	2017-2020	34	1210	Human	IDDS	China	Guangdong	Shenzhen	Baoan	clade3	clade3.2
S18400	2018	2017-2020	19	908	Human	IDDS	China	Guangdong	Shenzhen	Guangming	clade1	clade1
S18401	2018	2017-2020	34	1211	Human	IDDS	China	Guangdong	Shenzhen	Guangming	clade4	clade4.3
S18405	2018	2017-2020	34	1212	Human	IDDS	China	Guangdong	Shenzhen	Longgang	clade3	clade3.2
S18408	2018	2017-2020	34	1213	Human	IDDS	China	Guangdong	Shenzhen	Longgang	clade3	clade3.2
S18413	2018	2017-2020	34	1214	Human	IDDS	China	Guangdong	Shenzhen	Longgang	clade4	clade4.3
S18429	2018	2017-2020	34	1215	Human	OFHS	China	Guangdong	Shenzhen	Longgang	clade4	clade4.3
S18435	2018	2017-2020	34	1213	Human	IDDS	China	Guangdong	Shenzhen	Longgang	clade3	clade3.2
S18456	2018	2017-2020	34	1216	Human	IDDS	China	Guangdong	Shenzhen	Baoan	clade3	clade3.1
S18467	2018	2017-2020	34	1217	Human	IDDS	China	Guangdong	Shenzhen	Longgang	clade2	clade2.2
S18469	2018	2017-2020	19	1218	Human	IDDS	China	Guangdong	Shenzhen	Longgang	clade1	clade1
S18471	2018	2017-2020	34	1219	Human	IDDS	China	Guangdong	Shenzhen	Longgang	clade4	clade4.1
S18476	2018	2017-2020	34	1220	Human	IDDS	China	Guangdong	Shenzhen	Luohu	clade2	clade2.2
S18482	2018	2017-2020	34	1221	Human	IDDS	China	Guangdong	Shenzhen	Nanshan	clade4	clade4.2
S18483	2018	2017-2020	34	1222	Human	IDDS	China	Guangdong	Shenzhen	Nanshan	clade3	clade3.2
S18487	2018	2017-2020	34	1223	Human	IDDS	China	Guangdong	Shenzhen	Nanshan	clade2	clade2.1
S18490	2018	2017-2020	34	1224	Human	IDDS	China	Guangdong	Shenzhen	Nanshan	clade2	clade2.2
S18499	2018	2017-2020	34	1225	Human	IDDS	China	Guangdong	Shenzhen	Baoan	clade2	clade2.1
S18500	2018	2017-2020	34	1211	Human	IDDS	China	Guangdong	Shenzhen	Baoan	clade4	clade4.3
S18501	2018	2017-2020	34	1226	Human	IDDS	China	Guangdong	Shenzhen	Baoan	clade3	clade3.2
S18503	2018	2017-2020	34	1227	Human	IDDS	China	Guangdong	Shenzhen	Baoan	clade2	clade2.2
S18506	2018	2017-2020	34	1152	Human	IDDS	China	Guangdong	Shenzhen	Baoan	clade3	clade3.2
S18521	2018	2017-2020	34	1228	Human	IDDS	China	Guangdong	Shenzhen	Longgang	clade3	clade3.2
S18522	2018	2017-2020	34	1229	Human	IDDS	China	Guangdong	Shenzhen	Longhua	clade3	clade3.4
S18523	2018	2017-2020	34	1230	Human	IDDS	China	Guangdong	Shenzhen	Longhua	clade4	clade4.2
S18534	2018	2017-2020	34	1231	Human	IDDS	China	Guangdong	Shenzhen	Futian	clade2	clade2.2
S18557	2018	2017-2020	34	1232	Human	IDDS	China	Guangdong	Shenzhen	Futian	clade4	clade4.2
S18570	2018	2017-2020	34	1233	Human	IDDS	China	Guangdong	Shenzhen	Longhua	clade4	clade4.3
S18576	2018	2017-2020	34	1232	Human	IDDS	China	Guangdong	Shenzhen	Futian	clade4	clade4.2
S18579	2018	2017-2020	34	1234	Human	IDDS	China	Guangdong	Shenzhen	Futian	clade3	clade3.4
S18582	2018	2017-2020	34	1235	Human	IDDS	China	Guangdong	Shenzhen	Futian	clade4	clade4.3
S18584	2018	2017-2020	34	1236	Human	IDDS	China	Guangdong	Shenzhen	Futian	clade4	clade4.1
S18585	2018	2017-2020	-	1237	Human	IDDS	China	Guangdong	Shenzhen	Futian	clade4	clade4.3
S18587	2018	2017-2020	34	1238	Human	IDDS	China	Guangdong	Shenzhen	Futian	clade4	clade4.1
S18589	2018	2017-2020	34	1239	Human	IDDS	China	Guangdong	Shenzhen	Futian	clade4	clade4.1
S18591	2018	2017-2020	34	1189	Human	IDDS	China	Guangdong	Shenzhen	Guangming	clade3	clade3.4
S18593	2018	2017-2020	34	388	Human	IDDS	China	Guangdong	Shenzhen	Guangming	clade3	clade3.2
S18596	2018	2017-2020	34	1240	Human	IDDS	China	Guangdong	Shenzhen	Longgang	clade3	clade3.2
S18598	2018	2017-2020	34	1240	Human	IDDS	China	Guangdong	Shenzhen	Longgang	clade3	clade3.2
S18600	2018	2017-2020	34	1241	Human	IDDS	China	Guangdong	Shenzhen	Longgang	clade3	clade3.4
S18604	2018	2017-2020	34	1242	Human	IDDS	China	Guangdong	Shenzhen	Baoan	clade2	clade2.2
S18612	2018	2017-2020	34	1243	Human	IDDS	China	Guangdong	Shenzhen	Futian	clade3	clade3.1
S18624	2018	2017-2020	34	1244	Human	IDDS	China	Guangdong	Shenzhen	Futian	clade4	clade4.3
S18625	2018	2017-2020	34	1245	Human	IDDS	China	Guangdong	Shenzhen	Futian	clade3	clade3.4
S18626	2018	2017-2020	34	1234	Human	IDDS	China	Guangdong	Shenzhen	Futian	clade3	clade3.4
S18627	2018	2017-2020	34	1246	Human	IDDS	China	Guangdong	Shenzhen	Futian	clade3	clade3.4
S18633	2018	2017-2020	34	836	Human	IDDS	China	Guangdong	Shenzhen	Baoan	clade3	clade3.4
S18637	2018	2017-2020	34	1247	Human	IDDS	China	Guangdong	Shenzhen	Futian	clade4	clade4.3
S18641	2018	2017-2020	34	1248	Human	IDDS	China	Guangdong	Shenzhen	Futian	clade2	clade2.1
S18642	2018	2017-2020	34	1249	Human	IDDS	China	Guangdong	Shenzhen	Futian	clade2	clade2.1
S18644	2018	2017-2020	34	1229	Human	IDDS	China	Guangdong	Shenzhen	Futian	clade3	clade3.4
S18647	2018	2017-2020	34	272	Human	IDDS	China	Guangdong	Shenzhen	Futian	clade3	clade3.2
S18659	2018	2017-2020	34	348	Human	IDDS	China	Guangdong	Shenzhen	Nanshan	clade4	clade4.1
S18660	2018	2017-2020	34	1250	Human	IDDS	China	Guangdong	Shenzhen	Nanshan	clade3	clade3.4
S18666	2018	2017-2020	34	1251	Human	IDDS	China	Guangdong	Shenzhen	Longgang	clade3	clade3.4
S18670	2018	2017-2020	34	1252	Human	IDDS	China	Guangdong	Shenzhen	Luohu	clade4	clade4.3
S18672	2018	2017-2020	34	1011	Human	IDDS	China	Guangdong	Shenzhen	Futian	clade4	clade4.3
S18678	2018	2017-2020	34	1253	Human	IDDS	China	Guangdong	Shenzhen	Futian	clade4	clade4.3
S18681	2018	2017-2020	34	1254	Human	IDDS	China	Guangdong	Shenzhen	Futian	clade3	clade3.4
S18684	2018	2017-2020	34	1255	Human	IDDS	China	Guangdong	Shenzhen	Futian	clade4	clade4.3
S18687	2018	2017-2020	34	1256	Human	IDDS	China	Guangdong	Shenzhen	Futian	clade4	clade4.3
S18688	2018	2017-2020	34	1257	Human	IDDS	China	Guangdong	Shenzhen	Futian	clade2	clade2.1
S18692	2018	2017-2020	34	1258	Human	IDDS	China	Guangdong	Shenzhen	Longgang	clade4	clade4.1
S18697	2018	2017-2020	34	1259	Human	IDDS	China	Guangdong	Shenzhen	Longgang	clade3	clade3.4
S18698	2018	2017-2020	34	1260	Human	IDDS	China	Guangdong	Shenzhen	Longgang	clade4	clade4.3
S18702	2018	2017-2020	34	1261	Human	IDDS	China	Guangdong	Shenzhen	Longgang	clade4	clade4.3
S18706	2018	2017-2020	34	1262	Human	IDDS	China	Guangdong	Shenzhen	Baoan	clade2	clade2.1
S18710	2018	2017-2020	34	1263	Human	IDDS	China	Guangdong	Shenzhen	Longhua	clade4	clade4.3
S18717	2018	2017-2020	34	1261	Human	IDDS	China	Guangdong	Shenzhen	Futian	clade4	clade4.3
S18718	2018	2017-2020	34	1264	Human	IDDS	China	Guangdong	Shenzhen	Futian	clade3	clade3.2
S18722	2018	2017-2020	34	1265	Human	IDDS	China	Guangdong	Shenzhen	Futian	clade4	clade4.3
S18726	2018	2017-2020	34	1266	Human	IDDS	China	Guangdong	Shenzhen	Futian	clade3	clade3.2
S18728	2018	2017-2020	34	1267	Human	IDDS	China	Guangdong	Shenzhen	Futian	clade4	clade4.3
S18732	2018	2017-2020	34	1268	Human	IDDS	China	Guangdong	Shenzhen	Futian	clade3	clade3.2
S18733	2018	2017-2020	34	1269	Human	IDDS	China	Guangdong	Shenzhen	Futian	clade3	clade3.4
S18734	2018	2017-2020	34	1211	Human	IDDS	China	Guangdong	Shenzhen	Futian	clade4	clade4.3
S18739	2018	2017-2020	34	1166	Human	IDDS	China	Guangdong	Shenzhen	Futian	clade2	clade2.2
S18744	2018	2017-2020	34	1270	Human	IDDS	China	Guangdong	Shenzhen	Yantian	clade4	clade4.1
S18752	2018	2017-2020	34	1271	Human	IDDS	China	Guangdong	Shenzhen	Futian	clade2	clade2.2
S18754	2018	2017-2020	34	1272	Human	IDDS	China	Guangdong	Shenzhen	Longhua	clade4	clade4.3
S18756	2018	2017-2020	34	1273	Human	IDDS	China	Guangdong	Shenzhen	Guangming	clade3	clade3.2
S18760	2018	2017-2020	34	836	Human	IDDS	China	Guangdong	Shenzhen	Guangming	clade3	clade3.4
S18769	2018	2017-2020	34	1274	Human	IDDS	China	Guangdong	Shenzhen	Futian	clade2	clade2.2
S18770	2018	2017-2020	34	1275	Human	IDDS	China	Guangdong	Shenzhen	Futian	clade4	clade4.3
S18775	2018	2017-2020	34	1276	Human	IDDS	China	Guangdong	Shenzhen	Futian	clade3	clade3.2
S18779	2018	2017-2020	34	1277	Human	IDDS	China	Guangdong	Shenzhen	Futian	clade3	clade3.2
S18783	2018	2017-2020	34	1232	Human	IDDS	China	Guangdong	Shenzhen	Futian	clade4	clade4.2
S18785	2018	2017-2020	34	1231	Human	IDDS	China	Guangdong	Shenzhen	Futian	clade2	clade2.2
S18788	2018	2017-2020	34	1234	Human	IDDS	China	Guangdong	Shenzhen	Futian	clade3	clade3.4
S18795	2018	2017-2020	34	1278	Human	IDDS	China	Guangdong	Shenzhen	Futian	clade4	clade4.3
S18797	2018	2017-2020	34	1059	Human	IDDS	China	Guangdong	Shenzhen	Longgang	clade4	clade4.2
S18800	2018	2017-2020	34	1279	Human	IDDS	China	Guangdong	Shenzhen	Nanshan	clade4	clade4.1
S18801	2018	2017-2020	34	1280	Human	IDDS	China	Guangdong	Shenzhen	Nanshan	clade4	clade4.3
S18809	2018	2017-2020	34	1281	Human	IDDS	China	Guangdong	Shenzhen	Longgang	clade2	clade2.2
S18812	2018	2017-2020	34	1282	Human	IDDS	China	Guangdong	Shenzhen	Futian	clade3	clade3.4
S18817	2018	2017-2020	34	378	Human	IDDS	China	Guangdong	Shenzhen	Baoan	clade2	clade2.1
S18844	2018	2017-2020	34	1283	Human	IDDS	China	Guangdong	Shenzhen	Nanshan	clade2	clade2.2
S18846	2018	2017-2020	34	1284	Human	IDDS	China	Guangdong	Shenzhen	Nanshan	clade3	clade3.2
S18848	2018	2017-2020	34	1285	Human	IDDS	China	Guangdong	Shenzhen	Nanshan	clade4	clade4.3
S18853	2018	2017-2020	34	1286	Human	IDDS	China	Guangdong	Shenzhen	Nanshan	clade3	clade3.4
S18854	2018	2017-2020	34	1287	Human	IDDS	China	Guangdong	Shenzhen	Nanshan	clade4	clade4.3
S18855	2018	2017-2020	34	1266	Human	IDDS	China	Guangdong	Shenzhen	Nanshan	clade3	clade3.2
S18857	2018	2017-2020	34	479	Human	IDDS	China	Guangdong	Shenzhen	Longgang	clade4	clade4.3
S18858	2018	2017-2020	19	1288	Human	IDDS	China	Guangdong	Shenzhen	Longhua	clade1	clade1
S18861	2018	2017-2020	34	1011	Human	IDDS	China	Guangdong	Shenzhen	Longgang	clade4	clade4.3
S18862	2018	2017-2020	34	1289	Human	IDDS	China	Guangdong	Shenzhen	Luohu	clade3	clade3.4
S18867	2018	2017-2020	34	1290	Human	IDDS	China	Guangdong	Shenzhen	Luohu	clade2	clade2.2
S18870	2018	2017-2020	34	1291	Human	IDDS	China	Guangdong	Shenzhen	Futian	clade4	clade4.1
S18871	2018	2017-2020	34	1292	Human	IDDS	China	Guangdong	Shenzhen	Futian	clade3	clade3.4
S18875	2018	2017-2020	34	1265	Human	IDDS	China	Guangdong	Shenzhen	Baoan	clade4	clade4.3
S18876	2018	2017-2020	34	1281	Human	IDDS	China	Guangdong	Shenzhen	Longhua	clade2	clade2.2
S18878	2018	2017-2020	34	1166	Human	IDDS	China	Guangdong	Shenzhen	Baoan	clade2	clade2.2
S18881	2018	2017-2020	34	1276	Human	IDDS	China	Guangdong	Shenzhen	Luohu	clade3	clade3.2
S18883	2018	2017-2020	34	1285	Human	IDDS	China	Guangdong	Shenzhen	Nanshan	clade4	clade4.3
S18884	2018	2017-2020	34	1293	Human	IDDS	China	Guangdong	Shenzhen	Longhua	clade3	clade3.4
S18885	2018	2017-2020	34	1294	Human	IDDS	China	Guangdong	Shenzhen	Futian	clade2	clade2.2
S18887	2018	2017-2020	34	1295	Human	IDDS	China	Guangdong	Shenzhen	Yantian	clade4	clade4.3
S18888	2018	2017-2020	34	1254	Human	IDDS	China	Guangdong	Shenzhen	Baoan	clade3	clade3.4
S18891	2018	2017-2020	34	1296	Human	IDDS	China	Guangdong	Shenzhen	Nanshan	clade3	clade3.2
S18892	2018	2017-2020	34	1297	Human	IDDS	China	Guangdong	Shenzhen	Longgang	clade4	clade4.3
S18894	2018	2017-2020	34	1298	Human	IDDS	China	Guangdong	Shenzhen	Futian	clade4	clade4.1
S18896	2017	2017-2020	34	1179	Human	IDDS	China	Guangdong	Shenzhen	Longgang	clade3	clade3.1
S18898	2018	2017-2020	34	1299	Human	IDDS	China	Guangdong	Shenzhen	Futian	clade3	clade3.4
S18900	2018	2017-2020	34	1189	Human	IDDS	China	Guangdong	Shenzhen	Futian	clade3	clade3.4
S18904	2018	2017-2020	34	1168	Human	IDDS	China	Guangdong	Shenzhen	Baoan	clade2	clade2.2
S18906	2018	2017-2020	34	1300	Human	IDDS	China	Guangdong	Shenzhen	Baoan	clade4	clade4.1
S18907	2018	2017-2020	34	1213	Human	IDDS	China	Guangdong	Shenzhen	Longgang	clade3	clade3.2
S18908	2018	2017-2020	34	359	Human	IDDS	China	Guangdong	Shenzhen	Luohu	clade4	clade4.1
S18910	2018	2017-2020	34	1301	Human	IDDS	China	Guangdong	Shenzhen	Longhua	clade2	clade2.1
S18911	2018	2017-2020	34	1301	Human	IDDS	China	Guangdong	Shenzhen	Baoan	clade2	clade2.1
S18912	2018	2017-2020	34	1302	Human	IDDS	China	Guangdong	Shenzhen	Futian	clade2	clade2.2
S18916	2018	2017-2020	34	1303	Human	IDDS	China	Guangdong	Shenzhen	Nanshan	clade3	clade3.4
S18917	2018	2017-2020	34	1304	Human	IDDS	China	Guangdong	Shenzhen	Futian	clade3	clade3.1
S18918	2018	2017-2020	34	1305	Human	IDDS	China	Guangdong	Shenzhen	Longhua	clade4	clade4.3
S18920	2018	2017-2020	19	1288	Human	IDDS	China	Guangdong	Shenzhen	Longhua	clade1	clade1
S18921	2018	2017-2020	34	359	Human	IDDS	China	Guangdong	Shenzhen	Luohu	clade4	clade4.1
S18927	2018	2017-2020	34	1281	Human	IDDS	China	Guangdong	Shenzhen	Futian	clade2	clade2.2
S18928	2018	2017-2020	34	1306	Human	IDDS	China	Guangdong	Shenzhen	Luohu	clade2	clade2.2
S18933	2018	2017-2020	34	1307	Human	IDDS	China	Guangdong	Shenzhen	Baoan	clade4	clade4.1
S18936	2018	2017-2020	34	1308	Human	IDDS	China	Guangdong	Shenzhen	Baoan	clade4	clade4.1
S18937	2018	2017-2020	34	1309	Human	IDDS	China	Guangdong	Shenzhen	Luohu	clade4	clade4.3
S18938	2018	2017-2020	34	1310	Human	OFHS	China	Guangdong	Shenzhen	Longgang	clade3	clade3.2
S18941	2018	2017-2020	34	1311	Human	OFHS	China	Guangdong	Shenzhen	Longgang	clade3	clade3.4
S18950	2018	2017-2020	34	1011	Human	OFHS	China	Guangdong	Shenzhen	Longgang	clade4	clade4.3
S18951	2018	2017-2020	34	1225	Human	IDDS	China	Guangdong	Shenzhen	Longgang	clade2	clade2.1
S18962	2018	2017-2020	34	1312	Human	OFHS	China	Guangdong	Shenzhen	Longgang	clade2	clade2.2
S18966	2018	2017-2020	34	1313	Human	IDDS	China	Guangdong	Shenzhen	Pingshan	clade3	clade3.2
S18977	2018	2017-2020	34	1314	Human	IDDS	China	Guangdong	Shenzhen	Baoan	clade4	clade4.1
S18980	2018	2017-2020	34	224	Human	IDDS	China	Guangdong	Shenzhen	Baoan	clade3	clade3.4
S18981	2018	2017-2020	34	1315	Human	IDDS	China	Guangdong	Shenzhen	Baoan	clade4	clade4.1
S18982	2018	2017-2020	34	1152	Human	IDDS	China	Guangdong	Shenzhen	Pingshan	clade3	clade3.2
S18983	2018	2017-2020	34	1155	Human	IDDS	China	Guangdong	Shenzhen	Longhua	clade3	clade3.4
S19013	2018	2017-2020	34	1316	Human	IDDS	China	Guangdong	Shenzhen	Futian	clade3	clade3.2
S19021	2018	2017-2020	34	1317	Human	IDDS	China	Guangdong	Shenzhen	Guangming	clade4	clade4.3
S19023	2018	2017-2020	34	1318	Human	IDDS	China	Guangdong	Shenzhen	Guangming	clade2	clade2.2
S19024	2018	2017-2020	34	1319	Human	IDDS	China	Guangdong	Shenzhen	Baoan	clade3	clade3.2
S19026	2019	2017-2020	34	1320	Human	IDDS	China	Guangdong	Shenzhen	Longgang	clade4	clade4.1
S19030	2018	2017-2020	34	1321	Human	IDDS	China	Guangdong	Shenzhen	Nanshan	clade4	clade4.1
S19032	2018	2017-2020	34	1322	Human	IDDS	China	Guangdong	Shenzhen	Nanshan	clade2	clade2.1
S19033	2018	2017-2020	34	1323	Human	IDDS	China	Guangdong	Shenzhen	Nanshan	clade2	clade2.1
S19038	2019	2017-2020	34	1318	Human	IDDS	China	Guangdong	Shenzhen	Baoan	clade2	clade2.2
S19047	2019	2017-2020	34	479	Human	IDDS	China	Guangdong	Shenzhen	Guangming	clade4	clade4.3
S19048	2018	2017-2020	34	1324	Human	IDDS	China	Guangdong	Shenzhen	Baoan	clade3	clade3.4
S19051	2018	2017-2020	34	1325	Human	IDDS	China	Guangdong	Shenzhen	Futian	clade2	clade2.1
S19052	2018	2017-2020	34	1326	Human	IDDS	China	Guangdong	Shenzhen	Longhua	clade4	clade4.1
S19054	2018	2017-2020	34	1327	Human	IDDS	China	Guangdong	Shenzhen	Nanshan	clade3	clade3.2
S19060	2019	2017-2020	34	1328	Human	IDDS	China	Guangdong	Shenzhen	Luohu	clade3	clade3.4
S19072	2019	2017-2020	34	1329	Human	IDDS	China	Guangdong	Shenzhen	Baoan	clade4	clade4.3
S19074	2019	2017-2020	34	1330	Human	IDDS	China	Guangdong	Shenzhen	Nanshan	clade2	clade2.1
S19079	2019	2017-2020	34	1331	Human	IDDS	China	Guangdong	Shenzhen	Nanshan	clade4	clade4.3
S19081	2019	2017-2020	34	1332	Human	IDDS	China	Guangdong	Shenzhen	Baoan	clade2	clade2.1
S19086	2019	2017-2020	34	1333	Human	IDDS	China	Guangdong	Shenzhen	Longgang	clade4	clade4.3
S19088	2019	2017-2020	34	1334	Human	IDDS	China	Guangdong	Shenzhen	Longgang	clade4	clade4.3
S19089	2019	2017-2020	34	1335	Human	IDDS	China	Guangdong	Shenzhen	Longgang	clade3	clade3.2
S19092	2018	2017-2020	34	1336	Human	IDDS	China	Guangdong	Shenzhen	Longgang	clade4	clade4.3
S19093	2018	2017-2020	34	1337	Human	IDDS	China	Guangdong	Shenzhen	Longgang	clade4	clade4.2
S19101	2019	2017-2020	34	860	Human	OFHS	China	Guangdong	Shenzhen	Longgang	clade3	clade3.4
S19133	2019	2017-2020	34	1210	Human	IDDS	China	Guangdong	Shenzhen	Baoan	clade3	clade3.2
S19134	2019	2017-2020	34	1338	Human	IDDS	China	Guangdong	Shenzhen	Baoan	clade4	clade4.2
S19152	2019	2017-2020	34	1339	Human	IDDS	China	Guangdong	Shenzhen	Longhua	clade3	clade3.2
S19153	2019	2017-2020	34	1340	Human	IDDS	China	Guangdong	Shenzhen	Longhua	clade2	clade2.1
S19156	2019	2017-2020	34	1341	Human	IDDS	China	Guangdong	Shenzhen	Longhua	clade3	clade3.1
S19163	2019	2017-2020	34	1342	Human	IDDS	China	Guangdong	Shenzhen	Longgang	clade4	clade4.3
S19165	2019	2017-2020	34	1343	Human	IDDS	China	Guangdong	Shenzhen	Baoan	clade4	clade4.1
S19166	2019	2017-2020	34	1344	Human	IDDS	China	Guangdong	Shenzhen	Baoan	clade3	clade3.2
S19169	2019	2017-2020	34	1345	Human	OFHS	China	Guangdong	Shenzhen	Longhua	clade3	clade3.1
S19172	2019	2017-2020	34	1340	Human	IDDS	China	Guangdong	Shenzhen	Longhua	clade2	clade2.1
S19173	2019	2017-2020	34	1339	Human	IDDS	China	Guangdong	Shenzhen	Longhua	clade3	clade3.2
S19175	2019	2017-2020	34	1344	Human	IDDS	China	Guangdong	Shenzhen	Longhua	clade3	clade3.2
S19177	2019	2017-2020	34	1346	Human	IDDS	China	Guangdong	Shenzhen	Guangming	clade4	clade4.1
S19183	2019	2017-2020	34	1347	Human	IDDS	China	Guangdong	Shenzhen	Futian	clade3	clade3.4
S19184	2019	2017-2020	34	1348	Human	IDDS	China	Guangdong	Shenzhen	Baoan	clade4	clade4.2
S19190	2019	2017-2020	34	1344	Human	IDDS	China	Guangdong	Shenzhen	Longhua	clade3	clade3.2
S19195	2019	2017-2020	34	1349	Human	IDDS	China	Guangdong	Shenzhen	Longgang	clade4	clade4.1
S19196	2019	2017-2020	34	1350	Human	IDDS	China	Guangdong	Shenzhen	Longgang	clade3	clade3.4
S19199	2019	2017-2020	34	1351	Human	IDDS	China	Guangdong	Shenzhen	Longgang	clade3	clade3.4
S19201	2019	2017-2020	34	1272	Human	IDDS	China	Guangdong	Shenzhen	Longgang	clade4	clade4.3
S19208	2019	2017-2020	34	1352	Human	IDDS	China	Guangdong	Shenzhen	Nanshan	clade4	clade4.3
S19213	2019	2017-2020	34	1353	Human	IDDS	China	Guangdong	Shenzhen	Nanshan	clade3	clade3.2
S19220	2019	2017-2020	34	1354	Human	IDDS	China	Guangdong	Shenzhen	Baoan	clade3	clade3.2
S19222	2019	2017-2020	34	1355	Human	IDDS	China	Guangdong	Shenzhen	Baoan	clade4	clade4.2
S19224	2019	2017-2020	34	1356	Human	IDDS	China	Guangdong	Shenzhen	Luohu	clade4	clade4.1
S19225	2019	2017-2020	34	1357	Human	IDDS	China	Guangdong	Shenzhen	Longgang	clade3	clade3.4
S19226	2019	2017-2020	34	1357	Human	IDDS	China	Guangdong	Shenzhen	Longgang	clade3	clade3.4
S19227	2019	2017-2020	34	222	Human	IDDS	China	Guangdong	Shenzhen	Longgang	clade3	clade3.4
S19229	2019	2017-2020	34	1358	Human	IDDS	China	Guangdong	Shenzhen	Longgang	clade3	clade3.2
S19230	2019	2017-2020	34	1359	Human	IDDS	China	Guangdong	Shenzhen	Longgang	clade4	clade4.2
S19231	2019	2017-2020	34	1342	Human	IDDS	China	Guangdong	Shenzhen	Longgang	clade4	clade4.3
S19232	2019	2017-2020	34	1360	Human	IDDS	China	Guangdong	Shenzhen	Baoan	clade4	clade4.1
S19234	2019	2017-2020	34	1361	Human	IDDS	China	Guangdong	Shenzhen	Longhua	clade3	clade3.4
S19235	2019	2017-2020	34	1362	Human	IDDS	China	Guangdong	Shenzhen	Longhua	clade4	clade4.1
S19238	2019	2017-2020	34	1356	Human	IDDS	China	Guangdong	Shenzhen	Futian	clade4	clade4.1
S19259	2019	2017-2020	34	1363	Human	OFHS	China	Guangdong	Shenzhen	Longgang	clade4	clade4.2
S19266	2019	2017-2020	34	1364	Human	OFHS	China	Guangdong	Shenzhen	Longgang	clade4	clade4.1
S19274	2019	2017-2020	34	1365	Human	IDDS	China	Guangdong	Shenzhen	Longgang	clade4	clade4.1
S19275	2019	2017-2020	34	1366	Human	IDDS	China	Guangdong	Shenzhen	Dapeng	clade2	clade2.2
S19279	2019	2017-2020	34	1355	Human	IDDS	China	Guangdong	Shenzhen	Guangming	clade4	clade4.2
S19281	2019	2017-2020	34	1367	Human	IDDS	China	Guangdong	Shenzhen	Baoan	clade2	clade2.1
S19284	2019	2017-2020	34	1368	Human	IDDS	China	Guangdong	Shenzhen	Longgang	clade2	clade2.1
S19290	2019	2017-2020	34	1369	Human	IDDS	China	Guangdong	Shenzhen	Longhua	clade4	clade4.1
S19291	2019	2017-2020	34	1370	Human	IDDS	China	Guangdong	Shenzhen	Longhua	clade3	clade3.1
S19312	2019	2017-2020	34	1357	Human	IDDS	China	Guangdong	Shenzhen	Longgang	clade3	clade3.4
S19318	2019	2017-2020	34	1365	Human	IDDS	China	Guangdong	Shenzhen	Nanshan	clade4	clade4.1
S19319	2019	2017-2020	34	1371	Human	IDDS	China	Guangdong	Shenzhen	Nanshan	clade3	clade3.2
S19321	2019	2017-2020	34	1372	Human	IDDS	China	Guangdong	Shenzhen	Nanshan	clade2	clade2.2
S19329	2019	2017-2020	34	1373	Human	IDDS	China	Guangdong	Shenzhen	Longgang	clade3	clade3.2
S19330	2019	2017-2020	34	872	Human	IDDS	China	Guangdong	Shenzhen	Longgang	clade4	clade4.3
S19332	2019	2017-2020	34	1356	Human	IDDS	China	Guangdong	Shenzhen	Baoan	clade4	clade4.1
S19352	2019	2017-2020	34	393	Human	IDDS	China	Guangdong	Shenzhen	Luohu	clade3	clade3.2
S19353	2019	2017-2020	34	1374	Human	IDDS	China	Guangdong	Shenzhen	Longhua	clade4	clade4.2
S19358	2019	2017-2020	34	1375	Human	IDDS	China	Guangdong	Shenzhen	Longgang	clade3	clade3.1
S19363	2019	2017-2020	34	1376	Human	IDDS	China	Guangdong	Shenzhen	Longgang	clade3	clade3.2
S19367	2019	2017-2020	34	1368	Human	IDDS	China	Guangdong	Shenzhen	Longgang	clade2	clade2.1
S19368	2019	2017-2020	34	1377	Human	IDDS	China	Guangdong	Shenzhen	Guangming	clade3	clade3.4
S19379	2019	2017-2020	34	1378	Human	IDDS	China	Guangdong	Shenzhen	Baoan	clade4	clade4.1
S19387	2019	2017-2020	34	1379	Human	IDDS	China	Guangdong	Shenzhen	Baoan	clade4	clade4.3
S19389	2019	2017-2020	34	1380	Human	IDDS	China	Guangdong	Shenzhen	Baoan	clade3	clade3.2
S19393	2019	2017-2020	34	1381	Human	IDDS	China	Guangdong	Shenzhen	Baoan	clade2	clade2.2
S19395	2019	2017-2020	34	1382	Human	IDDS	China	Guangdong	Shenzhen	Baoan	clade3	clade3.4
S19396	2019	2017-2020	34	1383	Human	IDDS	China	Guangdong	Shenzhen	Baoan	clade4	clade4.3
S19398	2019	2017-2020	34	1384	Human	IDDS	China	Guangdong	Shenzhen	Futian	clade4	clade4.2
S19401	2019	2017-2020	34	1385	Human	IDDS	China	Guangdong	Shenzhen	Longgang	clade2	clade2.1
S19407	2019	2017-2020	34	1386	Human	IDDS	China	Guangdong	Shenzhen	Nanshan	clade3	clade3.1
S19411	2019	2017-2020	34	1387	Human	IDDS	China	Guangdong	Shenzhen	Nanshan	clade4	clade4.1
S19416	2019	2017-2020	34	1365	Human	IDDS	China	Guangdong	Shenzhen	Nanshan	clade4	clade4.1
S19422	2019	2017-2020	34	1388	Human	IDDS	China	Guangdong	Shenzhen	Futian	clade4	clade4.1
S19423	2019	2017-2020	34	1389	Human	IDDS	China	Guangdong	Shenzhen	Longhua	clade4	clade4.1
S19425	2019	2017-2020	34	227	Human	IDDS	China	Guangdong	Shenzhen	Pingshan	clade3	clade3.4
S19445	2019	2017-2020	34	1390	Human	IDDS	China	Guangdong	Shenzhen	Futian	clade4	clade4.3
S19446	2019	2017-2020	34	1391	Human	IDDS	China	Guangdong	Shenzhen	Longgang	clade4	clade4.3
S19452	2019	2017-2020	34	1392	Human	IDDS	China	Guangdong	Shenzhen	Longgang	clade4	clade4.2
S19455	2019	2017-2020	34	1393	Human	IDDS	China	Guangdong	Shenzhen	Longgang	clade2	clade2.2
S19456	2019	2017-2020	34	1394	Human	IDDS	China	Guangdong	Shenzhen	Longgang	clade4	clade4.1
S19458	2019	2017-2020	34	1395	Human	IDDS	China	Guangdong	Shenzhen	Longgang	clade4	clade4.3
S19462	2019	2017-2020	34	1396	Human	IDDS	China	Guangdong	Shenzhen	Longgang	clade3	clade3.2
S19470	2019	2017-2020	34	1397	Human	IDDS	China	Guangdong	Shenzhen	Longgang	clade4	clade4.3
S19473	2019	2017-2020	34	1398	Human	IDDS	China	Guangdong	Shenzhen	Longgang	clade4	clade4.3
S19475	2019	2017-2020	34	1399	Human	IDDS	China	Guangdong	Shenzhen	Longgang	clade2	clade2.1
S19476	2019	2017-2020	34	1400	Human	IDDS	China	Guangdong	Shenzhen	Longgang	clade4	clade4.1
S19479	2019	2017-2020	34	1401	Human	IDDS	China	Guangdong	Shenzhen	Longgang	clade4	clade4.3
S19485	2019	2017-2020	34	1402	Human	IDDS	China	Guangdong	Shenzhen	Longhua	clade2	clade2.2
S19504	2019	2017-2020	34	1403	Human	IDDS	China	Guangdong	Shenzhen	Baoan	clade3	clade3.4
S19508	2019	2017-2020	34	1404	Human	IDDS	China	Guangdong	Shenzhen	Guangming	clade3	clade3.4
S19509	2019	2017-2020	19	1405	Human	IDDS	China	Guangdong	Shenzhen	Futian	clade1	clade1
S19512	2019	2017-2020	34	1406	Human	IDDS	China	Guangdong	Shenzhen	Nanshan	clade3	clade3.4
S19518	2019	2017-2020	34	1407	Human	IDDS	China	Guangdong	Shenzhen	Longgang	clade2	clade2.1
S19520	2019	2017-2020	34	1408	Human	IDDS	China	Guangdong	Shenzhen	Longgang	clade4	clade4.1
S19522	2019	2017-2020	34	1409	Human	IDDS	China	Guangdong	Shenzhen	Longgang	clade2	clade2.2
S19530	2019	2017-2020	34	1410	Human	IDDS	China	Guangdong	Shenzhen	Baoan	clade4	clade4.2
S19531	2019	2017-2020	34	1411	Human	IDDS	China	Guangdong	Shenzhen	Baoan	clade4	clade4.2
S19532	2019	2017-2020	34	1412	Human	IDDS	China	Guangdong	Shenzhen	Baoan	clade4	clade4.1
S19543	2019	2017-2020	34	1413	Human	IDDS	China	Guangdong	Shenzhen	Longhua	clade4	clade4.3
S19544	2019	2017-2020	34	1413	Human	IDDS	China	Guangdong	Shenzhen	Futian	clade4	clade4.3
S19551	2019	2017-2020	34	1414	Human	IDDS	China	Guangdong	Shenzhen	Longhua	clade4	clade4.1
S19557	2019	2017-2020	34	1415	Human	IDDS	China	Guangdong	Shenzhen	Futian	clade4	clade4.1
S19558	2019	2017-2020	34	1416	Human	IDDS	China	Guangdong	Shenzhen	Baoan	clade4	clade4.2
S19560	2019	2017-2020	34	1417	Human	IDDS	China	Guangdong	Shenzhen	Baoan	clade4	clade4.2
S19561	2019	2017-2020	34	1418	Human	IDDS	China	Guangdong	Shenzhen	Baoan	clade4	clade4.3
S19564	2019	2017-2020	34	1419	Human	IDDS	China	Guangdong	Shenzhen	Futian	clade3	clade3.1
S19566	2019	2017-2020	34	1420	Human	IDDS	China	Guangdong	Shenzhen	Futian	clade2	clade2.2
S19577	2019	2017-2020	34	1421	Human	IDDS	China	Guangdong	Shenzhen	Nanshan	clade3	clade3.2
S19580	2019	2017-2020	34	1422	Human	IDDS	China	Guangdong	Shenzhen	Nanshan	clade4	clade4.1
S19593	2019	2017-2020	34	1423	Human	IDDS	China	Guangdong	Shenzhen	Baoan	clade3	clade3.2
S19608	2019	2017-2020	34	1424	Human	IDDS	China	Guangdong	Shenzhen	Longhua	clade4	clade4.2
S19610	2019	2017-2020	34	1425	Human	IDDS	China	Guangdong	Shenzhen	Baoan	clade4	clade4.3
S19611	2019	2017-2020	34	1426	Human	IDDS	China	Guangdong	Shenzhen	Baoan	clade2	clade2.1
S19612	2019	2017-2020	34	1105	Human	IDDS	China	Guangdong	Shenzhen	Baoan	clade3	clade3.4
S19613	2019	2017-2020	34	1427	Human	IDDS	China	Guangdong	Shenzhen	Longhua	clade4	clade4.1
S19614	2019	2017-2020	34	1428	Human	IDDS	China	Guangdong	Shenzhen	Longgang	clade4	clade4.3
S19616	2019	2017-2020	34	1429	Human	IDDS	China	Guangdong	Shenzhen	Longgang	clade4	clade4.2
S19617	2019	2017-2020	34	1430	Human	IDDS	China	Guangdong	Shenzhen	Longgang	clade3	clade3.1
S19618	2018	2017-2020	34	1431	Human	IDDS	China	Guangdong	Shenzhen	Futian	clade4	clade4.3
S19619	2019	2017-2020	34	1432	Human	IDDS	China	Guangdong	Shenzhen	Baoan	clade4	clade4.1
S19622	2019	2017-2020	34	1433	Human	IDDS	China	Guangdong	Shenzhen	Futian	clade3	clade3.2
S19625	2019	2017-2020	34	1434	Human	IDDS	China	Guangdong	Shenzhen	Longgang	clade4	clade4.1
S19640	2019	2017-2020	34	1435	Human	IDDS	China	Guangdong	Shenzhen	Baoan	clade3	clade3.1
S19641	2019	2017-2020	34	1436	Human	IDDS	China	Guangdong	Shenzhen	Baoan	clade2	clade2.1
S19647	2019	2017-2020	34	1437	Human	IDDS	China	Guangdong	Shenzhen	Pingshan	clade2	clade2.2
S19730	2019	2017-2020	34	1438	Human	IDDS	China	Guangdong	Shenzhen	Guangming	clade4	clade4.1
S19739	2019	2017-2020	34	1439	Human	IDDS	China	Guangdong	Shenzhen	Longhua	clade3	clade3.2
S19740	2019	2017-2020	34	1440	Human	IDDS	China	Guangdong	Shenzhen	Longhua	clade4	clade4.3
S19742	2019	2017-2020	34	1441	Human	IDDS	China	Guangdong	Shenzhen	Baoan	clade3	clade3.2
S19745	2019	2017-2020	34	1442	Human	IDDS	China	Guangdong	Shenzhen	Baoan	clade4	clade4.3
S19758	2019	2017-2020	34	1443	Human	IDDS	China	Guangdong	Shenzhen	Longgang	clade4	clade4.2
S19759	2019	2017-2020	34	1444	Human	IDDS	China	Guangdong	Shenzhen	Longgang	clade4	clade4.3
S19761	2019	2017-2020	34	1445	Human	IDDS	China	Guangdong	Shenzhen	Longgang	clade4	clade4.2
S19767	2019	2017-2020	34	1437	Human	IDDS	China	Guangdong	Shenzhen	Baoan	clade2	clade2.2
S19770	2019	2017-2020	34	1446	Human	IDDS	China	Guangdong	Shenzhen	Baoan	clade4	clade4.1
S19772	2019	2017-2020	34	1447	Human	IDDS	China	Guangdong	Shenzhen	Baoan	clade4	clade4.3
S19773	2019	2017-2020	19	1448	Human	IDDS	China	Guangdong	Shenzhen	Baoan	clade1	clade1
S19774	2019	2017-2020	34	1449	Human	IDDS	China	Guangdong	Shenzhen	Baoan	clade4	clade4.2
S19775	2019	2017-2020	34	1450	Human	IDDS	China	Guangdong	Shenzhen	Baoan	clade4	clade4.3
S19776	2019	2017-2020	34	1451	Human	IDDS	China	Guangdong	Shenzhen	Baoan	clade2	clade2.2
S19781	2019	2017-2020	34	1452	Human	IDDS	China	Guangdong	Shenzhen	Longgang	clade4	clade4.3
S19796	2019	2017-2020	34	1453	Human	OFHS	China	Guangdong	Shenzhen	Longgang	clade4	clade4.3
S19802	2019	2017-2020	34	1454	Human	OFHS	China	Guangdong	Shenzhen	Longgang	clade3	clade3.1
S19805	2019	2017-2020	34	1455	Human	IDDS	China	Guangdong	Shenzhen	Nanshan	clade2	clade2.1
S19806	2019	2017-2020	34	1456	Human	IDDS	China	Guangdong	Shenzhen	Nanshan	clade4	clade4.1
S19816	2019	2017-2020	34	1457	Human	IDDS	China	Guangdong	Shenzhen	Nanshan	clade3	clade3.2
S19817	2019	2017-2020	34	1458	Human	IDDS	China	Guangdong	Shenzhen	Nanshan	clade4	clade4.1
S19818	2019	2017-2020	34	1459	Human	IDDS	China	Guangdong	Shenzhen	Nanshan	clade4	clade4.1
S19827	2019	2017-2020	34	1460	Human	IDDS	China	Guangdong	Shenzhen	Guangming	clade3	clade3.2
S19828	2019	2017-2020	34	1461	Human	IDDS	China	Guangdong	Shenzhen	Guangming	clade3	clade3.4
S19831	2019	2017-2020	34	1462	Human	IDDS	China	Guangdong	Shenzhen	Longhua	clade2	clade2.1
S19833	2019	2017-2020	34	1463	Human	IDDS	China	Guangdong	Shenzhen	Futian	clade2	clade2.2
S19837	2019	2017-2020	34	1464	Human	IDDS	China	Guangdong	Shenzhen	Yantian	clade3	clade3.1
S19854	2019	2017-2020	34	1421	Human	OFHS	China	Guangdong	Shenzhen	Longgang	clade3	clade3.2
S19865	2019	2017-2020	34	1465	Human	OFHS	China	Guangdong	Shenzhen	Longgang	clade4	clade4.2
S19872	2019	2017-2020	34	1466	Human	IDDS	China	Guangdong	Shenzhen	Baoan	clade2	clade2.2
S19878	2019	2017-2020	34	1467	Human	IDDS	China	Guangdong	Shenzhen	Futian	clade3	clade3.2
S19879	2019	2017-2020	34	1468	Human	IDDS	China	Guangdong	Shenzhen	Futian	clade4	clade4.3
S19881	2019	2017-2020	34	1469	Human	IDDS	China	Guangdong	Shenzhen	Baoan	clade4	clade4.1
S19883	2019	2017-2020	34	1470	Human	IDDS	China	Guangdong	Shenzhen	Luohu	clade4	clade4.2
S19918	2019	2017-2020	34	1471	Human	IDDS	China	Guangdong	Shenzhen	Baoan	clade4	clade4.3
S19922	2019	2017-2020	34	1472	Human	IDDS	China	Guangdong	Shenzhen	Baoan	clade4	clade4.3
S19923	2019	2017-2020	34	1238	Human	IDDS	China	Guangdong	Shenzhen	Baoan	clade4	clade4.1
S19933	2019	2017-2020	34	1473	Human	IDDS	China	Guangdong	Shenzhen	Longhua	clade4	clade4.1
S19937	2019	2017-2020	34	1474	Human	IDDS	China	Guangdong	Shenzhen	Baoan	clade2	clade2.1
S19940	2019	2017-2020	34	1466	Human	IDDS	China	Guangdong	Shenzhen	Baoan	clade2	clade2.2
S19941	2019	2017-2020	34	1475	Human	IDDS	China	Guangdong	Shenzhen	Baoan	clade2	clade2.2
S19947	2019	2017-2020	34	1476	Human	IDDS	China	Guangdong	Shenzhen	Futian	clade2	clade2.2
S19948	2019	2017-2020	34	1477	Human	IDDS	China	Guangdong	Shenzhen	Futian	clade3	clade3.4
S19949	2019	2017-2020	34	1478	Human	IDDS	China	Guangdong	Shenzhen	Futian	clade3	clade3.4
S19950	2019	2017-2020	34	1479	Human	IDDS	China	Guangdong	Shenzhen	Futian	clade2	clade2.2
S19954	2019	2017-2020	34	1480	Human	IDDS	China	Guangdong	Shenzhen	Futian	clade3	clade3.4
S19962	2019	2017-2020	34	1481	Human	IDDS	China	Guangdong	Shenzhen	Longgang	clade4	clade4.1
S19966	2019	2017-2020	34	1482	Human	IDDS	China	Guangdong	Shenzhen	Longgang	clade4	clade4.3
S19982	2019	2017-2020	34	1483	Human	IDDS	China	Guangdong	Shenzhen	Nanshan	clade4	clade4.1
S19983	2019	2017-2020	34	1240	Human	IDDS	China	Guangdong	Shenzhen	Longgang	clade3	clade3.2
S20005	2019	2017-2020	34	1484	Human	IDDS	China	Guangdong	Shenzhen	Longhua	clade4	clade4.2
S20008	2019	2017-2020	34	1485	Human	IDDS	China	Guangdong	Shenzhen	Guangming	clade4	clade4.3
S20012	2019	2017-2020	34	1486	Human	IDDS	China	Guangdong	Shenzhen	Guangming	clade2	clade2.1
S20016	2020	2017-2020	34	1487	Human	IDDS	China	Guangdong	Shenzhen	Longgang	clade4	clade4.2
S20019	2020	2017-2020	34	1488	Human	IDDS	China	Guangdong	Shenzhen	Baoan	clade2	clade2.2
S20024	2020	2017-2020	34	1489	Human	IDDS	China	Guangdong	Shenzhen	Baoan	clade4	clade4.3
S20033	2020	2017-2020	34	1490	Human	IDDS	China	Guangdong	Shenzhen	Yantian	clade2	clade2.2
S20034	2020	2017-2020	34	1490	Human	IDDS	China	Guangdong	Shenzhen	Yantian	clade2	clade2.2
S20047	2020	2017-2020	34	1491	Human	IDDS	China	Guangdong	Shenzhen	Yantian	clade4	clade4.3
S20050	2020	2017-2020	34	1492	Human	IDDS	China	Guangdong	Shenzhen	Yantian	clade4	clade4.3
S20051	2020	2017-2020	34	1491	Human	IDDS	China	Guangdong	Shenzhen	Yantian	clade4	clade4.3
S20054	2020	2017-2020	34	1493	Human	IDDS	China	Guangdong	Shenzhen	Longhua	clade4	clade4.1
S20056	2020	2017-2020	34	1398	Human	IDDS	China	Guangdong	Shenzhen	Longgang	clade4	clade4.3
S20057	2020	2017-2020	34	1494	Human	IDDS	China	Guangdong	Shenzhen	Futian	clade4	clade4.1
S20076	2020	2017-2020	34	1495	Human	OFHS	China	Guangdong	Shenzhen	Longgang	clade3	clade3.1
S20085	2020	2017-2020	34	1496	Human	OFHS	China	Guangdong	Shenzhen	Longgang	clade2	clade2.2
S20087	2020	2017-2020	34	1497	Human	OFHS	China	Guangdong	Shenzhen	Longgang	clade3	clade3.2
S20089	2020	2017-2020	34	1498	Human	OFHS	China	Guangdong	Shenzhen	Longgang	clade4	clade4.2
S20095	2020	2017-2020	34	1499	Human	IDDS	China	Guangdong	Shenzhen	Longgang	clade4	clade4.1
S20096	2020	2017-2020	34	1500	Human	IDDS	China	Guangdong	Shenzhen	Futian	clade4	clade4.2
S20099	2020	2017-2020	34	1501	Human	IDDS	China	Guangdong	Shenzhen	Baoan	clade4	clade4.1
S20100	2020	2017-2020	34	1502	Human	IDDS	China	Guangdong	Shenzhen	Baoan	clade4	clade4.3
S20103	2020	2017-2020	34	1503	Human	IDDS	China	Guangdong	Shenzhen	Longgang	clade2	clade2.2
S20104	2020	2017-2020	34	1504	Human	IDDS	China	Guangdong	Shenzhen	Longgang	clade4	clade4.2
S20107	2020	2017-2020	19	1505	Human	IDDS	China	Guangdong	Shenzhen	Longgang	clade1	clade1
S20110	2020	2017-2020	34	1506	Human	IDDS	China	Guangdong	Shenzhen	Longgang	clade4	clade4.2
S20114	2020	2017-2020	34	1507	Human	IDDS	China	Guangdong	Shenzhen	Longgang	clade3	clade3.1
S20116	2020	2017-2020	34	1508	Human	IDDS	China	Guangdong	Shenzhen	Guangming	clade4	clade4.3
S20118	2020	2017-2020	34	1509	Human	IDDS	China	Guangdong	Shenzhen	Guangming	clade3	clade3.2
S20126	2020	2017-2020	34	1510	Human	IDDS	China	Guangdong	Shenzhen	Longhua	clade4	clade4.2
S20131	2020	2017-2020	34	1511	Human	IDDS	China	Guangdong	Shenzhen	Longhua	clade4	clade4.1
S20162	2020	2017-2020	34	1512	Human	IDDS	China	Guangdong	Shenzhen	Longhua	clade4	clade4.3
S20164	2020	2017-2020	34	1513	Human	IDDS	China	Guangdong	Shenzhen	Longhua	clade4	clade4.1
S20165	2020	2017-2020	34	1514	Human	IDDS	China	Guangdong	Shenzhen	Longgang	clade3	clade3.4
S20171	2020	2017-2020	34	1515	Human	IDDS	China	Guangdong	Shenzhen	Baoan	clade4	clade4.2
S20175	2020	2017-2020	34	1516	Human	IDDS	China	Guangdong	Shenzhen	Nanshan	clade4	clade4.1
S20176	2020	2017-2020	34	1517	Human	IDDS	China	Guangdong	Shenzhen	Nanshan	clade4	clade4.1
S20177	2020	2017-2020	34	1518	Human	IDDS	China	Guangdong	Shenzhen	Nanshan	clade4	clade4.2
S20179	2020	2017-2020	34	583	Human	IDDS	China	Guangdong	Shenzhen	Dapeng	clade4	clade4.2
S20187	2020	2017-2020	34	1519	Human	IDDS	China	Guangdong	Shenzhen	Longgang	clade4	clade4.2
S20191	2020	2017-2020	34	1520	Human	IDDS	China	Guangdong	Shenzhen	Longgang	clade4	clade4.3
S20198	2020	2017-2020	34	1521	Human	IDDS	China	Guangdong	Shenzhen	Baoan	clade4	clade4.1
S20199	2020	2017-2020	34	1522	Human	IDDS	China	Guangdong	Shenzhen	Baoan	clade2	clade2.1
S20203	2020	2017-2020	34	1523	Human	IDDS	China	Guangdong	Shenzhen	Baoan	clade2	clade2.2
S20204	2020	2017-2020	34	1524	Human	IDDS	China	Guangdong	Shenzhen	Baoan	clade4	clade4.3
S20206	2020	2017-2020	34	1525	Human	IDDS	China	Guangdong	Shenzhen	Baoan	clade4	clade4.3
S20215	2020	2017-2020	34	1526	Human	IDDS	China	Guangdong	Shenzhen	Baoan	clade4	clade4.2
S20217	2020	2017-2020	34	1527	Human	IDDS	China	Guangdong	Shenzhen	Longhua	clade4	clade4.1
S20223	2020	2017-2020	34	1528	Human	IDDS	China	Guangdong	Shenzhen	Yantian	clade4	clade4.1
S20226	2020	2017-2020	34	1529	Human	IDDS	China	Guangdong	Shenzhen	Baoan	clade2	clade2.2
S20230	2020	2017-2020	34	1530	Human	IDDS	China	Guangdong	Shenzhen	Baoan	clade4	clade4.3
S20235	2020	2017-2020	34	1531	Human	IDDS	China	Guangdong	Shenzhen	Longgang	clade4	clade4.2
S20238	2020	2017-2020	19	1532	Human	IDDS	China	Guangdong	Shenzhen	Longgang	clade1	clade1
S20240	2020	2017-2020	-	1533	Human	IDDS	China	Guangdong	Shenzhen	Futian	clade4	clade4.1
S20244	2020	2017-2020	34	1534	Human	IDDS	China	Guangdong	Shenzhen	Longhua	clade4	clade4.3
S20248	2020	2017-2020	34	1535	Human	IDDS	China	Guangdong	Shenzhen	Longgang	clade4	clade4.1
S20249	2020	2017-2020	34	1536	Human	IDDS	China	Guangdong	Shenzhen	Longgang	clade4	clade4.2
S20250	2020	2017-2020	34	1537	Human	IDDS	China	Guangdong	Shenzhen	Longgang	clade4	clade4.3
S20251	2020	2017-2020	34	1538	Human	IDDS	China	Guangdong	Shenzhen	Longgang	clade4	clade4.2
S20252	2020	2017-2020	34	1539	Human	IDDS	China	Guangdong	Shenzhen	Longgang	clade4	clade4.2
S20254	2020	2017-2020	34	1540	Human	IDDS	China	Guangdong	Shenzhen	Longgang	clade4	clade4.1
S20255	2020	2017-2020	34	1541	Human	IDDS	China	Guangdong	Shenzhen	Longgang	clade4	clade4.1
S20270	2020	2017-2020	34	1542	Human	IDDS	China	Guangdong	Shenzhen	Baoan	clade4	clade4.2
S20273	2020	2017-2020	34	1529	Human	IDDS	China	Guangdong	Shenzhen	Baoan	clade2	clade2.2
S20274	2020	2017-2020	34	1543	Human	IDDS	China	Guangdong	Shenzhen	Longgang	clade4	clade4.1
S20278	2020	2017-2020	34	1544	Human	IDDS	China	Guangdong	Shenzhen	Longgang	clade4	clade4.3
S20279	2020	2017-2020	34	1545	Human	IDDS	China	Guangdong	Shenzhen	Longgang	clade4	clade4.2
S20283	2020	2017-2020	34	1546	Human	IDDS	China	Guangdong	Shenzhen	Longgang	clade4	clade4.2
S20286	2020	2017-2020	34	1547	Human	IDDS	China	Guangdong	Shenzhen	Longgang	clade4	clade4.2
S20287	2020	2017-2020	34	1548	Human	IDDS	China	Guangdong	Shenzhen	Longgang	clade4	clade4.1
S20288	2020	2017-2020	34	1549	Human	IDDS	China	Guangdong	Shenzhen	Longgang	clade4	clade4.2
S20292	2020	2017-2020	34	1550	Human	IDDS	China	Guangdong	Shenzhen	Luohu	clade2	clade2.2
S20298	2020	2017-2020	34	1546	Human	IDDS	China	Guangdong	Shenzhen	Pingshan	clade4	clade4.2
S20299	2020	2017-2020	34	1551	Human	IDDS	China	Guangdong	Shenzhen	Pingshan	clade4	clade4.3
S20303	2020	2017-2020	34	1552	Human	IDDS	China	Guangdong	Shenzhen	Baoan	clade4	clade4.2
S20304	2020	2017-2020	34	1553	Human	IDDS	China	Guangdong	Shenzhen	Baoan	clade4	clade4.3
S20305	2020	2017-2020	34	1554	Human	IDDS	China	Guangdong	Shenzhen	Baoan	clade4	clade4.1
S20306	2020	2017-2020	34	1555	Human	IDDS	China	Guangdong	Shenzhen	Yantian	clade4	clade4.3
S20311	2020	2017-2020	34	1556	Human	IDDS	China	Guangdong	Shenzhen	Baoan	clade4	clade4.1
S20312	2020	2017-2020	34	1557	Human	IDDS	China	Guangdong	Shenzhen	Baoan	clade3	clade3.2
S20318	2020	2017-2020	34	1558	Human	IDDS	China	Guangdong	Shenzhen	Guangming	clade4	clade4.3
S20322	2020	2017-2020	34	1521	Human	IDDS	China	Guangdong	Shenzhen	Guangming	clade4	clade4.1
S20323	2020	2017-2020	34	1559	Human	IDDS	China	Guangdong	Shenzhen	Guangming	clade4	clade4.3
S20325	2020	2017-2020	34	1560	Human	IDDS	China	Guangdong	Shenzhen	Guangming	clade4	clade4.2
S20327	2020	2017-2020	34	1561	Human	IDDS	China	Guangdong	Shenzhen	Longgang	clade4	clade4.1
S20330	2020	2017-2020	34	1562	Human	IDDS	China	Guangdong	Shenzhen	Longgang	clade4	clade4.3
S20332	2020	2017-2020	34	1563	Human	IDDS	China	Guangdong	Shenzhen	Longgang	clade4	clade4.2
S20343	2020	2017-2020	34	1564	Human	OFHS	China	Guangdong	Shenzhen	Longgang	clade4	clade4.3
S20347	2020	2017-2020	34	1565	Human	OFHS	China	Guangdong	Shenzhen	Longgang	clade4	clade4.1
S20363	2020	2017-2020	34	1566	Human	OFHS	China	Guangdong	Shenzhen	Longgang	clade3	clade3.2
S20369	2020	2017-2020	34	1567	Human	OFHS	China	Guangdong	Shenzhen	Longgang	clade2	clade2.2
S20378	2020	2017-2020	34	1568	Human	OFHS	China	Guangdong	Shenzhen	Longgang	clade2	clade2.1
S20384	2020	2017-2020	34	1569	Human	OFHS	China	Guangdong	Shenzhen	Longgang	clade4	clade4.2
S20394	2020	2017-2020	34	583	Human	OFHS	China	Guangdong	Shenzhen	Longgang	clade4	clade4.2
S20400	2020	2017-2020	34	1398	Human	OFHS	China	Guangdong	Shenzhen	Longgang	clade4	clade4.3
S20408	2020	2017-2020	34	1570	Human	OFHS	China	Guangdong	Shenzhen	Longgang	clade4	clade4.2
S20413	2020	2017-2020	34	1567	Human	OFHS	China	Guangdong	Shenzhen	Longgang	clade2	clade2.2
S20419	2020	2017-2020	34	1571	Human	OFHS	China	Guangdong	Shenzhen	Longgang	clade3	clade3.4
S20421	2020	2017-2020	34	1572	Human	OFHS	China	Guangdong	Shenzhen	Longgang	clade4	clade4.1
S20430	2020	2017-2020	34	1573	Human	OFHS	China	Guangdong	Shenzhen	Longgang	clade4	clade4.3
S20431	2020	2017-2020	34	1573	Human	OFHS	China	Guangdong	Shenzhen	Longgang	clade4	clade4.3
S20441	2020	2017-2020	34	1574	Human	OFHS	China	Guangdong	Shenzhen	Longgang	clade4	clade4.3
S20449	2020	2017-2020	34	1575	Human	IDDS	China	Guangdong	Shenzhen	Longgang	clade4	clade4.3
S20467	2020	2017-2020	34	1576	Human	IDDS	China	Guangdong	Shenzhen	Longgang	clade4	clade4.2
S20470	2020	2017-2020	34	1572	Human	IDDS	China	Guangdong	Shenzhen	Longgang	clade4	clade4.1
S20471	2020	2017-2020	34	1457	Human	IDDS	China	Guangdong	Shenzhen	Longgang	clade3	clade3.2
S20472	2020	2017-2020	34	1577	Human	IDDS	China	Guangdong	Shenzhen	Longgang	clade4	clade4.3
S20473	2020	2017-2020	34	1578	Human	IDDS	China	Guangdong	Shenzhen	Longgang	clade4	clade4.3
S20474	2020	2017-2020	34	1579	Human	IDDS	China	Guangdong	Shenzhen	Longgang	clade4	clade4.3
S20476	2020	2017-2020	34	1580	Human	IDDS	China	Guangdong	Shenzhen	Yantian	clade4	clade4.3
S20478	2020	2017-2020	34	1581	Human	IDDS	China	Guangdong	Shenzhen	Nanshan	clade3	clade3.4
S20480	2020	2017-2020	34	1582	Human	IDDS	China	Guangdong	Shenzhen	Nanshan	clade4	clade4.3
S20485	2020	2017-2020	34	1583	Human	IDDS	China	Guangdong	Shenzhen	Nanshan	clade3	clade3.1
S20495	2020	2017-2020	34	1584	Human	IDDS	China	Guangdong	Shenzhen	Baoan	clade4	clade4.1
S20510	2020	2017-2020	34	1585	Human	IDDS	China	Guangdong	Shenzhen	Baoan	clade3	clade3.1
S20515	2020	2017-2020	34	1586	Human	IDDS	China	Guangdong	Shenzhen	Longhua	clade2	clade2.2
S20518	2020	2017-2020	34	1587	Human	IDDS	China	Guangdong	Shenzhen	Longhua	clade2	clade2.2
S20524	2020	2017-2020	34	1588	Human	IDDS	China	Guangdong	Shenzhen	Longgang	clade4	clade4.3
S20531	2020	2017-2020	34	1589	Human	OFHS	China	Guangdong	Shenzhen	Longgang	clade4	clade4.1
S20532	2020	2017-2020	34	1577	Human	OFHS	China	Guangdong	Shenzhen	Longgang	clade4	clade4.3
S20538	2020	2017-2020	34	1590	Human	OFHS	China	Guangdong	Shenzhen	Longgang	clade4	clade4.1
S20541	2020	2017-2020	34	1591	Human	OFHS	China	Guangdong	Shenzhen	Longgang	clade4	clade4.3
S20550	2020	2017-2020	34	1592	Human	OFHS	China	Guangdong	Shenzhen	Longgang	clade4	clade4.1
S20556	2020	2017-2020	34	1555	Human	OFHS	China	Guangdong	Shenzhen	Longgang	clade4	clade4.3
S20561	2020	2017-2020	34	1593	Human	OFHS	China	Guangdong	Shenzhen	Longgang	clade3	clade3.2
S20562	2020	2017-2020	34	1594	Human	OFHS	China	Guangdong	Shenzhen	Longgang	clade3	clade3.2
S20566	2020	2017-2020	34	1593	Human	OFHS	China	Guangdong	Shenzhen	Longgang	clade3	clade3.2
S20567	2020	2017-2020	34	1595	Human	OFHS	China	Guangdong	Shenzhen	Longgang	clade4	clade4.1
S20580	2020	2017-2020	34	1596	Human	IDDS	China	Guangdong	Shenzhen	Longhua	clade4	clade4.1
S20584	2020	2017-2020	34	1597	Human	IDDS	China	Guangdong	Shenzhen	Baoan	clade4	clade4.2
S20588	2020	2017-2020	34	1555	Human	IDDS	China	Guangdong	Shenzhen	Longgang	clade4	clade4.3
S20589	2020	2017-2020	34	1240	Human	IDDS	China	Guangdong	Shenzhen	Longgang	clade3	clade3.2
S20590	2020	2017-2020	34	1598	Human	IDDS	China	Guangdong	Shenzhen	Longgang	clade3	clade3.2
S20593	2020	2017-2020	34	224	Human	IDDS	China	Guangdong	Shenzhen	Dapeng	clade3	clade3.4
S20594	2020	2017-2020	34	1599	Human	IDDS	China	Guangdong	Shenzhen	Dapeng	clade4	clade4.1
S20595	2020	2017-2020	34	1600	Human	IDDS	China	Guangdong	Shenzhen	Futian	clade4	clade4.3
S20601	2020	2017-2020	34	1594	Human	IDDS	China	Guangdong	Shenzhen	Futian	clade3	clade3.2
S20602	2020	2017-2020	34	1601	Human	IDDS	China	Guangdong	Shenzhen	Futian	clade4	clade4.1
S20610	2020	2017-2020	34	1602	Human	IDDS	China	Guangdong	Shenzhen	Baoan	clade3	clade3.2
S20611	2020	2017-2020	34	1603	Human	IDDS	China	Guangdong	Shenzhen	Baoan	clade4	clade4.3
S20615	2020	2017-2020	34	1604	Human	IDDS	China	Guangdong	Shenzhen	Longgang	clade4	clade4.3
S20616	2020	2017-2020	34	1605	Human	IDDS	China	Guangdong	Shenzhen	Longgang	clade4	clade4.1
S20618	2020	2017-2020	34	1606	Human	IDDS	China	Guangdong	Shenzhen	Longgang	clade4	clade4.2
S20621	2020	2017-2020	34	1607	Human	IDDS	China	Guangdong	Shenzhen	Longgang	clade4	clade4.2
S20622	2020	2017-2020	34	224	Human	IDDS	China	Guangdong	Shenzhen	Longgang	clade3	clade3.4
S20638	2020	2017-2020	34	1608	Human	IDDS	China	Guangdong	Shenzhen	Longgang	clade4	clade4.2
S20651	2020	2017-2020	34	1609	Human	IDDS	China	Guangdong	Shenzhen	Luohu	clade4	clade4.3
S20653	2020	2017-2020	34	1610	Human	IDDS	China	Guangdong	Shenzhen	Luohu	clade3	clade3.1
S20661	2020	2017-2020	34	1611	Human	IDDS	China	Guangdong	Shenzhen	Longgang	clade4	clade4.3
S20673	2020	2017-2020	34	1612	Human	IDDS	China	Guangdong	Shenzhen	Pingshan	clade4	clade4.1
S20682	2020	2017-2020	34	1613	Human	IDDS	China	Guangdong	Shenzhen	Longgang	clade4	clade4.1
S20688	2020	2017-2020	34	1614	Human	IDDS	China	Guangdong	Shenzhen	Longgang	clade4	clade4.2
S20689	2020	2017-2020	34	1611	Human	IDDS	China	Guangdong	Shenzhen	Longgang	clade4	clade4.3
S20695	2020	2017-2020	34	1615	Human	IDDS	China	Guangdong	Shenzhen	Baoan	clade4	clade4.1
S20702	2020	2017-2020	34	1504	Human	IDDS	China	Guangdong	Shenzhen	Longgang	clade4	clade4.2
S20703	2020	2017-2020	34	1616	Human	IDDS	China	Guangdong	Shenzhen	Longgang	clade4	clade4.3
S20704	2020	2017-2020	34	1529	Human	IDDS	China	Guangdong	Shenzhen	Longgang	clade2	clade2.2
S20708	2020	2017-2020	34	1617	Human	IDDS	China	Guangdong	Shenzhen	Longgang	clade4	clade4.1
S20724	2020	2017-2020	34	1618	Human	IDDS	China	Guangdong	Shenzhen	Baoan	clade3	clade3.2
S20735	2020	2017-2020	34	1457	Human	IDDS	China	Guangdong	Shenzhen	Futian	clade3	clade3.2
S20748	2020	2017-2020	34	1619	Human	IDDS	China	Guangdong	Shenzhen	Nanshan	clade3	clade3.1
S20750	2020	2017-2020	34	1620	Human	IDDS	China	Guangdong	Shenzhen	Nanshan	clade4	clade4.2
S20751	2020	2017-2020	34	1607	Human	IDDS	China	Guangdong	Shenzhen	Nanshan	clade4	clade4.2
S20754	2020	2017-2020	34	1607	Human	IDDS	China	Guangdong	Shenzhen	Nanshan	clade4	clade4.2
S20756	2020	2017-2020	34	1587	Human	IDDS	China	Guangdong	Shenzhen	Futian	clade2	clade2.2
S20759	2020	2017-2020	34	1621	Human	IDDS	China	Guangdong	Shenzhen	Nanshan	clade4	clade4.1
S20760	2020	2017-2020	34	1622	Human	IDDS	China	Guangdong	Shenzhen	Nanshan	clade4	clade4.3
S20761	2020	2017-2020	34	1623	Human	IDDS	China	Guangdong	Shenzhen	Nanshan	clade4	clade4.3
S20774	2020	2017-2020	34	1624	Human	IDDS	China	Guangdong	Shenzhen	Nanshan	clade4	clade4.2
S20777	2020	2017-2020	34	1625	Human	IDDS	China	Guangdong	Shenzhen	Longhua	clade4	clade4.1
S20786	2020	2017-2020	34	1626	Human	IDDS	China	Guangdong	Shenzhen	Longgang	clade4	clade4.2
S20787	2020	2017-2020	34	1627	Human	IDDS	China	Guangdong	Shenzhen	Longgang	clade4	clade4.3
S20789	2020	2017-2020	34	1628	Human	IDDS	China	Guangdong	Shenzhen	Longgang	clade4	clade4.1
S20797	2020	2017-2020	34	1629	Human	IDDS	China	Guangdong	Shenzhen	Baoan	clade4	clade4.3
S20800	2020	2017-2020	34	1630	Human	IDDS	China	Guangdong	Shenzhen	Baoan	clade4	clade4.2
S20801	2020	2017-2020	34	1631	Human	IDDS	China	Guangdong	Shenzhen	Baoan	clade3	clade3.4
S20812	2020	2017-2020	34	1632	Human	OFHS	China	Guangdong	Shenzhen	Longgang	clade4	clade4.1
S20813	2020	2017-2020	34	1633	Human	OFHS	China	Guangdong	Shenzhen	Longgang	clade4	clade4.2
S20819	2020	2017-2020	34	1634	Human	OFHS	China	Guangdong	Shenzhen	Longgang	clade4	clade4.1
S20829	2020	2017-2020	34	1635	Human	OFHS	China	Guangdong	Shenzhen	Longgang	clade4	clade4.1
S20839	2020	2017-2020	19	1636	Human	OFHS	China	Guangdong	Shenzhen	Longgang	clade1	clade1
S20853	2020	2017-2020	34	1637	Human	OFHS	China	Guangdong	Shenzhen	Longgang	clade4	clade4.3
S20858	2020	2017-2020	34	1638	Human	IDDS	China	Guangdong	Shenzhen	Longgang	clade4	clade4.1
S20861	2020	2017-2020	34	1638	Human	IDDS	China	Guangdong	Shenzhen	Longgang	clade4	clade4.1
S20862	2020	2017-2020	34	1639	Human	IDDS	China	Guangdong	Shenzhen	Longgang	clade4	clade4.3
S20872	2020	2017-2020	34	1640	Human	IDDS	China	Guangdong	Shenzhen	Yantian	clade2	clade2.1
S20874	2020	2017-2020	34	1641	Human	IDDS	China	Guangdong	Shenzhen	Longhua	clade3	clade3.2
S20881	2020	2017-2020	34	1642	Human	IDDS	China	Guangdong	Shenzhen	Longhua	clade4	clade4.1
S20884	2020	2017-2020	34	1643	Human	IDDS	China	Guangdong	Shenzhen	Longhua	clade4	clade4.1
S20888	2020	2017-2020	34	1644	Human	IDDS	China	Guangdong	Shenzhen	Longhua	clade3	clade3.4
S20890	2020	2017-2020	34	1645	Human	IDDS	China	Guangdong	Shenzhen	Baoan	clade4	clade4.3
S20895	2020	2017-2020	34	1646	Human	IDDS	China	Guangdong	Shenzhen	Longgang	clade4	clade4.1
S20901	2020	2017-2020	34	1647	Human	IDDS	China	Guangdong	Shenzhen	Longgang	clade4	clade4.3
S20903	2020	2017-2020	34	1640	Human	IDDS	China	Guangdong	Shenzhen	Yantian	clade2	clade2.1
S20907	2020	2017-2020	34	1648	Human	IDDS	China	Guangdong	Shenzhen	Longgang	clade4	clade4.1
S20908	2020	2017-2020	34	1649	Human	IDDS	China	Guangdong	Shenzhen	Baoan	clade4	clade4.2
S20909	2020	2017-2020	34	1650	Human	IDDS	China	Guangdong	Shenzhen	Baoan	clade4	clade4.3
S20917	2020	2017-2020	34	583	Human	IDDS	China	Guangdong	Shenzhen	Baoan	clade4	clade4.2
S20919	2020	2017-2020	34	1630	Human	IDDS	China	Guangdong	Shenzhen	Baoan	clade4	clade4.2
S20929	2020	2017-2020	34	1651	Human	IDDS	China	Guangdong	Shenzhen	Longgang	clade4	clade4.3
S20937	2020	2017-2020	34	1652	Human	IDDS	China	Guangdong	Shenzhen	Longgang	clade4	clade4.2
S20941	2020	2017-2020	34	1653	Human	IDDS	China	Guangdong	Shenzhen	Longgang	clade4	clade4.2
S20951	2020	2017-2020	34	1654	Human	IDDS	China	Guangdong	Shenzhen	Baoan	clade4	clade4.2
S20952	2020	2017-2020	34	1654	Human	IDDS	China	Guangdong	Shenzhen	Longgang	clade4	clade4.2
S20954	2020	2017-2020	-	1655	Human	IDDS	China	Guangdong	Shenzhen	Nanshan	clade4	clade4.2
S20955	2020	2017-2020	-	1655	Human	IDDS	China	Guangdong	Shenzhen	Futian	clade4	clade4.2
S20958	2020	2017-2020	34	1656	Human	IDDS	China	Guangdong	Shenzhen	Baoan	clade4	clade4.2
S20959	2020	2017-2020	34	1657	Human	IDDS	China	Guangdong	Shenzhen	Baoan	clade4	clade4.2
S20963	2020	2017-2020	34	1649	Human	IDDS	China	Guangdong	Shenzhen	Baoan	clade4	clade4.2
S20970	2020	2017-2020	34	1658	Human	IDDS	China	Guangdong	Shenzhen	Baoan	clade4	clade4.1
S20975	2020	2017-2020	34	1659	Human	IDDS	China	Guangdong	Shenzhen	Baoan	clade3	clade3.1
S20980	2020	2017-2020	34	1660	Human	IDDS	China	Guangdong	Shenzhen	Baoan	clade4	clade4.3
S20988	2020	2017-2020	34	1593	Human	IDDS	China	Guangdong	Shenzhen	Longgang	clade3	clade3.2
S20994	2020	2017-2020	34	1641	Human	IDDS	China	Guangdong	Shenzhen	Luohu	clade3	clade3.2
S20997	2020	2017-2020	34	1661	Human	IDDS	China	Guangdong	Shenzhen	Luohu	clade4	clade4.3
S20998	2020	2017-2020	34	1662	Human	IDDS	China	Guangdong	Shenzhen	Luohu	clade4	clade4.3
S21001	2020	2017-2020	34	1663	Human	IDDS	China	Guangdong	Shenzhen	Guangming	clade3	clade3.2
S21002	2020	2017-2020	34	1664	Human	IDDS	China	Guangdong	Shenzhen	Guangming	clade4	clade4.3
S21006	2020	2017-2020	34	1665	Human	IDDS	China	Guangdong	Shenzhen	Nanshan	clade4	clade4.2
S21013	2020	2017-2020	34	1631	Human	IDDS	China	Guangdong	Shenzhen	Guangming	clade3	clade3.4
S21030	2020	2017-2020	34	1666	Human	IDDS	China	Guangdong	Shenzhen	Futian	clade4	clade4.3
S21037	2020	2017-2020	34	1667	Human	IDDS	China	Guangdong	Shenzhen	Longgang	clade4	clade4.1
S21047	2020	2017-2020	34	1668	Human	IDDS	China	Guangdong	Shenzhen	Longgang	clade4	clade4.2
S21060	2021	2021-2023	34	1669	Human	IDDS	China	Guangdong	Shenzhen	Luohu	clade4	clade4.3
S21061	2021	2021-2023	34	1670	Human	IDDS	China	Guangdong	Shenzhen	Baoan	clade2	clade2.2
S21062	2021	2021-2023	34	1671	Human	IDDS	China	Guangdong	Shenzhen	Baoan	clade3	clade3.4
S21063	2021	2021-2023	34	1672	Human	IDDS	China	Guangdong	Shenzhen	Baoan	clade3	clade3.4
S21066	2021	2021-2023	34	1673	Human	IDDS	China	Guangdong	Shenzhen	Longgang	clade4	clade4.3
S21067	2021	2021-2023	34	1674	Human	IDDS	China	Guangdong	Shenzhen	Longgang	clade4	clade4.3
S21068	2021	2021-2023	34	1675	Human	IDDS	China	Guangdong	Shenzhen	Longgang	clade4	clade4.3
S21070	2021	2021-2023	34	1676	Human	IDDS	China	Guangdong	Shenzhen	Longhua	clade4	clade4.2
S21073	2021	2021-2023	34	1677	Human	IDDS	China	Guangdong	Shenzhen	Longgang	clade4	clade4.2
S21074	2021	2021-2023	34	1678	Human	IDDS	China	Guangdong	Shenzhen	Yantian	clade4	clade4.1
S21075	2021	2021-2023	34	1678	Human	IDDS	China	Guangdong	Shenzhen	Yantian	clade4	clade4.1
S21079	2021	2021-2023	34	1679	Human	IDDS	China	Guangdong	Shenzhen	Yantian	clade4	clade4.3
S21080	2021	2021-2023	34	1680	Human	IDDS	China	Guangdong	Shenzhen	Yantian	clade2	clade2.2
S21081	2021	2021-2023	34	1679	Human	IDDS	China	Guangdong	Shenzhen	Yantian	clade4	clade4.3
S21082	2021	2021-2023	34	1680	Human	IDDS	China	Guangdong	Shenzhen	Yantian	clade2	clade2.2
S21083	2021	2021-2023	34	1680	Human	IDDS	China	Guangdong	Shenzhen	Yantian	clade2	clade2.2
S21113	2021	2021-2023	34	1681	Human	IDDS	China	Guangdong	Shenzhen	Yantian	clade4	clade4.3
S21116	2021	2021-2023	34	1682	Human	IDDS	China	Guangdong	Shenzhen	Longhua	clade4	clade4.3
S21117	2021	2021-2023	34	1683	Human	IDDS	China	Guangdong	Shenzhen	Guangming	clade4	clade4.2
S21118	2021	2021-2023	34	1684	Human	IDDS	China	Guangdong	Shenzhen	Guangming	clade4	clade4.1
S21119	2021	2021-2023	34	1685	Human	IDDS	China	Guangdong	Shenzhen	Guangming	clade4	clade4.3
S21121	2021	2021-2023	34	1681	Human	IDDS	China	Guangdong	Shenzhen	Yantian	clade4	clade4.3
S21122	2021	2021-2023	34	1686	Human	IDDS	China	Guangdong	Shenzhen	Longgang	clade4	clade4.3
S21124	2021	2021-2023	34	1687	Human	IDDS	China	Guangdong	Shenzhen	Futian	clade4	clade4.1
S21126	2021	2021-2023	34	1688	Human	IDDS	China	Guangdong	Shenzhen	Futian	clade4	clade4.1
S21131	2021	2021-2023	34	1689	Human	IDDS	China	Guangdong	Shenzhen	Baoan	clade3	clade3.4
S21134	2021	2021-2023	34	1690	Human	IDDS	China	Guangdong	Shenzhen	Baoan	clade2	clade2.2
S21137	2021	2021-2023	34	1681	Human	IDDS	China	Guangdong	Shenzhen	Yantian	clade4	clade4.3
S21138	2021	2021-2023	34	1691	Human	IDDS	China	Guangdong	Shenzhen	Yantian	clade4	clade4.1
S21139	2021	2021-2023	34	1692	Human	IDDS	China	Guangdong	Shenzhen	Baoan	clade3	clade3.1
S21140	2021	2021-2023	34	1693	Human	IDDS	China	Guangdong	Shenzhen	Futian	clade4	clade4.3
S21149	2021	2021-2023	34	1694	Human	IDDS	China	Guangdong	Shenzhen	Longgang	clade4	clade4.3
S21158	2021	2021-2023	34	1695	Human	IDDS	China	Guangdong	Shenzhen	Baoan	clade4	clade4.2
S21161	2021	2021-2023	34	1696	Human	IDDS	China	Guangdong	Shenzhen	Baoan	clade2	clade2.2
S21162	2021	2021-2023	34	1697	Human	IDDS	China	Guangdong	Shenzhen	Baoan	clade4	clade4.3
S21163	2021	2021-2023	34	1698	Human	IDDS	China	Guangdong	Shenzhen	Baoan	clade2	clade2.1
S21167	2021	2021-2023	34	1699	Human	IDDS	China	Guangdong	Shenzhen	Longgang	clade3	clade3.4
S21215	2021	2021-2023	34	1700	Human	IDDS	China	Guangdong	Shenzhen	Futian	clade3	clade3.4
S21216	2021	2021-2023	34	1701	Human	IDDS	China	Guangdong	Shenzhen	Longgang	clade2	clade2.2
S21218	2021	2021-2023	34	1702	Human	IDDS	China	Guangdong	Shenzhen	Longgang	clade4	clade4.1
S21219	2021	2021-2023	34	1703	Human	IDDS	China	Guangdong	Shenzhen	Longgang	clade4	clade4.2
S21220	2021	2021-2023	34	1704	Human	IDDS	China	Guangdong	Shenzhen	Longgang	clade2	clade2.1
S21226	2021	2021-2023	34	1705	Human	IDDS	China	Guangdong	Shenzhen	Yantian	clade3	clade3.1
S21227	2021	2021-2023	34	1705	Human	IDDS	China	Guangdong	Shenzhen	Yantian	clade3	clade3.1
S21228	2021	2021-2023	34	1706	Human	IDDS	China	Guangdong	Shenzhen	Baoan	clade2	clade2.2
S21229	2021	2021-2023	34	1707	Human	IDDS	China	Guangdong	Shenzhen	Baoan	clade4	clade4.2
S21232	2021	2021-2023	34	1708	Human	IDDS	China	Guangdong	Shenzhen	Baoan	clade3	clade3.1
S21233	2021	2021-2023	34	1709	Human	IDDS	China	Guangdong	Shenzhen	Longgang	clade4	clade4.2
S21235	2021	2021-2023	34	1710	Human	IDDS	China	Guangdong	Shenzhen	Longgang	clade4	clade4.3
S21238	2021	2021-2023	34	1711	Human	IDDS	China	Guangdong	Shenzhen	Longgang	clade2	clade2.1
S21239	2021	2021-2023	34	1712	Human	IDDS	China	Guangdong	Shenzhen	Longgang	clade4	clade4.2
S21241	2021	2021-2023	34	1713	Human	IDDS	China	Guangdong	Shenzhen	Longgang	clade4	clade4.2
S21245	2021	2021-2023	34	1714	Human	IDDS	China	Guangdong	Shenzhen	Longgang	clade2	clade2.2
S21246	2021	2021-2023	34	1715	Human	IDDS	China	Guangdong	Shenzhen	Longgang	clade4	clade4.1
S21247	2021	2021-2023	34	1592	Human	IDDS	China	Guangdong	Shenzhen	Longgang	clade4	clade4.1
S21265	2021	2021-2023	34	1457	Human	OFHS	China	Guangdong	Shenzhen	Longgang	clade3	clade3.2
S21275	2021	2021-2023	34	1457	Human	OFHS	China	Guangdong	Shenzhen	Longgang	clade3	clade3.2
S21293	2021	2021-2023	34	1716	Human	OFHS	China	Guangdong	Shenzhen	Longgang	clade4	clade4.1
S21305	2021	2021-2023	34	1717	Human	OFHS	China	Guangdong	Shenzhen	Longgang	clade4	clade4.1
S21313	2021	2021-2023	34	1718	Human	OFHS	China	Guangdong	Shenzhen	Longgang	clade4	clade4.3
S21326	2021	2021-2023	34	1719	Human	OFHS	China	Guangdong	Shenzhen	Longgang	clade4	clade4.3
S21332	2021	2021-2023	34	1720	Human	OFHS	China	Guangdong	Shenzhen	Longgang	clade4	clade4.1
S21341	2021	2021-2023	34	1694	Human	OFHS	China	Guangdong	Shenzhen	Longgang	clade4	clade4.3
S21353	2021	2021-2023	34	1721	Human	OFHS	China	Guangdong	Shenzhen	Longgang	clade4	clade4.3
S21380	2021	2021-2023	34	1722	Human	OFHS	China	Guangdong	Shenzhen	Longgang	clade4	clade4.3
S21382	2021	2021-2023	34	1398	Human	OFHS	China	Guangdong	Shenzhen	Longgang	clade4	clade4.3
S21397	2021	2021-2023	34	1723	Human	IDDS	China	Guangdong	Shenzhen	Longgang	clade4	clade4.1
S21402	2021	2021-2023	34	1724	Human	OFHS	China	Guangdong	Shenzhen	Longgang	clade2	clade2.2
S21409	2021	2021-2023	34	1725	Human	OFHS	China	Guangdong	Shenzhen	Longgang	clade3	clade3.1
S21427	2021	2021-2023	34	1726	Human	OFHS	China	Guangdong	Shenzhen	Longgang	clade4	clade4.2
S21431	2021	2021-2023	34	1700	Human	OFHS	China	Guangdong	Shenzhen	Longgang	clade3	clade3.4
S21442	2021	2021-2023	34	1727	Human	IDDS	China	Guangdong	Shenzhen	Futian	clade4	clade4.3
S21451	2021	2021-2023	34	1728	Human	IDDS	China	Guangdong	Shenzhen	Pingshan	clade4	clade4.3
S21452	2021	2021-2023	34	1729	Human	IDDS	China	Guangdong	Shenzhen	Futian	clade3	clade3.2
S21460	2021	2021-2023	34	1730	Human	IDDS	China	Guangdong	Shenzhen	Longgang	clade4	clade4.3
S21461	2021	2021-2023	34	1731	Human	IDDS	China	Guangdong	Shenzhen	Longgang	clade3	clade3.4
S21462	2021	2021-2023	34	1732	Human	IDDS	China	Guangdong	Shenzhen	Pingshan	clade4	clade4.3
S21463	2021	2021-2023	34	1733	Human	IDDS	China	Guangdong	Shenzhen	Yantian	clade3	clade3.4
S21466	2021	2021-2023	34	1734	Human	IDDS	China	Guangdong	Shenzhen	Futian	clade4	clade4.1
S21467	2021	2021-2023	34	1735	Human	IDDS	China	Guangdong	Shenzhen	Futian	clade3	clade3.1
S21505	2021	2021-2023	34	1736	Human	IDDS	China	Guangdong	Shenzhen	Dapeng	clade4	clade4.3
S21507	2021	2021-2023	34	1737	Human	IDDS	China	Guangdong	Shenzhen	Guangming	clade3	clade3.1
S21508	2021	2021-2023	34	1738	Human	IDDS	China	Guangdong	Shenzhen	Guangming	clade4	clade4.2
S21511	2021	2021-2023	34	1739	Human	IDDS	China	Guangdong	Shenzhen	Guangming	clade4	clade4.1
S21516	2021	2021-2023	34	1740	Human	IDDS	China	Guangdong	Shenzhen	Longhua	clade4	clade4.2
S21522	2021	2021-2023	34	1741	Human	IDDS	China	Guangdong	Shenzhen	Baoan	clade4	clade4.1
S21523	2021	2021-2023	34	1742	Human	IDDS	China	Guangdong	Shenzhen	Baoan	clade2	clade2.1
S21528	2021	2021-2023	34	1743	Human	IDDS	China	Guangdong	Shenzhen	Longgang	clade4	clade4.1
S21529	2021	2021-2023	34	1515	Human	IDDS	China	Guangdong	Shenzhen	Longgang	clade4	clade4.2
S21530	2021	2021-2023	34	1744	Human	IDDS	China	Guangdong	Shenzhen	Longgang	clade3	clade3.1
S21532	2021	2021-2023	34	1745	Human	IDDS	China	Guangdong	Shenzhen	Longgang	clade4	clade4.2
S21536	2021	2021-2023	34	1746	Human	IDDS	China	Guangdong	Shenzhen	Longgang	clade4	clade4.3
S21538	2021	2021-2023	34	1700	Human	IDDS	China	Guangdong	Shenzhen	Longgang	clade3	clade3.4
S21539	2021	2021-2023	34	1747	Human	IDDS	China	Guangdong	Shenzhen	Longgang	clade3	clade3.2
S21541	2021	2021-2023	34	1748	Human	IDDS	China	Guangdong	Shenzhen	Longgang	clade3	clade3.4
S21542	2021	2021-2023	34	1749	Human	IDDS	China	Guangdong	Shenzhen	Dapeng	clade4	clade4.1
S21545	2021	2021-2023	34	1750	Human	IDDS	China	Guangdong	Shenzhen	Baoan	clade3	clade3.2
S21550	2021	2021-2023	34	1751	Human	IDDS	China	Guangdong	Shenzhen	Longgang	clade4	clade4.1
S21572	2021	2021-2023	34	1752	Human	OFHS	China	Guangdong	Shenzhen	Longgang	clade3	clade3.4
S21574	2021	2021-2023	34	1753	Human	OFHS	China	Guangdong	Shenzhen	Longgang	clade3	clade3.2
S21575	2021	2021-2023	34	1754	Human	OFHS	China	Guangdong	Shenzhen	Longgang	clade4	clade4.1
S21597	2021	2021-2023	34	1755	Human	IDDS	China	Guangdong	Shenzhen	Luohu	clade4	clade4.2
S21598	2021	2021-2023	34	1756	Human	IDDS	China	Guangdong	Shenzhen	Longgang	clade2	clade2.2
S21599	2021	2021-2023	34	1757	Human	IDDS	China	Guangdong	Shenzhen	Luohu	clade4	clade4.3
S21600	2021	2021-2023	34	1758	Human	IDDS	China	Guangdong	Shenzhen	Luohu	clade4	clade4.1
S21609	2021	2021-2023	34	1759	Human	IDDS	China	Guangdong	Shenzhen	Baoan	clade4	clade4.1
S21616	2021	2021-2023	34	1760	Human	IDDS	China	Guangdong	Shenzhen	Baoan	clade4	clade4.2
S21621	2021	2021-2023	34	1583	Human	IDDS	China	Guangdong	Shenzhen	Longgang	clade3	clade3.1
S21623	2021	2021-2023	34	1761	Human	IDDS	China	Guangdong	Shenzhen	Longgang	clade4	clade4.3
S21626	2021	2021-2023	34	1762	Human	IDDS	China	Guangdong	Shenzhen	Longgang	clade4	clade4.3
S21627	2021	2021-2023	34	1763	Human	IDDS	China	Guangdong	Shenzhen	Longgang	clade4	clade4.3
S21628	2021	2021-2023	34	1764	Human	IDDS	China	Guangdong	Shenzhen	Longgang	clade4	clade4.1
S21631	2021	2021-2023	34	1765	Human	IDDS	China	Guangdong	Shenzhen	Longgang	clade4	clade4.2
S21632	2021	2021-2023	34	1766	Human	IDDS	China	Guangdong	Shenzhen	Longgang	clade4	clade4.1
S21633	2021	2021-2023	34	1767	Human	IDDS	China	Guangdong	Shenzhen	Baoan	clade4	clade4.1
S21634	2021	2021-2023	34	1768	Human	IDDS	China	Guangdong	Shenzhen	Baoan	clade4	clade4.2
S21635	2021	2021-2023	34	1769	Human	IDDS	China	Guangdong	Shenzhen	Baoan	clade4	clade4.1
S21638	2021	2021-2023	34	1770	Human	IDDS	China	Guangdong	Shenzhen	Baoan	clade3	clade3.1
S21640	2021	2021-2023	-	1771	Human	IDDS	China	Guangdong	Shenzhen	Baoan	clade4	clade4.2
S21644	2021	2021-2023	34	1772	Human	IDDS	China	Guangdong	Shenzhen	Baoan	clade2	clade2.2
S21646	2021	2021-2023	34	1594	Human	IDDS	China	Guangdong	Shenzhen	Baoan	clade3	clade3.2
S21681	2021	2021-2023	34	1773	Human	IDDS	China	Guangdong	Shenzhen	Dapeng	clade4	clade4.2
S21686	2021	2021-2023	34	1774	Human	IDDS	China	Guangdong	Shenzhen	Longhua	clade4	clade4.2
S21689	2021	2021-2023	34	1775	Human	IDDS	China	Guangdong	Shenzhen	Longhua	clade3	clade3.1
S21690	2021	2021-2023	34	1776	Human	IDDS	China	Guangdong	Shenzhen	Longhua	clade4	clade4.3
S21693	2021	2021-2023	34	1777	Human	IDDS	China	Guangdong	Shenzhen	Futian	clade4	clade4.2
S21695	2021	2021-2023	34	1778	Human	IDDS	China	Guangdong	Shenzhen	Longhua	clade4	clade4.1
S21696	2021	2021-2023	34	1779	Human	IDDS	China	Guangdong	Shenzhen	Futian	clade3	clade3.4
S21702	2021	2021-2023	34	1780	Human	IDDS	China	Guangdong	Shenzhen	Yantian	clade4	clade4.1
S21703	2021	2021-2023	34	1780	Human	IDDS	China	Guangdong	Shenzhen	Guangming	clade4	clade4.1
S21704	2021	2021-2023	34	1781	Human	IDDS	China	Guangdong	Shenzhen	Longgang	clade4	clade4.1
S21707	2021	2021-2023	34	1782	Human	IDDS	China	Guangdong	Shenzhen	Longgang	clade3	clade3.1
S21713	2021	2021-2023	34	1783	Human	IDDS	China	Guangdong	Shenzhen	Longgang	clade4	clade4.3
S21716	2021	2021-2023	34	1784	Human	IDDS	China	Guangdong	Shenzhen	Futian	clade4	clade4.3
S21717	2021	2021-2023	34	1785	Human	IDDS	China	Guangdong	Shenzhen	Futian	clade4	clade4.2
S21723	2021	2021-2023	34	1786	Human	IDDS	China	Guangdong	Shenzhen	Longgang	clade4	clade4.1
S21724	2021	2021-2023	34	1787	Human	IDDS	China	Guangdong	Shenzhen	Longgang	clade2	clade2.1
S21725	2021	2021-2023	34	1788	Human	IDDS	China	Guangdong	Shenzhen	Longgang	clade4	clade4.2
S21726	2021	2021-2023	34	1789	Human	IDDS	China	Guangdong	Shenzhen	Baoan	clade4	clade4.1
S21732	2021	2021-2023	34	1790	Human	IDDS	China	Guangdong	Shenzhen	Pingshan	clade4	clade4.2
S21733	2021	2021-2023	34	1751	Human	IDDS	China	Guangdong	Shenzhen	Longgang	clade4	clade4.1
S21742	2021	2021-2023	34	1791	Human	IDDS	China	Guangdong	Shenzhen	Luohu	clade4	clade4.2
S21743	2021	2021-2023	34	1792	Human	IDDS	China	Guangdong	Shenzhen	Longhua	clade3	clade3.2
S21750	2021	2021-2023	34	1779	Human	IDDS	China	Guangdong	Shenzhen	Baoan	clade3	clade3.4
S21752	2021	2021-2023	34	1793	Human	IDDS	China	Guangdong	Shenzhen	Pingshan	clade4	clade4.2
S21757	2021	2021-2023	34	1794	Human	IDDS	China	Guangdong	Shenzhen	Longhua	clade4	clade4.1
S21758	2021	2021-2023	34	1795	Human	IDDS	China	Guangdong	Shenzhen	Futian	clade4	clade4.1
S21761	2021	2021-2023	34	1796	Human	IDDS	China	Guangdong	Shenzhen	Guangming	clade4	clade4.3
S21769	2021	2021-2023	34	1797	Human	IDDS	China	Guangdong	Shenzhen	Baoan	clade3	clade3.1
S21770	2021	2021-2023	34	1798	Human	IDDS	China	Guangdong	Shenzhen	Baoan	clade4	clade4.1
S21772	2021	2021-2023	34	1799	Human	IDDS	China	Guangdong	Shenzhen	Baoan	clade3	clade3.4
S21773	2021	2021-2023	34	1799	Human	IDDS	China	Guangdong	Shenzhen	Baoan	clade3	clade3.4
S21774	2021	2021-2023	34	1800	Human	IDDS	China	Guangdong	Shenzhen	Baoan	clade4	clade4.2
S21777	2021	2021-2023	34	1801	Human	IDDS	China	Guangdong	Shenzhen	Futian	clade4	clade4.1
S21778	2021	2021-2023	34	1797	Human	IDDS	China	Guangdong	Shenzhen	Futian	clade3	clade3.1
S21779	2021	2021-2023	34	1802	Human	IDDS	China	Guangdong	Shenzhen	Futian	clade4	clade4.2
S21781	2021	2021-2023	34	1803	Human	IDDS	China	Guangdong	Shenzhen	Guangming	clade2	clade2.2
S21782	2021	2021-2023	34	1804	Human	IDDS	China	Guangdong	Shenzhen	Baoan	clade4	clade4.2
S21784	2021	2021-2023	34	1805	Human	IDDS	China	Guangdong	Shenzhen	Baoan	clade4	clade4.3
S21797	2021	2021-2023	34	1806	Human	OFHS	China	Guangdong	Shenzhen	Longgang	clade4	clade4.2
S21798	2021	2021-2023	34	1728	Human	IDDS	China	Guangdong	Shenzhen	Longgang	clade4	clade4.3
S21812	2021	2021-2023	34	1807	Human	OFHS	China	Guangdong	Shenzhen	Longgang	clade4	clade4.2
S21828	2021	2021-2023	34	1808	Human	OFHS	China	Guangdong	Shenzhen	Longgang	clade4	clade4.2
S21834	2021	2021-2023	34	1809	Human	OFHS	China	Guangdong	Shenzhen	Longgang	clade4	clade4.2
S21835	2021	2021-2023	34	1810	Human	OFHS	China	Guangdong	Shenzhen	Longgang	clade3	clade3.1
S21844	2021	2021-2023	34	1811	Human	OFHS	China	Guangdong	Shenzhen	Longgang	clade4	clade4.3
S21851	2021	2021-2023	34	1812	Human	IDDS	China	Guangdong	Shenzhen	Longgang	clade4	clade4.3
S21865	2021	2021-2023	34	1813	Human	IDDS	China	Guangdong	Shenzhen	Guangming	clade4	clade4.1
S21867	2021	2021-2023	34	1525	Human	IDDS	China	Guangdong	Shenzhen	Guangming	clade4	clade4.3
S21870	2021	2021-2023	34	1805	Human	IDDS	China	Guangdong	Shenzhen	Baoan	clade4	clade4.3
S21872	2021	2021-2023	34	1814	Human	IDDS	China	Guangdong	Shenzhen	Baoan	clade4	clade4.3
S21873	2021	2021-2023	34	1815	Human	IDDS	China	Guangdong	Shenzhen	Baoan	clade2	clade2.1
S21878	2021	2021-2023	34	1816	Human	OFHS	China	Guangdong	Shenzhen	Longgang	clade3	clade3.1
S21881	2021	2021-2023	34	1817	Human	OFHS	China	Guangdong	Shenzhen	Longgang	clade4	clade4.2
S21898	2021	2021-2023	34	1818	Human	OFHS	China	Guangdong	Shenzhen	Longgang	clade3	clade3.4
S21914	2021	2021-2023	34	1819	Human	OFHS	China	Guangdong	Shenzhen	Longgang	clade3	clade3.4
S21916	2021	2021-2023	34	1820	Human	IDDS	China	Guangdong	Shenzhen	Longgang	clade4	clade4.2
S21920	2021	2021-2023	34	1821	Human	IDDS	China	Guangdong	Shenzhen	Longgang	clade3	clade3.2
S21926	2021	2021-2023	34	1751	Human	IDDS	China	Guangdong	Shenzhen	Longgang	clade4	clade4.1
S21930	2021	2021-2023	34	1822	Human	IDDS	China	Guangdong	Shenzhen	Baoan	clade3	clade3.2
S21931	2021	2021-2023	34	1681	Human	IDDS	China	Guangdong	Shenzhen	Yantian	clade4	clade4.3
S21934	2021	2021-2023	34	1823	Human	IDDS	China	Guangdong	Shenzhen	Longgang	clade4	clade4.1
S21937	2021	2021-2023	34	1824	Human	IDDS	China	Guangdong	Shenzhen	Longgang	clade4	clade4.1
S21941	2021	2021-2023	34	1825	Human	IDDS	China	Guangdong	Shenzhen	Baoan	clade4	clade4.3
S21949	2021	2021-2023	34	1826	Human	IDDS	China	Guangdong	Shenzhen	Longhua	clade4	clade4.3
S21950	2021	2021-2023	34	1827	Human	IDDS	China	Guangdong	Shenzhen	Longhua	clade4	clade4.1
S21952	2021	2021-2023	34	1767	Human	IDDS	China	Guangdong	Shenzhen	Dapeng	clade4	clade4.1
S22002	2021	2021-2023	34	1828	Human	IDDS	China	Guangdong	Shenzhen	Baoan	clade4	clade4.3
S22009	2021	2021-2023	34	1829	Human	IDDS	China	Guangdong	Shenzhen	Futian	clade3	clade3.1
S22013	2021	2021-2023	34	1830	Human	IDDS	China	Guangdong	Shenzhen	Luohu	clade4	clade4.2
S22014	2021	2021-2023	34	1831	Human	IDDS	China	Guangdong	Shenzhen	Luohu	clade4	clade4.2
S22015	2021	2021-2023	34	1831	Human	IDDS	China	Guangdong	Shenzhen	Luohu	clade4	clade4.2
S22016	2021	2021-2023	34	1832	Human	IDDS	China	Guangdong	Shenzhen	Guangming	clade4	clade4.2
S22018	2021	2021-2023	34	1833	Human	IDDS	China	Guangdong	Shenzhen	Guangming	clade4	clade4.1
S22022	2022	2021-2023	34	1834	Human	IDDS	China	Guangdong	Shenzhen	Yantian	clade4	clade4.3
S22023	2022	2021-2023	34	1835	Human	IDDS	China	Guangdong	Shenzhen	Yantian	clade3	clade3.2
S22024	2021	2021-2023	34	1836	Human	IDDS	China	Guangdong	Shenzhen	Longhua	clade4	clade4.3
S22026	2021	2021-2023	34	1837	Human	IDDS	China	Guangdong	Shenzhen	Longhua	clade4	clade4.3
S22027	2021	2021-2023	34	1837	Human	IDDS	China	Guangdong	Shenzhen	Nanshan	clade4	clade4.3
S22028	2021	2021-2023	34	1836	Human	IDDS	China	Guangdong	Shenzhen	Longhua	clade4	clade4.3
S22029	2021	2021-2023	34	1837	Human	IDDS	China	Guangdong	Shenzhen	Pingshan	clade4	clade4.3
S22038	2021	2021-2023	34	1836	Human	IDDS	China	Guangdong	Shenzhen	Longgang	clade4	clade4.3
S22039	2021	2021-2023	34	1837	Human	IDDS	China	Guangdong	Shenzhen	Futian	clade4	clade4.3
S22041	2021	2021-2023	34	1838	Human	IDDS	China	Guangdong	Shenzhen	Nanshan	clade4	clade4.1
S22042	2021	2021-2023	34	1839	Human	IDDS	China	Guangdong	Shenzhen	Nanshan	clade4	clade4.3
S22044	2021	2021-2023	34	1840	Human	IDDS	China	Guangdong	Shenzhen	Nanshan	clade4	clade4.2
S22053	2022	2021-2023	34	1841	Human	IDDS	China	Guangdong	Shenzhen	Longhua	clade4	clade4.2
S22055	2021	2021-2023	34	1842	Human	IDDS	China	Guangdong	Shenzhen	Longhua	clade4	clade4.1
S22056	2022	2021-2023	34	1843	Human	IDDS	China	Guangdong	Shenzhen	Longgang	clade2	clade2.2
S22078	2021	2021-2023	34	1844	Human	OFHS	China	Guangdong	Shenzhen	Longgang	clade3	clade3.2
S22089	2022	2021-2023	34	1845	Human	IDDS	China	Guangdong	Shenzhen	Longhua	clade3	clade3.4
S22090	2022	2021-2023	34	1846	Human	IDDS	China	Guangdong	Shenzhen	Longhua	clade4	clade4.1
S22093	2022	2021-2023	34	1847	Human	IDDS	China	Guangdong	Shenzhen	Nanshan	clade4	clade4.3
S22095	2022	2021-2023	34	1848	Human	IDDS	China	Guangdong	Shenzhen	Longgang	clade3	clade3.1
S22096	2022	2021-2023	34	1849	Human	IDDS	China	Guangdong	Shenzhen	Longgang	clade3	clade3.1
S22097	2022	2021-2023	34	1850	Human	IDDS	China	Guangdong	Shenzhen	Longhua	clade4	clade4.1
S22100	2022	2021-2023	34	1594	Human	IDDS	China	Guangdong	Shenzhen	Yantian	clade3	clade3.2
S22101	2022	2021-2023	34	1594	Human	IDDS	China	Guangdong	Shenzhen	Yantian	clade3	clade3.2
S22102	2022	2021-2023	34	1851	Human	IDDS	China	Guangdong	Shenzhen	Yantian	clade2	clade2.2
S22105	2022	2021-2023	34	1852	Human	IDDS	China	Guangdong	Shenzhen	Longhua	clade3	clade3.4
S22106	2022	2021-2023	34	1853	Human	IDDS	China	Guangdong	Shenzhen	Baoan	clade4	clade4.3
S22107	2022	2021-2023	34	1854	Human	IDDS	China	Guangdong	Shenzhen	Baoan	clade4	clade4.2
S22108	2022	2021-2023	34	1506	Human	IDDS	China	Guangdong	Shenzhen	Baoan	clade4	clade4.2
S22110	2022	2021-2023	34	1855	Human	IDDS	China	Guangdong	Shenzhen	Baoan	clade4	clade4.1
S22112	2022	2021-2023	34	1856	Human	IDDS	China	Guangdong	Shenzhen	Baoan	clade4	clade4.2
S22116	2022	2021-2023	34	518	Human	IDDS	China	Guangdong	Shenzhen	Yantian	clade4	clade4.3
S22117	2022	2021-2023	34	1857	Human	IDDS	China	Guangdong	Shenzhen	Longgang	clade4	clade4.1
S22121	2022	2021-2023	34	1858	Human	IDDS	China	Guangdong	Shenzhen	Longgang	clade4	clade4.3
S22125	2022	2021-2023	34	1859	Human	IDDS	China	Guangdong	Shenzhen	Baoan	clade3	clade3.4
S22126	2022	2021-2023	34	1860	Human	IDDS	China	Guangdong	Shenzhen	Baoan	clade4	clade4.2
S22127	2022	2021-2023	34	300	Human	IDDS	China	Guangdong	Shenzhen	Baoan	clade3	clade3.2
S22132	2022	2021-2023	34	1861	Human	IDDS	China	Guangdong	Shenzhen	Baoan	clade4	clade4.2
S22137	2022	2021-2023	34	1862	Human	IDDS	China	Guangdong	Shenzhen	Baoan	clade4	clade4.1
S22141	2022	2021-2023	34	1863	Human	IDDS	China	Guangdong	Shenzhen	Longgang	clade3	clade3.4
S22143	2022	2021-2023	34	1864	Human	IDDS	China	Guangdong	Shenzhen	Longgang	clade4	clade4.1
S22145	2022	2021-2023	34	1865	Human	IDDS	China	Guangdong	Shenzhen	Yantian	clade4	clade4.2
S22146	2022	2021-2023	34	1866	Human	IDDS	China	Guangdong	Shenzhen	Yantian	clade4	clade4.3
S22158	2022	2021-2023	34	1867	Human	IDDS	China	Guangdong	Shenzhen	Longhua	clade2	clade2.1
S22161	2022	2021-2023	34	1868	Human	IDDS	China	Guangdong	Shenzhen	Longhua	clade4	clade4.3
S22163	2022	2021-2023	34	1869	Human	IDDS	China	Guangdong	Shenzhen	Longgang	clade4	clade4.3
S22175	2022	2021-2023	34	1870	Human	IDDS	China	Guangdong	Shenzhen	Baoan	clade4	clade4.2
S22177	2022	2021-2023	34	1871	Human	IDDS	China	Guangdong	Shenzhen	Baoan	clade4	clade4.2
S22179	2022	2021-2023	34	1872	Human	IDDS	China	Guangdong	Shenzhen	Baoan	clade4	clade4.1
S22182	2022	2021-2023	34	1873	Human	IDDS	China	Guangdong	Shenzhen	Longgang	clade4	clade4.1
S22186	2022	2021-2023	34	1874	Human	IDDS	China	Guangdong	Shenzhen	Longhua	clade4	clade4.3
S22187	2022	2021-2023	34	1829	Human	IDDS	China	Guangdong	Shenzhen	Longhua	clade3	clade3.1
S22189	2022	2021-2023	34	1875	Human	IDDS	China	Guangdong	Shenzhen	Futian	clade3	clade3.4
S22190	2022	2021-2023	34	1088	Human	IDDS	China	Guangdong	Shenzhen	Futian	clade3	clade3.2
S22196	2022	2021-2023	34	1876	Human	IDDS	China	Guangdong	Shenzhen	Guangming	clade4	clade4.2
S22197	2022	2021-2023	34	1877	Human	IDDS	China	Guangdong	Shenzhen	Guangming	clade3	clade3.2
S22200	2022	2021-2023	34	1878	Human	IDDS	China	Guangdong	Shenzhen	Guangming	clade4	clade4.1
S22202	2022	2021-2023	34	1879	Human	IDDS	China	Guangdong	Shenzhen	Guangming	clade4	clade4.3
S22204	2022	2021-2023	34	1870	Human	IDDS	China	Guangdong	Shenzhen	Longgang	clade4	clade4.2
S22207	2022	2021-2023	34	1728	Human	IDDS	China	Guangdong	Shenzhen	Futian	clade4	clade4.3
S22208	2022	2021-2023	34	1880	Human	IDDS	China	Guangdong	Shenzhen	Luohu	clade4	clade4.2
S22210	2022	2021-2023	34	1881	Human	IDDS	China	Guangdong	Shenzhen	Nanshan	clade3	clade3.1
S22212	2022	2021-2023	34	1882	Human	IDDS	China	Guangdong	Shenzhen	Nanshan	clade4	clade4.3
S22213	2022	2021-2023	34	1883	Human	IDDS	China	Guangdong	Shenzhen	Nanshan	clade3	clade3.4
S22214	2022	2021-2023	34	1884	Human	IDDS	China	Guangdong	Shenzhen	Nanshan	clade3	clade3.4
S22215	2022	2021-2023	34	1885	Human	IDDS	China	Guangdong	Shenzhen	Longgang	clade4	clade4.3
S22216	2022	2021-2023	34	1848	Human	IDDS	China	Guangdong	Shenzhen	Longgang	clade3	clade3.1
S22218	2022	2021-2023	34	1886	Human	IDDS	China	Guangdong	Shenzhen	Longhua	clade4	clade4.3
S22220	2022	2021-2023	34	1887	Human	IDDS	China	Guangdong	Shenzhen	Luohu	clade4	clade4.3
S22222	2022	2021-2023	34	1888	Human	IDDS	China	Guangdong	Shenzhen	Baoan	clade4	clade4.1
S22225	2022	2021-2023	34	1889	Human	IDDS	China	Guangdong	Shenzhen	Longhua	clade3	clade3.1
S22227	2022	2021-2023	34	1890	Human	IDDS	China	Guangdong	Shenzhen	Baoan	clade4	clade4.3
S22229	2022	2021-2023	34	1891	Human	IDDS	China	Guangdong	Shenzhen	Baoan	clade3	clade3.2
S22230	2022	2021-2023	34	1892	Human	IDDS	China	Guangdong	Shenzhen	Futian	clade4	clade4.2
S22231	2022	2021-2023	-	1893	Human	IDDS	China	Guangdong	Shenzhen	Longhua	clade2	clade2.1
S22233	2022	2021-2023	34	1894	Human	IDDS	China	Guangdong	Shenzhen	Baoan	clade4	clade4.3
S22234	2022	2021-2023	34	1895	Human	IDDS	China	Guangdong	Shenzhen	Baoan	clade4	clade4.2
S22238	2022	2021-2023	34	1896	Human	IDDS	China	Guangdong	Shenzhen	Longgang	clade3	clade3.2
S22239	2022	2021-2023	34	1897	Human	IDDS	China	Guangdong	Shenzhen	Longgang	clade4	clade4.3
S22248	2022	2021-2023	34	1898	Human	IDDS	China	Guangdong	Shenzhen	Baoan	clade4	clade4.2
S22251	2022	2021-2023	34	1899	Human	IDDS	China	Guangdong	Shenzhen	Longgang	clade4	clade4.3
S22253	2022	2021-2023	34	1900	Human	IDDS	China	Guangdong	Shenzhen	Baoan	clade4	clade4.1
S22254	2022	2021-2023	34	1901	Human	IDDS	China	Guangdong	Shenzhen	Baoan	clade4	clade4.3
S22255	2022	2021-2023	34	1902	Human	IDDS	China	Guangdong	Shenzhen	Baoan	clade2	clade2.2
S22262	2022	2021-2023	34	1903	Human	IDDS	China	Guangdong	Shenzhen		clade2	clade2.1
S23100	2023	2021-2023	34	1593	Human	IDDS	China	Guangdong	Shenzhen	Baoan	clade3	clade3.2
S23101	2023	2021-2023	34	1904	Human	IDDS	China	Guangdong	Shenzhen	Baoan	clade4	clade4.1
S23111	2023	2021-2023	34	1905	Human	IDDS	China	Guangdong	Shenzhen	Futian	clade4	clade4.1
S23113	2023	2021-2023	34	1906	Human	IDDS	China	Guangdong	Shenzhen	Baoan	clade4	clade4.1
S23122	2023	2021-2023	34	1907	Human	IDDS	China	Guangdong	Shenzhen	Baoan	clade3	clade3.1
S23123	2023	2021-2023	34	1907	Human	IDDS	China	Guangdong	Shenzhen	Baoan	clade3	clade3.1
S23125	2023	2021-2023	34	1908	Human	IDDS	China	Guangdong	Shenzhen	Dapeng	clade4	clade4.3
S23149	2023	2021-2023	34	1909	Human	IDDS	China	Guangdong	Shenzhen	Longgang	clade3	clade3.2
S23150	2023	2021-2023	34	1910	Human	IDDS	China	Guangdong	Shenzhen	Longgang	clade4	clade4.2
S23151	2023	2021-2023	34	1911	Human	IDDS	China	Guangdong	Shenzhen	Longgang	clade4	clade4.1
S23154	2023	2021-2023	34	1515	Human	IDDS	China	Guangdong	Shenzhen	Longgang	clade4	clade4.2
S23157	2023	2021-2023	34	1912	Human	IDDS	China	Guangdong	Shenzhen	Guangming	clade4	clade4.1
S23162	2023	2021-2023	34	1913	Human	IDDS	China	Guangdong	Shenzhen	Guangming	clade2	clade2.2
S23163	2023	2021-2023	34	1914	Human	IDDS	China	Guangdong	Shenzhen	Pingshan	clade3	clade3.1
S23169	2023	2021-2023	34	1915	Human	IDDS	China	Guangdong	Shenzhen	Yantian	clade3	clade3.1
S23179	2023	2021-2023	34	793	Human	IDDS	China	Guangdong	Shenzhen	Longgang	clade4	clade4.3
S23182	2023	2021-2023	34	1916	Human	IDDS	China	Guangdong	Shenzhen	Futian	clade4	clade4.3
S23184	2023	2021-2023	34	1917	Human	IDDS	China	Guangdong	Shenzhen	Nanshan	clade2	clade2.2
S23188	2023	2021-2023	34	1918	Human	IDDS	China	Guangdong	Shenzhen	Nanshan	clade2	clade2.1
S23198	2023	2021-2023	34	1919	Human	IDDS	China	Guangdong	Shenzhen	Yantian	clade4	clade4.3
S23206	2023	2021-2023	34	1920	Human	IDDS	China	Guangdong	Shenzhen	Yantian	clade4	clade4.1
S23212	2023	2021-2023	34	1921	Human	IDDS	China	Guangdong	Shenzhen	Nanshan	clade4	clade4.3
S23213	2023	2021-2023	34	1922	Human	IDDS	China	Guangdong	Shenzhen	Nanshan	clade4	clade4.3
S23214	2023	2021-2023	34	1921	Human	IDDS	China	Guangdong	Shenzhen	Nanshan	clade4	clade4.3
S23215	2023	2021-2023	34	1923	Human	IDDS	China	Guangdong	Shenzhen	Nanshan	clade3	clade3.2
S23216	2023	2021-2023	34	1924	Human	IDDS	China	Guangdong	Shenzhen	Nanshan	clade4	clade4.1
S23218	2023	2021-2023	34	1924	Human	IDDS	China	Guangdong	Shenzhen	Nanshan	clade4	clade4.1
S23221	2023	2021-2023	34	1925	Human	IDDS	China	Guangdong	Shenzhen	Baoan	clade4	clade4.3
S23224	2023	2021-2023	34	1926	Human	IDDS	China	Guangdong	Shenzhen	Baoan	clade4	clade4.1
S23228	2023	2021-2023	34	1927	Human	IDDS	China	Guangdong	Shenzhen	Longgang	clade3	clade3.1
S23229	2023	2021-2023	34	1928	Human	IDDS	China	Guangdong	Shenzhen	Longgang	clade4	clade4.2
S23230	2023	2021-2023	34	1929	Human	IDDS	China	Guangdong	Shenzhen	Longgang	clade4	clade4.1
S23231	2023	2021-2023	34	1930	Human	IDDS	China	Guangdong	Shenzhen	Longgang	clade3	clade3.1
S23232	2023	2021-2023	34	1931	Human	IDDS	China	Guangdong	Shenzhen	Longgang	clade3	clade3.1
S23233	2023	2021-2023	34	1932	Human	IDDS	China	Guangdong	Shenzhen	Longgang	clade3	clade3.1
S23234	2023	2021-2023	34	1933	Human	IDDS	China	Guangdong	Shenzhen	Longgang	clade4	clade4.3
S23235	2023	2021-2023	34	1914	Human	IDDS	China	Guangdong	Shenzhen	Longgang	clade3	clade3.1
S23236	2023	2021-2023	34	1911	Human	IDDS	China	Guangdong	Shenzhen	Longgang	clade4	clade4.1
S23243	2023	2021-2023	34	1934	Human	IDDS	China	Guangdong	Shenzhen	Pingshan	clade3	clade3.1
S23246	2023	2021-2023	34	1935	Human	IDDS	China	Guangdong	Shenzhen	Pingshan	clade3	clade3.1
S23247	2023	2021-2023	34	1936	Human	IDDS	China	Guangdong	Shenzhen	Dapeng	clade3	clade3.2
S23268	2023	2021-2023	34	1937	Human	IDDS	China	Guangdong	Shenzhen	Baoan	clade3	clade3.1
S23269	2023	2021-2023	34	1937	Human	IDDS	China	Guangdong	Shenzhen	Baoan	clade3	clade3.1
S23272	2023	2021-2023	34	1938	Human	IDDS	China	Guangdong	Shenzhen	Luohu	clade4	clade4.2
S23274	2023	2021-2023	34	1939	Human	IDDS	China	Guangdong	Shenzhen	Luohu	clade4	clade4.1
S23278	2023	2021-2023	34	1940	Human	IDDS	China	Guangdong	Shenzhen	Longgang	clade4	clade4.1
S23281	2023	2021-2023	34	1941	Human	IDDS	China	Guangdong	Shenzhen	Longgang	clade3	clade3.1
S23283	2023	2021-2023	34	1919	Human	IDDS	China	Guangdong	Shenzhen	Yantian	clade4	clade4.3
S23296	2023	2021-2023	34	1943	Human	IDDS	China	Guangdong	Shenzhen	Futian	clade3	clade3.1
S23301	2023	2021-2023	34	1944	Human	IDDS	China	Guangdong	Shenzhen	Guangming	clade4	clade4.2
S23302	2023	2021-2023	34	1945	Human	IDDS	China	Guangdong	Shenzhen	Guangming	clade4	clade4.2
S23321	2023	2021-2023	34	1946	Human	IDDS	China	Guangdong	Shenzhen	Longgang	clade3	clade3.2
S23322	2023	2021-2023	36	1947	Human	IDDS	China	Guangdong	Shenzhen	Longgang	clade1	clade1
S23323	2023	2021-2023	34	1948	Human	IDDS	China	Guangdong	Shenzhen	Longgang	clade3	clade3.1
S23324	2023	2021-2023	34	1949	Human	IDDS	China	Guangdong	Shenzhen	Longgang	clade4	clade4.3
S23326	2023	2021-2023	34	1950	Human	IDDS	China	Guangdong	Shenzhen	Longgang	clade4	clade4.1
S23329	2023	2021-2023	34	1951	Human	IDDS	China	Guangdong	Shenzhen	Pingshan	clade4	clade4.2
S23330	2023	2021-2023	34	1952	Human	IDDS	China	Guangdong	Shenzhen	Dapeng	clade4	clade4.2
S23334	2023	2021-2023	34	1953	Human	IDDS	China	Guangdong	Shenzhen	Baoan	clade4	clade4.3
S23337	2023	2021-2023	34	1954	Human	IDDS	China	Guangdong	Shenzhen	Nanshan	clade4	clade4.2
S23338	2023	2021-2023	36	1955	Human	IDDS	China	Guangdong	Shenzhen	Nanshan	clade1	clade1
S23339	2023	2021-2023	34	1956	Human	IDDS	China	Guangdong	Shenzhen	Nanshan	clade3	clade3.2
S23340	2023	2021-2023	34	1956	Human	IDDS	China	Guangdong	Shenzhen	Nanshan	clade3	clade3.2
S23341	2023	2021-2023	34	1957	Human	IDDS	China	Guangdong	Shenzhen	Nanshan	clade4	clade4.1
S23342	2023	2021-2023	34	1958	Human	IDDS	China	Guangdong	Shenzhen	Nanshan	clade4	clade4.3
S23343	2023	2021-2023	34	1921	Human	IDDS	China	Guangdong	Shenzhen	Nanshan	clade4	clade4.3
S23344	2023	2021-2023	34	1959	Human	IDDS	China	Guangdong	Shenzhen	Nanshan	clade2	clade2.1
S23345	2023	2021-2023	34	1960	Human	IDDS	China	Guangdong	Shenzhen	Nanshan	clade4	clade4.1
S23348	2023	2021-2023	34	1961	Human	IDDS	China	Guangdong	Shenzhen	Baoan	clade4	clade4.3
S23350	2023	2021-2023	34	323	Human	IDDS	China	Guangdong	Shenzhen	Baoan	clade2	clade2.2
S23353	2023	2021-2023	34	1962	Human	IDDS	China	Guangdong	Shenzhen	Futian	clade4	clade4.1
S23354	2023	2021-2023	34	1944	Human	IDDS	China	Guangdong	Shenzhen	Longhua	clade4	clade4.2
S23355	2023	2021-2023	34	1963	Human	IDDS	China	Guangdong	Shenzhen	Nanshan	clade4	clade4.2
S23357	2023	2021-2023	34	1964	Human	IDDS	China	Guangdong	Shenzhen	Futian	clade3	clade3.1
S23358	2023	2021-2023	34	1965	Human	IDDS	China	Guangdong	Shenzhen	Futian	clade4	clade4.3
S23359	2023	2021-2023	34	1966	Human	IDDS	China	Guangdong	Shenzhen	Futian	clade3	clade3.4
S23375	2023	2021-2023	34	1967	Human	IDDS	China	Guangdong	Shenzhen	Yantian	clade2	clade2.2
S23378	2023	2021-2023	34	1968	Human	IDDS	China	Guangdong	Shenzhen	Luohu	clade4	clade4.3
S23389	2023	2021-2023	34	1971	Human	IDDS	China	Guangdong	Shenzhen	Futian	clade4	clade4.3
S23391	2023	2021-2023	34	1962	Human	IDDS	China	Guangdong	Shenzhen	Futian	clade4	clade4.1
S23392	2023	2021-2023	34	1972	Human	IDDS	China	Guangdong	Shenzhen	Futian	clade4	clade4.1
S23395	2023	2021-2023	34	1973	Human	IDDS	China	Guangdong	Shenzhen	Yantian	clade3	clade3.1
S23396	2023	2021-2023	34	1974	Human	IDDS	China	Guangdong	Shenzhen	Guangming	clade3	clade3.2
S23397	2023	2021-2023	34	1975	Human	IDDS	China	Guangdong	Shenzhen	Guangming	clade4	clade4.3
S23408	2023	2021-2023	34	1976	Human	IDDS	China	Guangdong	Shenzhen	Dapeng	clade4	clade4.3
S23409	2023	2021-2023	36	1977	Human	IDDS	China	Guangdong	Shenzhen	Dapeng	clade1	clade1
S23430	2023	2021-2023	34	1435	Human	IDDS	China	Guangdong	Shenzhen	Longgang	clade3	clade3.1
S23432	2023	2021-2023	34	1978	Human	IDDS	China	Guangdong	Shenzhen	Longgang	clade4	clade4.1
S23435	2023	2021-2023	34	1435	Human	IDDS	China	Guangdong	Shenzhen	Futian	clade3	clade3.1
S23436	2023	2021-2023	34	1979	Human	IDDS	China	Guangdong	Shenzhen	Futian	clade3	clade3.1
S23448	2023	2021-2023	34	1549	Human	IDDS	China	Guangdong	Shenzhen	Baoan	clade4	clade4.2
S23451	2023	2021-2023	34	1980	Human	IDDS	China	Guangdong	Shenzhen	Pingshan	clade4	clade4.2
S23454	2023	2021-2023	34	1981	Human	IDDS	China	Guangdong	Shenzhen	Baoan	clade4	clade4.3
S23455	2023	2021-2023	34	1982	Human	IDDS	China	Guangdong	Shenzhen	Futian	clade3	clade3.2
S23464	2023	2021-2023	34	1983	Human	IDDS	China	Guangdong	Shenzhen	Nanshan	clade2	clade2.2
S23465	2023	2021-2023	34	1984	Human	IDDS	China	Guangdong	Shenzhen	Nanshan	clade4	clade4.3
S23469	2023	2021-2023	34	1985	Human	IDDS	China	Guangdong	Shenzhen	Nanshan	clade3	clade3.2
S23471	2023	2021-2023	34	1986	Human	IDDS	China	Guangdong	Shenzhen	Baoan	clade3	clade3.2
S23472	2023	2021-2023	34	1987	Human	IDDS	China	Guangdong	Shenzhen	Pingshan	clade4	clade4.3
S23474	2023	2021-2023	34	1988	Human	IDDS	China	Guangdong	Shenzhen	Pingshan	clade4	clade4.2
S23476	2023	2021-2023	34	1989	Human	IDDS	China	Guangdong	Shenzhen	Luohu	clade4	clade4.3
S23479	2023	2021-2023	34	1990	Human	IDDS	China	Guangdong	Shenzhen	Luohu	clade4	clade4.2
S23481	2023	2021-2023	36	1977	Human	IDDS	China	Guangdong	Shenzhen	Luohu	clade1	clade1
S23482	2023	2021-2023	34	1991	Human	IDDS	China	Guangdong	Shenzhen	Pingshan	clade4	clade4.3
S23483	2023	2021-2023	34	1992	Human	IDDS	China	Guangdong	Shenzhen	Pingshan	clade4	clade4.3
S23484	2023	2021-2023	34	1993	Human	IDDS	China	Guangdong	Shenzhen	Futian	clade4	clade4.1
S23486	2023	2021-2023	34	1995	Human	IDDS	China	Guangdong	Shenzhen	Baoan	clade4	clade4.2
S23490	2023	2021-2023	34	1996	Human	IDDS	China	Guangdong	Shenzhen	Yantian	clade4	clade4.2
S23504	2023	2021-2023	34	1997	Human	IDDS	China	Guangdong	Shenzhen	Baoan	clade3	clade3.2
S23510	2023	2021-2023	34	1999	Human	IDDS	China	Guangdong	Shenzhen	Baoan	clade4	clade4.2
S23516	2023	2021-2023	34	2000	Human	IDDS	China	Guangdong	Shenzhen	Guangming	clade4	clade4.3
S23517	2023	2021-2023	34	2001	Human	IDDS	China	Guangdong	Shenzhen	Guangming	clade4	clade4.3
S23518	2023	2021-2023	34	2002	Human	IDDS	China	Guangdong	Shenzhen	Guangming	clade2	clade2.2
S23519	2023	2021-2023	34	2003	Human	IDDS	China	Guangdong	Shenzhen	Guangming	clade4	clade4.3
S23526	2023	2021-2023	34	2004	Human	IDDS	China	Guangdong	Shenzhen	Baoan	clade4	clade4.3
S23529	2023	2021-2023	34	2005	Human	IDDS	China	Guangdong	Shenzhen	Longgang	clade4	clade4.2
S23530	2023	2021-2023	34	2006	Human	IDDS	China	Guangdong	Shenzhen	Longgang	clade4	clade4.2
S23534	2023	2021-2023	34	2007	Human	IDDS	China	Guangdong	Shenzhen	Longgang	clade4	clade4.3
S23536	2023	2021-2023	34	2008	Human	IDDS	China	Guangdong	Shenzhen	Longgang	clade2	clade2.2
SM120021	2012	2009-2012	34	458	Food	FSS	China	Guangdong	Shenzhen	Yantian	clade2	clade2.1
SM130008	2013	2013-2016	34	2058	Food	FSS	China	Guangdong	Shenzhen	Longgang	clade2	clade2.1
SM130013	2013	2013-2016	34	714	Food	FSS	China	Guangdong	Shenzhen	Longgang	clade4	clade4.3
SM130049	2013	2013-2016	34	2059	Food	FSS	China	Guangdong	Shenzhen	Futian	clade2	clade2.2
SM130052	2013	2013-2016	34	2059	Food	FSS	China	Guangdong	Shenzhen	Futian	clade2	clade2.2
SM140009	2014	2013-2016	34	2060	Food	FSS	China	Guangdong	Shenzhen	Nanshan	clade2	clade2.1
SM140010	2014	2013-2016	34	2060	Food	FSS	China	Guangdong	Shenzhen	Nanshan	clade2	clade2.1
SM140020	2014	2013-2016	34	2061	Food	FSS	China	Guangdong	Shenzhen	Pingshan	clade3	clade3.2
SM140039	2014	2013-2016	34	2062	Food	FSS	China	Guangdong	Shenzhen	Pingshan	clade3	clade3.1
SM140043	2014	2013-2016	34	2063	Food	FSS	China	Guangdong	Shenzhen	Nanshan	clade2	clade2.1
SM140046	2014	2013-2016	34	2064	Food	FSS	China	Guangdong	Shenzhen	Guangming	clade2	clade2.1
SM140058	2014	2013-2016	34	2065	Food	FSS	China	Guangdong	Shenzhen	Longgang	clade2	clade2.1
SM140073	2014	2013-2016	34	2066	Food	FSS	China	Guangdong	Shenzhen	Futian	clade4	clade4.1
SM140103	2014	2013-2016	34	2067	Food	FSS	China	Guangdong	Shenzhen	Pingshan	clade3	clade3.2
SM140112	2014	2013-2016	34	2068	Food	FSS	China	Guangdong	Shenzhen	Nanshan	clade2	clade2.2
SM150016	2015	2013-2016	34	2069	Food	FSS	China	Guangdong	Shenzhen	Nanshan	clade4	clade4.1
SM150017	2015	2013-2016	34	2070	Food	FSS	China	Guangdong	Shenzhen	Nanshan	clade4	clade4.1
SM150027	2015	2013-2016	34	203	Food	FSS	China	Guangdong	Shenzhen	Baoan	clade4	clade4.1
SM150030	2015	2013-2016	34	2071	Food	FSS	China	Guangdong	Shenzhen	Guangming	clade2	clade2.1
SM150033	2015	2013-2016	34	2069	Food	FSS	China	Guangdong	Shenzhen	Guangming	clade4	clade4.1
SM160020	2016	2013-2016	34	2062	Food	FSS	China	Guangdong	Shenzhen	Longgang	clade3	clade3.1
SM160035	2016	2013-2016	34	352	Food	FSS	China	Guangdong	Shenzhen	Luohu	clade2	clade2.1
SM160063	2016	2013-2016	34	2072	Food	FSS	China	Guangdong	Shenzhen	Longgang	clade4	clade4.3
SM160098	2016	2013-2016	34	224	Food	FSS	China	Guangdong	Shenzhen	Longgang	clade3	clade3.4
SM160133	2016	2013-2016	34	1005	Food	FSS	China	Guangdong	Shenzhen	Yantian	clade3	clade3.2
SM160138	2016	2013-2016	34	2073	Food	FSS	China	Guangdong	Shenzhen	Guangming	clade3	clade3.2
SM160139	2016	2013-2016	34	1226	Food	FSS	China	Guangdong	Shenzhen	Guangming	clade3	clade3.2
SM170010	2017	2017-2020	34	2074	Food	FSS	China	Guangdong	Shenzhen	Longgang	clade3	clade3.2
SM170025	2017	2017-2020	34	2075	Food	FSS	China	Guangdong	Shenzhen	Yantian	clade4	clade4.3
SM170034	2017	2017-2020	34	1022	Food	FSS	China	Guangdong	Shenzhen	Longhua	clade2	clade2.1
SM170050	2017	2017-2020	34	2076	Food	FSS	China	Guangdong	Shenzhen	Nanshan	clade4	clade4.2
SM170054	2017	2017-2020	34	1106	Food	FSS	China	Guangdong	Shenzhen	Yantian	clade4	clade4.2
SM170068	2017	2017-2020	34	2077	Food	FSS	China	Guangdong	Shenzhen	Futian	clade4	clade4.2
SM170069	2017	2017-2020	34	2078	Food	FSS	China	Guangdong	Shenzhen	Futian	clade4	clade4.1
SM170094	2017	2017-2020	34	1128	Food	FSS	China	Guangdong	Shenzhen	Nanshan	clade3	clade3.4
SM170103	2017	2017-2020	19	2079	Food	FSS	China	Guangdong	Shenzhen	Nanshan	clade1	clade1
SM170112	2017	2017-2020	34	1148	Food	FSS	China	Guangdong	Shenzhen	Longgang	clade3	clade3.2
SM170113	2017	2017-2020	34	1148	Food	FSS	China	Guangdong	Shenzhen	Longgang	clade3	clade3.2
SM170114	2017	2017-2020	34	1148	Food	FSS	China	Guangdong	Shenzhen	Longgang	clade3	clade3.2
SM170117	2017	2017-2020	34	1148	Food	FSS	China	Guangdong	Shenzhen	Longgang	clade3	clade3.2
SM170121	2017	2017-2020	34	1148	Food	FSS	China	Guangdong	Shenzhen	Longgang	clade3	clade3.2
SM180010	2018	2017-2020	34	266	Food	FSS	China	Guangdong	Shenzhen	Luohu	clade4	clade4.3
SM180011	2018	2017-2020	34	1152	Food	FSS	China	Guangdong	Shenzhen	Luohu	clade3	clade3.2
SM180012	2018	2017-2020	34	2080	Food	FSS	China	Guangdong	Shenzhen	Luohu	clade4	clade4.2
SM180023	2018	2017-2020	34	2081	Food	FSS	China	Guangdong	Shenzhen	Yantian	clade4	clade4.1
SM180025	2018	2017-2020	34	479	Food	FSS	China	Guangdong	Shenzhen	Yantian	clade4	clade4.3
SM180026	2018	2017-2020	34	272	Food	FSS	China	Guangdong	Shenzhen	Yantian	clade3	clade3.2
SM180031	2018	2017-2020	19	2082	Food	FSS	China	Guangdong	Shenzhen	Futian	clade1	clade1
SM180061	2018	2017-2020	34	1168	Food	FSS	China	Guangdong	Shenzhen	Pingshan	clade2	clade2.2
SM180064	2018	2017-2020	34	1168	Food	FSS	China	Guangdong	Shenzhen	Pingshan	clade2	clade2.2
SM180114	2018	2017-2020	34	2083	Food	FSS	China	Guangdong	Shenzhen	Luohu	clade3	clade3.2
SM180121	2018	2017-2020	19	2084	Food	FSS	China	Guangdong	Shenzhen	Pingshan	clade1	clade1
SM180129	2018	2017-2020	19	2084	Food	FSS	China	Guangdong	Shenzhen	Dapeng	clade1	clade1
SM180130	2018	2017-2020	19	2084	Food	FSS	China	Guangdong	Shenzhen	Dapeng	clade1	clade1
SM190016	2019	2017-2020	34	2085	Food	FSS	China	Guangdong	Shenzhen	Nanshan	clade4	clade4.3
SM190066	2019	2017-2020	19	2086	Food	FSS	China	Guangdong	Shenzhen	Yantian	clade1	clade1
SM190067	2019	2017-2020	19	2087	Food	FSS	China	Guangdong	Shenzhen	Yantian	clade1	clade1
SM190068	2019	2017-2020	19	2087	Food	FSS	China	Guangdong	Shenzhen	Yantian	clade1	clade1
SM190107	2019	2017-2020	34	2088	Food	FSS	China	Guangdong	Shenzhen	Guangming	clade2	clade2.1
SM190108	2019	2017-2020	34	2088	Food	FSS	China	Guangdong	Shenzhen	Guangming	clade2	clade2.1
SM190110	2019	2017-2020	34	121	Food	FSS	China	Guangdong	Shenzhen	Guangming	clade2	clade2.1
SM190115	2019	2017-2020	34	2089	Food	FSS	China	Guangdong	Shenzhen	Pingshan	clade3	clade3.2
SM190116	2019	2017-2020	34	1366	Food	FSS	China	Guangdong	Shenzhen	Pingshan	clade2	clade2.2
SM190137	2019	2017-2020	34	860	Food	FSS	China	Guangdong	Shenzhen	Nanshan	clade3	clade3.4
SM190201	2019	2017-2020	34	782	Food	FSS	China	Guangdong	Shenzhen	Longhua	clade4	clade4.1
SM210005	2021	2021-2023	34	2090	Food	FSS	China	Guangdong	Shenzhen	Nanshan	clade4	clade4.2
SM210006	2021	2021-2023	34	2090	Food	FSS	China	Guangdong	Shenzhen	Nanshan	clade4	clade4.2
SM210007	2021	2021-2023	34	2090	Food	FSS	China	Guangdong	Shenzhen	Nanshan	clade4	clade4.2
S23380	2023	2021-2023	34	1969	Human	IDDS	China	Guangdong	Shenzhen	Baoan	clade3	clade3.1
S23384	2023	2021-2023	34	1970	Human	IDDS	China	Guangdong	Shenzhen	Baoan	clade2	clade2.1
S23540	2023	2021-2023	34	1951	Human	IDDS	China	Guangdong	Shenzhen	Pingshan	clade4	clade4.2
S23544	2023	2021-2023	34	2010	Human	IDDS	China	Guangdong	Shenzhen	Baoan	clade3	clade3.2
S23546	2023	2021-2023	34	2011	Human	IDDS	China	Guangdong	Shenzhen	Futian	clade3	clade3.1
S23552	2023	2021-2023	34	2012	Human	IDDS	China	Guangdong	Shenzhen	Baoan	clade4	clade4.2
S23554	2023	2021-2023	36	2013	Human	IDDS	China	Guangdong	Shenzhen	Luohu	clade1	clade1
S23555	2023	2021-2023	34	2014	Human	IDDS	China	Guangdong	Shenzhen	Dapeng	clade4	clade4.2
S23556	2023	2021-2023	36	2015	Human	IDDS	China	Guangdong	Shenzhen	Dapeng	clade1	clade1
S23569	2023	2021-2023	34	2016	Human	IDDS	China	Guangdong	Shenzhen	Yantian	clade3	clade3.1
S23570	2023	2021-2023	34	2017	Human	IDDS	China	Guangdong	Shenzhen	Yantian	clade4	clade4.1
S23576	2023	2021-2023	34	2018	Human	IDDS	China	Guangdong	Shenzhen	Futian	clade4	clade4.3
S23577	2023	2021-2023	34	2019	Human	IDDS	China	Guangdong	Shenzhen	Futian	clade4	clade4.2
S23585	2023	2021-2023	34	2020	Human	IDDS	China	Guangdong	Shenzhen	Longgang	clade4	clade4.3
S23586	2023	2021-2023	34	2021	Human	IDDS	China	Guangdong	Shenzhen	Baoan	clade4	clade4.3
S23589	2023	2021-2023	34	2022	Human	IDDS	China	Guangdong	Shenzhen	Baoan	clade4	clade4.3
S23593	2023	2021-2023	34	2023	Human	IDDS	China	Guangdong	Shenzhen	Baoan	clade4	clade4.3
S23597	2023	2021-2023	34	2024	Human	IDDS	China	Guangdong	Shenzhen	Baoan	clade3	clade3.1
S23599	2023	2021-2023	34	2025	Human	IDDS	China	Guangdong	Shenzhen	Longgang	clade4	clade4.3
S23600	2023	2021-2023	34	2026	Human	IDDS	China	Guangdong	Shenzhen	Longgang	clade4	clade4.3
S23602	2023	2021-2023	34	2027	Human	IDDS	China	Guangdong	Shenzhen	Longgang	clade3	clade3.1
S23603	2023	2021-2023	34	2028	Human	IDDS	China	Guangdong	Shenzhen	Longgang	clade4	clade4.2
S23604	2023	2021-2023	34	1874	Human	IDDS	China	Guangdong	Shenzhen	Longgang	clade4	clade4.3
S23607	2023	2021-2023	34	1932	Human	IDDS	China	Guangdong	Shenzhen	Longgang	clade3	clade3.1
S23611	2023	2021-2023	34	2029	Human	IDDS	China	Guangdong	Shenzhen	Futian	clade3	clade3.4
S23616	2023	2021-2023	34	2030	Human	IDDS	China	Guangdong	Shenzhen	Nanshan	clade4	clade4.2
S23618	2023	2021-2023	34	2031	Human	IDDS	China	Guangdong	Shenzhen	Nanshan	clade3	clade3.2
S23619	2023	2021-2023	34	2032	Human	IDDS	China	Guangdong	Shenzhen	Nanshan	clade3	clade3.2
S23625	2023	2021-2023	34	2033	Human	IDDS	China	Guangdong	Shenzhen	Nanshan	clade3	clade3.2
S23629	2023	2021-2023	34	2034	Human	IDDS	China	Guangdong	Shenzhen	Futian	clade3	clade3.1
S23630	2023	2021-2023	34	2035	Human	IDDS	China	Guangdong	Shenzhen	Futian	clade4	clade4.1
S23632	2023	2021-2023	34	2036	Human	IDDS	China	Guangdong	Shenzhen	Futian	clade3	clade3.1
S23639	2023	2021-2023	34	1976	Human	IDDS	China	Guangdong	Shenzhen	Dapeng	clade4	clade4.3
S23643	2023	2021-2023	34	2037	Human	IDDS	China	Guangdong	Shenzhen	Baoan	clade4	clade4.2
S23648	2023	2021-2023	34	2038	Human	IDDS	China	Guangdong	Shenzhen	Baoan	clade4	clade4.3
S23651	2023	2021-2023	34	583	Human	IDDS	China	Guangdong	Shenzhen	Futian	clade4	clade4.2
S23653	2023	2021-2023	34	2039	Human	IDDS	China	Guangdong	Shenzhen	Futian	clade4	clade4.3
S23654	2023	2021-2023	34	2040	Human	IDDS	China	Guangdong	Shenzhen	Futian	clade4	clade4.2
S23655	2023	2021-2023	34	2041	Human	IDDS	China	Guangdong	Shenzhen	Futian	clade3	clade3.1
S23656	2023	2021-2023	34	2042	Human	IDDS	China	Guangdong	Shenzhen	Longgang	clade3	clade3.1
S23658	2023	2021-2023	34	2043	Human	IDDS	China	Guangdong	Shenzhen	Longgang	clade3	clade3.2
S23659	2023	2021-2023	34	2044	Human	IDDS	China	Guangdong	Shenzhen	Longgang	clade3	clade3.2
S23662	2023	2021-2023	34	2045	Human	IDDS	China	Guangdong	Shenzhen	Longgang	clade4	clade4.1
S23665	2023	2021-2023	34	2046	Human	IDDS	China	Guangdong	Shenzhen	Baoan	clade4	clade4.2
S23667	2023	2021-2023	36	2047	Human	IDDS	China	Guangdong	Shenzhen	Futian	clade1	clade1
S23671	2023	2021-2023	34	2048	Human	IDDS	China	Guangdong	Shenzhen	Guangming	clade3	clade3.2
S23673	2023	2021-2023	34	2049	Human	IDDS	China	Guangdong	Shenzhen	Guangming	clade4	clade4.1
S23674	2023	2021-2023	34	2049	Human	IDDS	China	Guangdong	Shenzhen	Guangming	clade4	clade4.1
S23675	2023	2021-2023	34	2050	Human	IDDS	China	Guangdong	Shenzhen	Nanshan	clade3	clade3.1
S23678	2023	2021-2023	34	2051	Human	IDDS	China	Guangdong	Shenzhen	Nanshan	clade3	clade3.1
S23682	2023	2021-2023	34	2052	Human	IDDS	China	Guangdong	Shenzhen	Yantian	clade3	clade3.2
S23684	2023	2021-2023	34	2053	Human	IDDS	China	Guangdong	Shenzhen	Baoan	clade2	clade2.2
S23485	2023	2021-2023	34	1994	Human	IDDS	China	Guangdong	Shenzhen	Futian	clade4	clade4.3
S23509	2023	2021-2023	34	1998	Human	IDDS	China	Guangdong	Shenzhen	Baoan	clade4	clade4.1
S23537	2023	2021-2023	34	2009	Human	IDDS	China	Guangdong	Shenzhen	Longgang	clade4	clade4.3
S23294	2023	2021-2023	34	1942	Human	IDDS	China	Guangdong	Shenzhen	Baoan	clade4	clade4.3
GCA_031343005.1	2019	2017-2020	34	613	Poultry		China	Hunan	Changde		clade4	clade4.1
GCA_031342475.1	2019	2017-2020	34	612	Livestock		China	Hunan	Liuyang		clade4	clade4.1
GCA_031342495.1	2019	2017-2020	40	612	Poultry		China	Hunan	Ningxiang		clade4	clade4.1
GCA_031342555.1	2019	2017-2020	34	612	Poultry		China	Hunan	Ningxiang		clade4	clade4.1
GCA_031342575.1	2019	2017-2020	40	612	Poultry		China	Hunan	Ningxiang		clade4	clade4.1
GCA_031343765.1	2019	2017-2020	34	612	Livestock		China	Hunan	Liuyang		clade4	clade4.1
GCA_031343995.1	2019	2017-2020	34	614	Livestock		China	Hunan	Zhuzhou		clade4	clade4.1
GCA_031344015.1	2019	2017-2020	34	612	Livestock		China	Hunan	Zhuzhou		clade4	clade4.1
GCA_031343865.1	2019	2017-2020	34	612	Poultry		China	Hunan	Changsha		clade4	clade4.1
GCA_031343435.1	2019	2017-2020	34	614	Livestock		China	Hunan	Liuyang		clade4	clade4.1
GCA_031343455.1	2019	2017-2020	34	612	Livestock		China	Hunan	Liuyang		clade4	clade4.1
GCA_031343465.1	2019	2017-2020	34	612	Livestock		China	Hunan	Liuyang		clade4	clade4.1
GCA_031343485.1	2019	2017-2020	34	612	Livestock		China	Hunan	Liuyang		clade4	clade4.1
GCA_031343495.1	2019	2017-2020	34	614	Livestock		China	Hunan	Liuyang		clade4	clade4.1
GCA_031343535.1	2019	2017-2020	34	614	Livestock		China	Hunan	Liuyang		clade4	clade4.1
GCA_031343555.1	2019	2017-2020	34	612	Livestock		China	Hunan	Liuyang		clade4	clade4.1
GCA_031343565.1	2019	2017-2020	34	612	Livestock		China	Hunan	Liuyang		clade4	clade4.1
GCA_031343575.1	2019	2017-2020	34	612	Livestock		China	Hunan	Liuyang		clade4	clade4.1
GCA_031343895.1	2019	2017-2020	34	612	Poultry		China	Hunan	Changsha		clade4	clade4.1
GCA_031343935.1	2019	2017-2020	34	612	Poultry		China	Hunan	Changde		clade4	clade4.1
GCA_031343975.1	2019	2017-2020	34	612	Livestock		China	Hunan	Zhuzhou		clade4	clade4.1
GCA_031344805.1	2020	2017-2020	34	615	Livestock		China	Hunan	Changde		clade2	clade2.2
GCA_026719065.1	2020	2017-2020	34	269	Poultry		China	Fujian			clade2	clade2.1
GCA_026712065.1	2019	2017-2020	34	268	Poultry		China	Beijing			clade4	clade4.2
GCA_026712045.1	2019	2017-2020	34	267	Poultry		China	Beijing			clade4	clade4.2
GCA_026711665.1	2017	2017-2020	34	254	Livestock		China	Jiangxi			clade4	clade4.3
GCA_026711645.1	2017	2017-2020	34	254	Livestock		China	Jiangxi			clade4	clade4.3
GCA_026711625.1	2018	2017-2020	34	252	Livestock		China	Hebei			clade4	clade4.3
GCA_026711605.1	2017	2017-2020	34	253	Poultry		China	Beijing			clade2	clade2.2
GCA_026711565.1	2018	2017-2020	34	251	Livestock		China	Hebei			clade4	clade4.2
GCA_026711545.1	2018	2017-2020	34	252	Livestock		China	Hebei			clade4	clade4.3
GCA_026711525.1	2018	2017-2020	34	252	Livestock		China	Hebei			clade4	clade4.3
GCA_026711505.1	2018	2017-2020	34	251	Livestock		China	Hebei			clade4	clade4.2
GCA_026711485.1	2018	2017-2020	34	250	Livestock		China	Hebei			clade4	clade4.2
GCA_026711465.1	2017	2017-2020	34	249	Livestock		China	Jiangxi	Yichun		clade2	clade2.1
GCA_026711445.1	2017	2017-2020	34	249	Livestock		China	Jiangxi	Yichun		clade2	clade2.1
GCA_026711405.1	2017	2017-2020	34	247	Livestock		China	Jiangsu	Suzhou		clade2	clade2.1
GCA_026711385.1	2017	2017-2020	34	246	Livestock		China	Jiangsu	Suzhou		clade2	clade2.1
GCA_026712005.1	2017	2017-2020	34	266	Livestock		China	Guangdong	Guangzhou		clade4	clade4.3
GCA_026711985.1	2015	2013-2016	34	265	Livestock		China	Guangdong	Guangzhou		clade2	clade2.2
GCA_026711965.1	2017	2017-2020	34	264	Livestock		China	Guangdong	Guangzhou		clade4	clade4.2
GCA_026711945.1	2019	2017-2020	34	263	Livestock		China	Guangdong	Guangzhou		clade3	clade3.2
GCA_026711885.1	2019	2017-2020	34	262	Livestock		China	Guangdong	Guangzhou		clade3	clade3.4
GCA_026711865.1	2019	2017-2020	34	261	Livestock		China	Guangdong	Guangzhou		clade4	clade4.2
GCA_026711835.1	2019	2017-2020	34	261	Livestock		China	Guangdong	Guangzhou		clade4	clade4.2
GCA_026711825.1	2019	2017-2020	34	260	Livestock		China	Guangdong	Guangzhou		clade4	clade4.1
GCA_026711805.1	2019	2017-2020	34	259	Livestock		China	Guangdong	Guangzhou		clade2	clade2.1
GCA_026711785.1	2016	2013-2016	34	258	Livestock		China	Guangdong	Guangzhou		clade2	clade2.2
GCA_026711745.1	2016	2013-2016	34	257	Livestock		China	Guangdong	Guangzhou		clade4	clade4.3
GCA_026711725.1	2016	2013-2016	34	253	Livestock		China	Guangdong	Guangzhou		clade2	clade2.2
GCA_026711705.1	2018	2017-2020	34	256	Livestock		China	Guangdong	Guangzhou		clade4	clade4.3
GCA_026711685.1	2015	2013-2016	34	255	Livestock		China	Guangdong	Guangzhou		clade2	clade2.1
GCA_026711425.1	2016	2013-2016	34	248	Livestock		China	Guangdong	Guangzhou		clade4	clade4.1
GCA_026711345.1	2017	2017-2020	34	190	Livestock		China	Guangdong	Jiangmen		clade2	clade2.1
GCA_026711305.1	2015	2013-2016	34	245	Poultry		China	Guangdong	Guangzhou		clade2	clade2.1
GCA_026711285.1	2015	2013-2016	34	244	Poultry		China	Guangdong	Guangzhou		clade2	clade2.1
GCA_026711245.1	2015	2013-2016	34	243	Poultry		China	Guangdong	Guangzhou		clade2	clade2.1
GCA_026711165.1	2015	2013-2016	34	242	Food		China	Guangdong	Heyuan		clade2	clade2.1
GCA_026711095.1	2016	2013-2016	34	241	Food		China	Guangdong	Guangzhou		clade2	clade2.2
GCA_026711085.1	2016	2013-2016	34	240	Poultry		China	Guangdong	Guangzhou		clade3	clade3.2
GCA_026711065.1	2016	2013-2016	34	239	Food		China	Guangdong	Guangzhou		clade4	clade4.1
GCA_026711045.1	2016	2013-2016	34	238	Food		China	Guangdong	Guangzhou		clade3	clade3.2
GCA_026714045.1	2016	2013-2016	34	269	Poultry		China	Guangdong	Foshan		clade2	clade2.1
GCA_026719055.1	2009	2009-2012	34	476	Human		China	Guangdong	Guangzhou		clade2	clade2.1
GCA_026719045.1	2009	2009-2012	34	38	Human		China	Guangdong	Guangzhou		clade3	clade3.2
GCA_026719025.1	2010	2009-2012	34	475	Human		China	Guangdong	Jiangmen		clade2	clade2.1
GCA_026719005.1	2010	2009-2012	34	474	Human		China	Guangdong	Guangzhou		clade2	clade2.1
GCA_026718975.1	2010	2009-2012	34	473	Human		China	Guangdong	Zhongshan		clade2	clade2.1
GCA_026718955.1	2010	2009-2012	34	472	Human		China	Guangdong	Guangzhou		clade2	clade2.1
GCA_026718945.1	2010	2009-2012	34	471	Human		China	Guangdong	Zhuhai		clade2	clade2.1
GCA_026718925.1	2010	2009-2012	34	470	Human		China	Guangdong	Jiangmen		clade2	clade2.1
GCA_026718905.1	2010	2009-2012	34	469	Human		China	Guangdong	Zhongshan		clade2	clade2.1
GCA_026718875.1	2011	2009-2012	34	468	Human		China	Guangdong	Zhuhai		clade2	clade2.1
GCA_026718865.1	2011	2009-2012	34	467	Human		China	Guangdong	Guangzhou		clade2	clade2.2
GCA_026718845.1	2011	2009-2012	34	466	Human		China	Guangdong	Guangzhou		clade2	clade2.1
GCA_026718825.1	2011	2009-2012	34	465	Human		China	Guangdong	Zhongshan		clade3	clade3.2
GCA_026718805.1	2011	2009-2012	34	464	Human		China	Guangdong	Dongguan		clade2	clade2.1
GCA_026718785.1	2011	2009-2012	34	463	Human		China	Guangdong	Guangzhou		clade2	clade2.1
GCA_026718755.1	2011	2009-2012	34	462	Human		China	Guangdong	Foshan		clade2	clade2.2
GCA_026718745.1	2011	2009-2012	34	461	Human		China	Guangdong	Maoming		clade3	clade3.2
GCA_026718725.1	2011	2009-2012	34	38	Human		China	Guangdong	Guangzhou		clade3	clade3.2
GCA_026718705.1	2011	2009-2012	34	460	Human		China	Guangdong	Zhongshan		clade3	clade3.2
GCA_026718685.1	2011	2009-2012	34	459	Human		China	Guangdong	Zhuhai		clade2	clade2.1
GCA_026718645.1	2012	2009-2012	34	457	Human		China	Guangdong	Zhongshan		clade2	clade2.2
GCA_026718655.1	2012	2009-2012	34	458	Human		China	Guangdong	Guangzhou		clade2	clade2.1
GCA_026718605.1	2012	2009-2012	34	456	Human		China	Guangdong	Guangzhou		clade2	clade2.1
GCA_026718615.1	2012	2009-2012	34	229	Human		China	Guangdong	Guangzhou		clade2	clade2.2
GCA_026718585.1	2012	2009-2012	34	455	Human		China	Guangdong	Zhongshan		clade2	clade2.1
GCA_026718545.1	2012	2009-2012	34	453	Human		China	Guangdong	Foshan		clade2	clade2.1
GCA_026718555.1	2012	2009-2012	34	226	Human		China	Guangdong	Guangzhou		clade2	clade2.1
[truncated: 1,433 more rows]

## Sheet: Supplementary_Table_S2
Supplementary Table S2. The detection situation of non-typhoidal Salmonella in Shenzhen from 2007 to 2023																								#REF!
Year	IDDS	OFHS	FSS	Salmonella Typhimurium (%)	S. 1,4,[5],12:i:- (%)
2007	43	1	0	0.0909	0.0227
2008	73	23	0	0.3125	0.0417
2009	103	6	0	0.3486	0.0826
2010	136	1	17	0.2727	0.039
2011	243	2	22	0.2734	0.0974
2012	226	0	38	0.178	0.1136
2013	311	3	58	0.172	0.0806
2014	474	78	129	0.1116	0.1689
2015	505	85	103	0.0765	0.1789
2016	614	23	146	0.1009	0.2567
2017	774	15	127	0.2041	0.2369
2018	830	60	129	0.1825	0.2522
2019	842	53	200	0.1626	0.1909
2020	709	229	27	0.1658	0.2228
2021	759	400	34	0.171	0.1651
2022	696	129	32	0.2964	0.1074
2023	686	0	20	0.2323	0.2479

## Sheet: Supplementary_Table_S3
Supplementary Table S3. Analysis of the association and co-linearity between resistance genes and plasmids
Plasmid	Gene	Correlation	P_value	Strength
Col(BS512)	blaCMY-2	0.0548001	0.0166687	Weak
Col(BS512)	blaCTX-M-122	0.133247	5.14026e-09	Weak
Col(BS512)	blaCTX-M-125	0.133247	5.14026e-09	Weak
Col(BS512)	blaCTX-M-196	0.133247	5.14026e-09	Weak
Col(BS512)	blaCTX-M-55	0.130742	9.93858e-09	Weak
Col(BS512)	blaCTX-M-99	0.133247	5.14026e-09	Weak
Col(BS512)	blaTEM-1B	0.0457216	0.0458377	Weak
IncFII(pKP91)	qnrB52	1	0	Strong
Col(BS512)	aph(3'')-Ib	0.0519829	0.0231656	Weak
Col(BS512)	aph(6)-Id	0.0514477	0.0246217	Weak
Col(BS512)	tet(A)	0.159902	2.13633e-12	Weak
Col(BS512)	sul2	0.0502054	0.0283108	Weak
Col(BS512)	qnrS1	0.0710994	0.00188634	Weak
Col(BS512)	qnrVC1	0.0801126	0.000460553	Weak
repB(R1701)	qnrB52	1	0	Strong
Col(BS512)	floR	0.105611	3.78133e-06	Weak
Col(BS512)	erm(B)	0.0806544	0.000421131	Weak
Col(MG828)	aac(6')-Ib-cr	0.0918166	5.90766e-05	Weak
Col(MG828)	bleO	0.0675836	0.00314154	Weak
Col(MG828)	OqxA	0.0483156	0.0348318	Weak
Col(MG828)	OqxB	0.0472903	0.0388782	Weak
Col(MG828)	sul1	0.0620977	0.00666152	Weak
Col(MG828)	catB3	0.0918655	5.85406e-05	Weak
Col(MG828)	ARR-3	0.091226	6.59281e-05	Weak
Col(MP18)	blaCTX-M-14	0.0496967	0.0299538	Weak
Col(MP18)	fosA3	0.0563855	0.0137663	Weak
Col(VCM04)	aadA16	0.0626192	0.00621641	Weak
Col(Ye4449)	blaCTX-M-27	0.17436	1.71991e-14	Weak
Col(Ye4449)	aadA5	0.107623	2.45699e-06	Weak
Col(Ye4449)	erm(B)	0.155328	8.98816e-12	Weak
Col(pHAD28)	blaCMY-2	0.106495	3.13197e-06	Weak
Col(pHAD28)	blaTEM-1B	0.0746127	0.00110807	Weak
Col(pHAD28)	aac(6')-Ib-cr	0.054644	0.0169816	Weak
Col(pHAD28)	aadA16	0.0991087	1.44456e-05	Weak
Col(pHAD28)	aadA2	0.0777347	0.000677755	Weak
Col(pHAD28)	bleO	0.0723368	0.00156803	Weak
Col(pHAD28)	tet(M)	0.0704205	0.00208521	Weak
Col(pHAD28)	OqxA	0.0725165	0.00152613	Weak
Col(pHAD28)	OqxB	0.0798141	0.000483715	Weak
Col(pHAD28)	dfrA27	0.0890654	9.79437e-05	Weak
Col(pHAD28)	sul1	0.099859	1.24261e-05	Weak
Col(pHAD28)	sul2	0.0746032	0.0011097	Weak
Col(pHAD28)	qnrB19	0.0468552	0.0407121	Weak
Col(pHAD28)	qnrB6	0.0676438	0.00311481	Weak
Col(pHAD28)	qnrVC1	0.0997624	1.26701e-05	Weak
Col(pHAD28)	floR	0.0951757	3.12626e-05	Weak
Col(pHAD28)	mph(A)	0.134749	3.44143e-09	Weak
Col(pHAD28)	mcr-1.1	0.0703607	0.00210363	Weak
Col(pHAD28)	ARR-3	0.0513233	0.0249715	Weak
Col(pHAD28)	fosA3	0.0843658	0.000224856	Weak
Col156	blaCTX-M-11	0.105283	4.05288e-06	Weak
Col156	blaCTX-M-27	0.0674346	0.0032086	Weak
Col156	blaTEM-1B	0.0691218	0.00252007	Weak
Col156	tet(B)	0.0708122	0.00196824	Weak
Col156	erm(42)	0.0744271	0.00114029	Weak
Col156	mef(B)	0.0674346	0.0032086	Weak
Col440II	blaCTX-M-14	0.124634	4.71255e-08	Weak
Col440II	aac(3)-IV	0.120238	1.38088e-07	Weak
Col440II	aac(6')-Il	0.0711698	0.00186676	Weak
Col440II	aadA1	0.117498	2.64887e-07	Weak
Col440II	aadA2	0.135038	3.18418e-09	Weak
Col440II	aadA2b	0.0826018	0.000303948	Weak
Col440II	aadA8b	0.0797593	0.000488083	Weak
Col440II	aph(3')-Ia	0.142313	4.26335e-10	Weak
Col440II	aph(4)-Ia	0.127374	2.36544e-08	Weak
Col440II	bleO	0.195518	6.81039e-18	Weak
Col440II	tet(B)	0.0728004	0.00146206	Weak
Col440II	OqxA	0.186485	2.16453e-16	Weak
Col440II	OqxB	0.187723	1.36109e-16	Weak
Col440II	sul1	0.166779	2.27337e-13	Weak
Col440II	sul3	0.143913	2.70152e-10	Weak
Col440II	catB3	0.0515302	0.0243923	Weak
Col440II	cmlA1	0.120202	1.39296e-07	Weak
Col440II	floR	0.074085	0.00120198	Weak
Col440II	mph(A)	0.0750149	0.00104112	Weak
Col440II	mcr-1.1	0.185763	2.83256e-16	Weak
Col440II	fosA3	0.160499	1.76519e-12	Weak
IncR	aadA16	0.874831	0	Strong
Col440I	blaCTX-M-9	0.0948916	3.30183e-05	Weak
Col440I	blaCTX-M-98	0.0948916	3.30183e-05	Weak
Col440I	blaTEM-27	0.289983	2.77185e-38	Weak
Col440I	blaOXA-1	0.259474	9.928e-31	Weak
IncR	dfrA27	0.85836	0	Strong
Col440I	blaTEM-148	0.292637	5.48885e-39	Weak
Col440I	blaTEM-176	0.289983	2.77185e-38	Weak
IncFIA(HI1)	aadA16	0.827058	0	Strong
IncFIC(FII)	tet(M)	0.81907	0	Strong
Col440I	blaTEM-22	0.137413	1.67068e-09	Weak
Col440I	blaTEM-23	0.289983	2.77185e-38	Weak
IncFIA(HI1)	dfrA27	0.811471	0	Strong
Col440I	blaTEM-3	0.282286	2.75346e-36	Weak
Col440I	blaTEM-7	0.292637	5.48885e-39	Weak
Col440I	aac(3)-IV	0.210644	1.40999e-20	Weak
Col440I	aadA1	0.26597	2.94342e-32	Weak
Col440I	aadA22	0.242891	5.07706e-27	Weak
Col440I	aadA24	0.195446	7.00401e-18	Weak
Col440I	aadA2b	0.137994	1.42445e-09	Weak
Col440I	ant(3'')-Ia	0.282296	2.73717e-36	Weak
Col440I	aph(3'')-Ib	0.0761316	0.00087431	Weak
Col440I	aph(3')-Ia	0.190928	4.03435e-17	Weak
Col440I	aph(4)-Ia	0.209192	2.60725e-20	Weak
Col440I	aph(6)-Id	0.0693107	0.00245205	Weak
Col440I	tet(A)	0.265489	3.83288e-32	Weak
Col440I	dfrA14	0.263465	1.15637e-31	Weak
Col440I	sul3	0.091364	6.42623e-05	Weak
Col440I	qnrS1	0.206348	8.57438e-20	Weak
Col440I	cmlA1	0.27781	3.73803e-35	Weak
Col440I	floR	0.173365	2.43015e-14	Weak
pKPC-CAV1321	aph(4)-Ia	0.78299	0	Strong
Col440I	lnu(F)	0.223231	5.65719e-23	Weak
ColRNAI	blaCTX-M-14	0.0999067	1.23073e-05	Weak
ColRNAI	blaCTX-M-9	0.0551017	0.0160784	Weak
ColRNAI	blaCTX-M-98	0.0551017	0.0160784	Weak
ColRNAI	blaTEM-1C	0.0551017	0.0160784	Weak
ColRNAI	blaTEM-15	0.0551017	0.0160784	Weak
ColRNAI	blaTEM-4	0.0551017	0.0160784	Weak
ColRNAI	aadA2b	0.0630492	0.00586982	Weak
ColRNAI	ant(2'')-Ia	0.11029	1.37129e-06	Weak
ColRNAI	bleO	0.0892517	9.46901e-05	Weak
ColRNAI	tet(B)	0.0491054	0.0319653	Weak
ColRNAI	tet(X4)	0.0779461	0.000655154	Weak
ColRNAI	OqxA	0.0820449	0.000333894	Weak
ColRNAI	OqxB	0.0781328	0.000635765	Weak
ColRNAI	sul1	0.0786114	0.000588486	Weak
ColRNAI	sul3	0.0612694	0.00742741	Weak
ColRNAI	qnrA1	0.0551017	0.0160784	Weak
ColRNAI	mcr-1.2	0.0581621	0.0110522	Weak
ColRNAI	mcr-1.26	0.0581621	0.0110522	Weak
ColRNAI	mcr-1.1	0.128912	1.59643e-08	Weak
ColRNAI	mcr-1.11	0.0581621	0.0110522	Weak
ColRNAI	mcr-1.12	0.0581621	0.0110522	Weak
ColRNAI	mcr-1.14	0.0779461	0.000655154	Weak
ColRNAI	mcr-1.18	0.0581621	0.0110522	Weak
ColRNAI	mcr-1.27	0.0581621	0.0110522	Weak
ColRNAI	mcr-1.3	0.0779461	0.000655154	Weak
ColRNAI	mcr-1.32	0.0581621	0.0110522	Weak
ColRNAI	mcr-1.34	0.0581621	0.0110522	Weak
ColRNAI	mcr-1.37	0.0581621	0.0110522	Weak
ColRNAI	mcr-1.8	0.0581621	0.0110522	Weak
ColRNAI	fosA3	0.114384	5.45651e-07	Weak
ColRNAI	lnu(G)	0.0779461	0.000655154	Weak
ColpEC648	blaCTX-M-11	0.116927	3.02806e-07	Weak
ColpEC648	blaCTX-M-15	0.0826584	0.000301051	Weak
ColpEC648	blaCTX-M-55	0.0937633	4.096e-05	Weak
ColpEC648	blaCTX-M-9	0.0826584	0.000301051	Weak
ColpEC648	blaCTX-M-98	0.0826584	0.000301051	Weak
ColpEC648	aac(2')-IIa	0.0539766	0.0183783	Weak
ColpEC648	qnrS1	0.0567033	0.0132414	Weak
ColpVC	blaCTX-M-27	0.0896984	8.7297e-05	Weak
ColpVC	aadA5	0.0515049	0.0244625	Weak
ColpVC	dfrA17	0.0482761	0.034981	Weak
ColpVC	qnrB52	0.18764	1.40446e-16	Weak
IncB/O/K/Z	blaDHA-1	0.221786	1.0848e-22	Weak
IncB/O/K/Z	blaCTX-M-14	0.171026	5.43099e-14	Weak
IncB/O/K/Z	aac(3)-IId	0.083069	0.000280787	Weak
IncB/O/K/Z	aadA5	0.280239	9.13314e-36	Weak
IncHI2	aph(4)-Ia	0.780547	0	Strong
IncB/O/K/Z	sul1	0.079025	0.000550279	Weak
IncB/O/K/Z	qnrB4	0.221786	1.0848e-22	Weak
IncB/O/K/Z	mph(A)	0.14899	6.14073e-11	Weak
IncB/O/K/Z_2	blaCTX-M-14	0.0968597	2.25429e-05	Weak
IncB/O/K/Z_2	blaOXA-1	0.0459192	0.0449069	Weak
IncB/O/K/Z_2	aac(6')-Ib3	0.217071	8.79646e-22	Weak
IncB/O/K/Z_2	aadA2b	0.0547594	0.0167499	Weak
IncB/O/K/Z_2	bleO	0.0591083	0.00981005	Weak
IncB/O/K/Z_2	OqxA	0.0593828	0.00947364	Weak
IncB/O/K/Z_2	OqxB	0.0587022	0.010327	Weak
IncB/O/K/Z_2	sul1	0.0469238	0.0404184	Weak
IncB/O/K/Z_2	sul3	0.0456941	0.0459684	Weak
IncB/O/K/Z_2	catB3	0.0734566	0.00132334	Weak
IncHI2A	aph(4)-Ia	0.779496	0	Strong
IncB/O/K/Z_2	mph(A)	0.114001	5.95542e-07	Weak
IncB/O/K/Z_2	ARR-3	0.0610996	0.00759375	Weak
pKPC-CAV1321	aac(3)-IV	0.778998	0	Strong
IncC	blaDHA-1	0.0712205	0.00185274	Weak
IncC	blaCTX-M-55	0.0836345	0.000254962	Weak
IncC	blaTEM-1B	0.0704698	0.00207015	Weak
IncC	blaOXA-1	0.0682914	0.00284002	Weak
IncHI2	aac(3)-IV	0.776525	0	Strong
IncFIB(AP001918)	tet(M)	0.776166	0	Strong
IncC	aph(3'')-Ib	0.0786102	0.0005886	Weak
IncC	aph(6)-Id	0.0780004	0.000649456	Weak
IncC	tet(A)	0.256708	4.31054e-30	Weak
IncC	dfrA14	0.0876001	0.000127472	Weak
IncC	sul2	0.0628683	0.00601342	Weak
IncC	qnrB4	0.0712205	0.00185274	Weak
IncC	qnrS1	0.0514874	0.0245112	Weak
IncHI2A	aac(3)-IV	0.775479	0	Strong
IncHI2A	aph(3')-Ia	0.758322	0	Strong
IncC	floR	0.162834	8.31466e-13	Weak
IncC	erm(B)	0.0621803	0.00658914	Weak
pKPC-CAV1321	aph(3')-Ia	0.756289	0	Strong
IncFIA(HI1)	blaCTX-M-27	0.0479909	0.0360725	Weak
IncFIA(HI1)	blaTEM-141	0.0922632	5.43505e-05	Weak
IncFIA(HI1)	blaTEM-1B	0.0663344	0.00374565	Weak
IncFIA(HI1)	blaTEM-26	0.082301	0.000319796	Weak
IncFIA(HI1)	blaTEM-29	0.0922632	5.43505e-05	Weak
IncFIA(HI1)	blaTEM-214	0.082301	0.000319796	Weak
IncFIA(HI1)	blaTEM-216	0.124547	4.81549e-08	Weak
IncHI2	aph(3')-Ia	0.753646	0	Strong
pKPC-CAV1321	cmlA1	0.725227	2.86783e-311	Strong
IncFIA(HI1)	aph(3'')-Ib	0.070502	0.00206038	Weak
IncFIA(HI1)	aph(3')-IIa	0.110184	1.40394e-06	Weak
IncFIA(HI1)	aph(6)-Id	0.0694859	0.00239047	Weak
IncFIA(HI1)	tet(M)	0.0607358	0.00796165	Weak
IncFIA(HI1)	tet(X4)	0.155864	7.61167e-12	Weak
IncHI2A	cmlA1	0.724823	9.31936e-311	Strong
IncHI2	cmlA1	0.720697	1.37963e-305	Strong
IncFIA(HI1)	sul2	0.07971	0.000492047	Weak
pKPC-CAV1321	blaOXA-1	0.71504	1.2026e-298	Strong
IncFIA(HI1)	floR	0.19229	2.39059e-17	Weak
IncHI2A	blaOXA-1	0.714079	1.74713e-297	Strong
IncFIA(HI1)	lnu(G)	0.155864	7.61167e-12	Weak
IncFIA	blaDHA-1	0.0863169	0.000160038	Weak
IncFIA	blaNDM-5	0.101316	9.24766e-06	Weak
IncFIA	blaCTX-M-27	0.178427	4.1018e-15	Weak
IncFIA	blaTEM-1B	0.0607033	0.00799525	Weak
IncFIA	aac(3)-IId	0.146427	1.30569e-10	Weak
IncFIA	aac(3)-IV	0.105961	3.50958e-06	Weak
IncFIA	aadA1	0.0815191	0.000364677	Weak
IncFIA	aadA2	0.248659	2.79629e-28	Weak
IncFIA	aadA24	0.0531694	0.0202009	Weak
IncFIA	aadA5	0.0491733	0.0317285	Weak
IncFIA	aph(4)-Ia	0.105212	4.11485e-06	Weak
IncFIA	bleO	0.12613	3.24036e-08	Weak
IncFIA	rmtB	0.101316	9.24766e-06	Weak
IncFIA	tet(M)	0.256562	4.65472e-30	Weak
IncFIA	OqxA	0.152058	2.44736e-11	Weak
IncFIA	OqxB	0.149791	4.83948e-11	Weak
IncFIA	dfrA17	0.0460223	0.0444277	Weak
IncFIA	sul3	0.115467	4.25237e-07	Weak
IncFIA	qnrB4	0.0863169	0.000160038	Weak
IncFIA	cmlA1	0.0749991	0.00104367	Weak
IncFIA	floR	0.0468576	0.0407018	Weak
IncFIA	erm(42)	0.181181	1.5239e-15	Weak
IncFIA	erm(B)	0.0759287	0.000902644	Weak
IncFIA	mph(A)	0.0618919	0.00684484	Weak
IncFIB(AP001918)	blaNDM-5	0.0463641	0.0428696	Weak
IncFIB(AP001918)	blaCTX-M-27	0.0860491	0.000167752	Weak
IncFIB(AP001918)	blaTEM-1B	0.127197	2.47424e-08	Weak
IncFIB(AP001918)	aac(3)-IId	0.283129	1.67528e-36	Weak
IncFIB(AP001918)	aac(3)-VIa	0.0916999	6.0375e-05	Weak
IncFIB(AP001918)	aac(6')-Ib3	0.0805101	0.000431312	Weak
IncFIB(AP001918)	aac(6')-Il	0.0916999	6.0375e-05	Weak
IncFIB(AP001918)	aadA1	0.208522	3.45592e-20	Weak
IncHI2A	aadA1	0.71247	1.50309e-295	Strong
IncFIB(AP001918)	rmtB	0.0463641	0.0428696	Weak
IncFIB(AP001918)	tet(B)	0.0647655	0.00465307	Weak
pKPC-CAV1321	aadA1	0.710247	6.72431e-293	Strong
IncFIB(AP001918)	sul2	0.0671145	0.00335712	Weak
IncFIB(AP001918)	cmlA1	0.229886	2.65768e-24	Weak
IncFIB(AP001918)	floR	0.136895	1.92502e-09	Weak
IncFIB(AP001918)	erm(42)	0.0916999	6.0375e-05	Weak
IncFIB(AP001918)	mef(B)	0.134797	3.39738e-09	Weak
IncFIB(AP001918)	lnu(F)	0.0952425	3.08627e-05	Weak
IncFIC(FII)	blaTEM-1B	0.124219	5.22395e-08	Weak
IncFIC(FII)	aac(3)-IId	0.267021	1.65004e-32	Weak
IncFIC(FII)	aac(3)-VIa	0.0989459	1.49231e-05	Weak
IncFIC(FII)	aac(6')-Il	0.0989459	1.49231e-05	Weak
IncFIC(FII)	aadA1	0.234677	2.76593e-25	Weak
IncHI2	blaOXA-1	0.709236	1.05938e-291	Strong
IncFIC(FII)	tet(B)	0.0623467	0.00644552	Weak
IncHI2	aadA1	0.705805	1.12574e-287	Strong
IncFIC(FII)	sul2	0.0635143	0.00551453	Weak
IncFIC(FII)	sul3	0.0508029	0.0264812	Weak
IncFIC(FII)	cmlA1	0.240884	1.36737e-26	Weak
IncFIC(FII)	floR	0.162252	1.00424e-12	Weak
IncFIC(FII)	mef(B)	0.145884	1.52946e-10	Weak
IncFIC(FII)	lnu(F)	0.106478	3.14347e-06	Weak
pKPC-CAV1321	sul3	0.684393	8.19736e-264	Moderate
IncFII(29)	aadA5	0.221961	1.00262e-22	Weak
IncHI2A	sul3	0.683412	9.06301e-263	Moderate
IncFII(29)	mph(A)	0.0773786	0.000717497	Weak
IncFII(Cf)	dfrA14	0.0488274	0.0329503	Weak
IncFII(p96A)	dfrA14	0.0488274	0.0329503	Weak
IncFII(pAR0022)	blaCTX-M-27	0.221786	1.0848e-22	Weak
IncFII(pAR0022)	dfrA27	0.0454442	0.0471716	Weak
IncHI2	sul3	0.681473	1.0211e-260	Moderate
IncFII(pCoo)	blaCTX-M-14	0.0496967	0.0299538	Weak
IncFII(pCoo)	aac(6')-Ib3	0.122601	7.78495e-08	Weak
IncFII(pCoo)	aadA16	0.0626192	0.00621641	Weak
IncFII(pCoo)	dfrA27	0.0637233	0.00536135	Weak
IncFII(pCoo)	mph(A)	0.0605388	0.00816743	Weak
IncC	qnrVC1	0.613532	1.01033e-197	Moderate
IncFII(pKP91)	aac(6')-Ib-cr	0.061398	0.00730353	Weak
IncFII(pKP91)	aadA16	0.117341	2.74853e-07	Weak
IncFII(pKP91)	bleO	0.0591083	0.00981005	Weak
IncFII(pKP91)	dfrA14	0.0488274	0.0329503	Weak
IncFII(pKP91)	dfrA27	0.119118	1.80522e-07	Weak
IncFII(pKP91)	sul1	0.0469238	0.0404184	Weak
pKPC-CAV1321	aadA2b	0.598577	7.49862e-186	Moderate
IncFII(pKP91)	mph(A)	0.114001	5.95542e-07	Weak
IncFII(pKP91)	ARR-3	0.0610996	0.00759375	Weak
IncFII(pRSB107)	blaCMY-2	0.178187	4.46786e-15	Weak
IncHI2	aadA2b	0.597763	3.19017e-185	Moderate
IncFII(pRSB107)	blaOXA-1	0.0459192	0.0449069	Weak
IncFII(pRSB107)	aac(3)-IId	0.100596	1.07071e-05	Weak
IncFII(pRSB107)	aac(6')-Ib3	0.217071	8.79646e-22	Weak
IncFII(pRSB107)	dfrA14	0.0488274	0.0329503	Weak
IncHI2A	aadA2b	0.596946	1.35502e-184	Moderate
IncFII(pRSB107)	sul1	0.0469238	0.0404184	Weak
IncFIC(FII)	aadA2	0.57731	5.17645e-170	Moderate
IncFII(pRSB107)	qnrVC1	0.234649	2.80338e-25	Weak
IncFII(pRSB107)	mph(A)	0.114001	5.95542e-07	Weak
IncFII	blaCMY-2	0.0518037	0.0236445	Weak
IncFII	blaDHA-1	0.0879655	0.000119412	Weak
IncFII	blaNDM-5	0.10319	6.28601e-06	Weak
IncFII	blaCTX-M-14	0.123691	5.95405e-08	Weak
IncFII	blaCTX-M-27	0.181625	1.29693e-15	Weak
IncFII	aac(3)-IId	0.0904839	7.56035e-05	Weak
IncFII	aac(6')-Ib3	0.274315	2.77025e-34	Weak
IncFII	aadA22	0.0796901	0.000493653	Weak
IncFII	aadA24	0.0545962	0.0170785	Weak
IncFII	rmtB	0.10319	6.28601e-06	Weak
IncFII	dfrA17	0.0471228	0.0395756	Weak
IncFII	qnrB4	0.0879655	0.000119412	Weak
IncFII	catA2	0.136374	2.21814e-09	Weak
IncFII	erm(42)	0.184327	4.82252e-16	Weak
IncFII	erm(B)	0.245013	1.76245e-27	Weak
IncFII	mph(A)	0.152542	2.11282e-11	Weak
pKPC-CAV1321	floR	0.576673	1.48075e-169	Moderate
IncHI1A	blaCTX-M-55	0.0544125	0.0174551	Weak
IncHI1A	blaTEM-141	0.280239	9.13314e-36	Weak
IncHI1A	blaTEM-26	0.255209	9.48044e-30	Weak
IncHI1A	blaTEM-29	0.280239	9.13314e-36	Weak
IncHI1A	blaTEM-214	0.255209	9.48044e-30	Weak
IncHI2A	floR	0.574564	4.72931e-168	Moderate
IncHI1A	aadA2	0.13272	5.91082e-09	Weak
IncHI2	floR	0.573509	2.64903e-167	Moderate
IncHI1A	tet(M)	0.230036	2.47779e-24	Weak
Col(BS512)	catA2	0.571522	6.69689e-166	Moderate
IncHI1A	sul3	0.0542318	0.0178329	Weak
IncHI1A	qnrS1	0.0754421	0.000974098	Weak
IncHI1A	floR	0.0857922	0.000175484	Weak
pKPC-CAV1321	ARR-2	0.558647	4.83311e-157	Moderate
IncHI1B(R27)_R27	blaCTX-M-55	0.0544125	0.0174551	Weak
IncHI1B(R27)_R27	blaTEM-141	0.280239	9.13314e-36	Weak
IncHI1B(R27)_R27	blaTEM-26	0.255209	9.48044e-30	Weak
IncHI1B(R27)_R27	blaTEM-29	0.280239	9.13314e-36	Weak
IncHI1B(R27)_R27	blaTEM-214	0.255209	9.48044e-30	Weak
IncHI2	ARR-2	0.557214	4.42778e-156	Moderate
IncHI1B(R27)_R27	aadA2	0.13272	5.91082e-09	Weak
IncHI2A	ARR-2	0.556484	1.36209e-155	Moderate
IncHI1B(R27)_R27	tet(M)	0.230036	2.47779e-24	Weak
IncHI2	OqxB	0.53959	1.26905e-144	Moderate
IncHI1B(R27)_R27	sul3	0.0542318	0.0178329	Weak
IncHI1B(R27)_R27	qnrS1	0.0754421	0.000974098	Weak
IncHI1B(R27)_R27	floR	0.0857922	0.000175484	Weak
IncHI2	bleO	0.538387	7.25588e-144	Moderate
IncHI2A	blaCTX-M-122	0.0512934	0.0250562	Weak
IncHI2A	blaCTX-M-125	0.0512934	0.0250562	Weak
pKPC-CAV1321	OqxB	0.53734	3.28992e-143	Moderate
IncHI2A	blaCTX-M-196	0.0512934	0.0250562	Weak
IncR	qnrB6	0.536598	9.58044e-143	Moderate
IncHI2A	blaCTX-M-99	0.0512934	0.0250562	Weak
IncHI2A	blaTEM-1A	0.0512934	0.0250562	Weak
pKPC-CAV1321	bleO	0.536149	1.82656e-142	Moderate
IncHI2A	blaLAP-2	0.131152	8.92951e-09	Weak
IncHI2A	OqxB	0.531981	6.96987e-140	Moderate
IncHI2	OqxA	0.531826	8.67367e-140	Moderate
IncFIB(AP001918)	aadA2	0.530952	2.98187e-139	Moderate
IncHI2A	bleO	0.530747	3.98478e-139	Moderate
pKPC-CAV1321	OqxA	0.529605	1.98693e-138	Moderate
IncHI2A	OqxA	0.524168	3.85005e-135	Moderate
IncHI2A	blaTEM-22	0.0960872	2.62084e-05	Weak
IncC	blaCMY-2	0.517552	3.2033e-131	Moderate
pKPC-CAV1321	sul1	0.514805	1.28203e-129	Moderate
IncHI2A	sul1	0.51356	6.75055e-129	Moderate
IncHI2	sul1	0.511464	1.08885e-127	Moderate
IncHI2A	aac(2')-IIa	0.0512934	0.0250562	Weak
Col440I	blaCTX-M-65	0.509805	9.70714e-127	Moderate
IncHI2A	aac(6')-IIc	0.0628378	0.006038	Weak
IncFIA(HI1)	qnrB6	0.507595	1.75581e-125	Moderate
IncFII(pKP91)	blaCTX-M-27	0.499607	5.16265e-121	Moderate
IncHI2A	aadA17	0.102928	6.6384e-06	Weak
IncHI2A	aadA2	0.0466526	0.0415908	Weak
IncFII(pRSB107)	blaDHA-1	0.499607	5.16265e-121	Moderate
IncHI2A	aadA24	0.17774	5.2376e-15	Weak
IncFII(pRSB107)	qnrB4	0.499607	5.16265e-121	Moderate
IncHI2A	aadA5	0.0667039	0.00355681	Weak
IncHI2A	aadA8b	0.174911	1.4195e-14	Weak
IncHI2A	ant(2'')-Ia	0.0725779	0.00151207	Weak
repB(R1701)	blaCTX-M-27	0.499607	5.16265e-121	Moderate
IncHI2A	catB3	0.477286	3.86815e-109	Moderate
pKPC-CAV1321	catB3	0.476038	1.68258e-108	Moderate
IncHI2	catB3	0.469737	2.56406e-105	Moderate
IncHI2	lnu(F)	0.458742	6.38847e-100	Moderate
IncHI2A	tet(B)	0.055228	0.0158368	Weak
IncHI2A	tet(D)	0.0628378	0.006038	Weak
pKPC-CAV1321	lnu(F)	0.456786	5.5549e-99	Moderate
IncHI2A	lnu(F)	0.454315	8.37138e-98	Moderate
IncC	catA2	0.453901	1.31617e-97	Moderate
IncHI2A	dfrA17	0.0592446	0.00964172	Weak
IncHI2	aadA22	0.453829	1.42316e-97	Moderate
IncHI2A	sul2	0.0887732	0.000103261	Weak
IncHI2A	aadA22	0.453211	2.7947e-97	Moderate
IncHI2A	qnrS1	0.179176	3.13771e-15	Weak
IncHI2A	qnrS2	0.142521	4.01908e-10	Weak
pKPC-CAV1321	aadA22	0.451977	1.06824e-96	Moderate
IncHI2A	cml	0.0725779	0.00151207	Weak
IncHI2	ant(3'')-Ia	0.451086	2.80565e-96	Moderate
IncHI2A	ant(3'')-Ia	0.450499	5.28631e-96	Moderate
IncHI2A	ere(A)	0.0628378	0.006038	Weak
IncHI2A	mph(A)	0.107633	2.45193e-06	Weak
IncHI2A	mcr-1.2	0.0628378	0.006038	Weak
IncHI2A	mcr-1.26	0.0628378	0.006038	Weak
pKPC-CAV1321	blaCTX-M-65	0.450276	6.72937e-96	Moderate
IncHI2A	mcr-1.11	0.0628378	0.006038	Weak
IncHI2A	mcr-1.12	0.0628378	0.006038	Weak
IncHI2A	mcr-1.14	0.0512934	0.0250562	Weak
IncHI2A	mcr-1.18	0.0628378	0.006038	Weak
IncHI2A	mcr-1.27	0.0628378	0.006038	Weak
IncHI2A	mcr-1.3	0.0512934	0.0250562	Weak
IncHI2A	mcr-1.32	0.0628378	0.006038	Weak
IncHI2A	mcr-1.34	0.0628378	0.006038	Weak
IncHI2A	mcr-1.37	0.0628378	0.006038	Weak
IncHI2A	mcr-1.8	0.0628378	0.006038	Weak
pKPC-CAV1321	ant(3'')-Ia	0.449331	1.86137e-95	Moderate
IncHI2	blaCTX-M-65	0.447655	1.12294e-94	Moderate
IncB/O/K/Z_2	erm(B)	0.446744	2.96885e-94	Moderate
IncFII(pAR0022)	qnrB52	0.446744	2.96885e-94	Moderate
IncHI2	blaCTX-M-122	0.0513594	0.0248696	Weak
IncHI2	blaCTX-M-125	0.0513594	0.0248696	Weak
IncHI1A	tet(X4)	0.446274	4.8993e-94	Moderate
IncHI2	blaCTX-M-196	0.0513594	0.0248696	Weak
IncHI1A	lnu(G)	0.446274	4.8993e-94	Moderate
IncHI2	blaCTX-M-99	0.0513594	0.0248696	Weak
IncHI2	blaTEM-1A	0.0513594	0.0248696	Weak
IncHI1B(R27)_R27	tet(X4)	0.446274	4.8993e-94	Moderate
IncHI2	blaLAP-2	0.131321	8.54354e-09	Weak
IncHI1B(R27)_R27	lnu(G)	0.446274	4.8993e-94	Moderate
IncHI2A	blaCTX-M-65	0.442706	2.13639e-92	Moderate
IncHI2	blaTEM-14	0.442687	2.17907e-92	Moderate
IncHI2	blaTEM-198	0.442687	2.17907e-92	Moderate
IncHI2	blaTEM-217	0.442687	2.17907e-92	Moderate
IncHI2	blaTEM-234	0.442687	2.17907e-92	Moderate
IncHI2	blaTEM-22	0.0962109	2.55856e-05	Weak
IncHI2	blaTEM-148	0.442476	2.71975e-92	Moderate
IncHI2	blaTEM-7	0.442476	2.71975e-92	Moderate
IncHI2A	blaTEM-14	0.442093	4.06636e-92	Moderate
IncHI2A	blaTEM-198	0.442093	4.06636e-92	Moderate
IncHI2	aac(2')-IIa	0.0513594	0.0248696	Weak
IncHI2A	blaTEM-217	0.442093	4.06636e-92	Moderate
IncHI2	aac(6')-IIc	0.0629187	0.00597314	Weak
IncHI2A	blaTEM-234	0.442093	4.06636e-92	Moderate
IncHI2A	blaTEM-148	0.441889	5.04037e-92	Moderate
IncHI2	aadA17	0.103081	6.43084e-06	Weak
IncHI2A	blaTEM-7	0.441889	5.04037e-92	Moderate
IncHI2	aadA24	0.177983	4.8046e-15	Weak
pKPC-CAV1321	blaTEM-14	0.44091	1.40468e-91	Moderate
IncHI2	aadA5	0.0668251	0.00349676	Weak
IncHI2	aadA8b	0.164492	4.84032e-13	Weak
IncHI2	ant(2'')-Ia	0.0726713	0.00149089	Weak
pKPC-CAV1321	blaTEM-198	0.44091	1.40468e-91	Moderate
pKPC-CAV1321	blaTEM-217	0.44091	1.40468e-91	Moderate
pKPC-CAV1321	blaTEM-234	0.44091	1.40468e-91	Moderate
pKPC-CAV1321	blaTEM-148	0.440718	1.71742e-91	Moderate
pKPC-CAV1321	blaTEM-7	0.440718	1.71742e-91	Moderate
IncHI2	tet(B)	0.0548044	0.0166601	Weak
IncHI2	tet(D)	0.0629187	0.00597314	Weak
IncR	ARR-3	0.440294	2.67312e-91	Moderate
IncHI2	blaTEM-27	0.437443	5.15786e-90	Moderate
IncHI2	blaTEM-176	0.437443	5.15786e-90	Moderate
IncHI2	dfrA17	0.0593658	0.00949417	Weak
IncHI2	blaTEM-23	0.437443	5.15786e-90	Moderate
IncHI2	sul2	0.0883356	0.000111736	Weak
IncHI2A	blaTEM-27	0.436856	9.45717e-90	Moderate
IncHI2	qnrS1	0.180066	2.27944e-15	Weak
IncHI2	qnrS2	0.154729	1.08165e-11	Weak
IncHI2A	blaTEM-176	0.436856	9.45717e-90	Moderate
IncHI2	cml	0.0726713	0.00149089	Weak
IncHI2A	blaTEM-23	0.436856	9.45717e-90	Moderate
pKPC-CAV1321	blaTEM-27	0.435685	3.1547e-89	Moderate
IncHI2	ere(A)	0.0629187	0.00597314	Weak
IncHI2	mph(A)	0.107926	2.30131e-06	Weak
IncHI2	mcr-1.2	0.0629187	0.00597314	Weak
IncHI2	mcr-1.26	0.0629187	0.00597314	Weak
pKPC-CAV1321	blaTEM-176	0.435685	3.1547e-89	Moderate
IncHI2	mcr-1.11	0.0629187	0.00597314	Weak
IncHI2	mcr-1.12	0.0629187	0.00597314	Weak
IncHI2	mcr-1.14	0.0513594	0.0248696	Weak
IncHI2	mcr-1.18	0.0629187	0.00597314	Weak
IncHI2	mcr-1.27	0.0629187	0.00597314	Weak
IncHI2	mcr-1.3	0.0513594	0.0248696	Weak
IncHI2	mcr-1.32	0.0629187	0.00597314	Weak
IncHI2	mcr-1.34	0.0629187	0.00597314	Weak
IncHI2	mcr-1.37	0.0629187	0.00597314	Weak
IncHI2	mcr-1.8	0.0629187	0.00597314	Weak
pKPC-CAV1321	blaTEM-23	0.435685	3.1547e-89	Moderate
IncHI2	blaTEM-3	0.422816	1.31249e-83	Moderate
IncHI2A	blaTEM-3	0.422229	2.33538e-83	Moderate
pKPC-CAV1321	blaTEM-3	0.42106	7.33978e-83	Moderate
IncI(Gamma)	blaCMY-2	0.0995303	1.32751e-05	Weak
IncI(Gamma)	blaCTX-M-27	0.287387	1.32841e-37	Weak
IncI(Gamma)	aac(3)-IId	0.0520871	0.0228909	Weak
IncI(Gamma)	aadA2	0.0449925	0.0494134	Weak
IncI(Gamma)	aadA24	0.10319	6.28601e-06	Weak
IncI(Gamma)	tet(M)	0.0466484	0.0416092	Weak
IncI1-I(Alpha)	blaCMY-2	0.171852	4.09397e-14	Weak
IncI1-I(Alpha)	blaNDM-5	0.201855	5.42799e-19	Weak
IncI1-I(Alpha)	blaCTX-M-11	0.16477	4.41755e-13	Weak
IncI1-I(Alpha)	blaCTX-M-15	0.11648	3.36174e-07	Weak
IncI1-I(Alpha)	blaCTX-M-55	0.120237	1.38133e-07	Weak
IncI1-I(Alpha)	blaTEM-1A	0.079201	0.000534737	Weak
IncI1-I(Alpha)	blaTEM-1C	0.11648	3.36174e-07	Weak
IncI1-I(Alpha)	blaTEM-27	0.0733005	0.0013552	Weak
IncI1-I(Alpha)	blaOXA-1	0.061426	0.00727679	Weak
IncI1-I(Alpha)	blaTEM-14	0.0715419	0.00176627	Weak
IncI1-I(Alpha)	blaTEM-148	0.0744948	0.00112845	Weak
IncI1-I(Alpha)	blaTEM-15	0.11648	3.36174e-07	Weak
IncI1-I(Alpha)	blaTEM-176	0.0733005	0.0013552	Weak
IncI1-I(Alpha)	blaTEM-198	0.0715419	0.00176627	Weak
IncI1-I(Alpha)	blaTEM-217	0.0715419	0.00176627	Weak
IncI1-I(Alpha)	blaTEM-23	0.0733005	0.0013552	Weak
IncI1-I(Alpha)	blaTEM-234	0.0715419	0.00176627	Weak
IncI1-I(Alpha)	blaTEM-3	0.0797827	0.000486215	Weak
IncI1-I(Alpha)	blaTEM-4	0.11648	3.36174e-07	Weak
IncI1-I(Alpha)	blaTEM-7	0.0744948	0.00112845	Weak
IncI1-I(Alpha)	aadA2b	0.0500356	0.0288503	Weak
IncI1-I(Alpha)	ant(2'')-Ia	0.0515275	0.0243999	Weak
IncI1-I(Alpha)	aph(3')-IIa	0.11648	3.36174e-07	Weak
IncI1-I(Alpha)	rmtB	0.0620837	0.00667378	Weak
IncI1-I(Alpha)	tet(A)	0.0631114	0.00582115	Weak
IncI1-I(Alpha)	OqxB	0.0459838	0.0446064	Weak
IncI1-I(Alpha)	sul3	0.0466476	0.0416129	Weak
IncI1-I(Alpha)	qepA1	0.11648	3.36174e-07	Weak
IncI1-I(Alpha)	catB3	0.0556583	0.0150371	Weak
IncI1-I(Alpha)	floR	0.0695164	0.0023799	Weak
IncI1-I(Alpha)	erm(B)	0.0982457	1.71549e-05	Weak
IncI2(Delta)	blaCTX-M-14	0.0571105	0.0125947	Weak
IncI2(Delta)	mcr-1.1	0.149367	5.48987e-11	Weak
IncI2	blaOXA-1	0.0459192	0.0449069	Weak
IncI2	aac(6')-Ib-cr	0.061398	0.00730353	Weak
IncI2	aadA2b	0.0547594	0.0167499	Weak
IncI2	bleO	0.0591083	0.00981005	Weak
IncI2	OqxA	0.0593828	0.00947364	Weak
IncI2	OqxB	0.0587022	0.010327	Weak
IncI2	sul1	0.0469238	0.0404184	Weak
IncI2	sul3	0.0456941	0.0459684	Weak
IncI2	catB3	0.0734566	0.00132334	Weak
IncI2	mcr-1.1	0.110184	1.40394e-06	Weak
IncI2	ARR-3	0.0610996	0.00759375	Weak
IncN	blaDHA-1	0.125666	3.64133e-08	Weak
IncN	blaCTX-M-14	0.270503	2.38256e-33	Weak
IncN	aac(3)-IV	0.0817962	0.000348141	Weak
IncN	aac(6')-IIc	0.296024	6.77515e-40	Weak
IncN	aadA1	0.0772879	0.000727949	Weak
IncN	aadA2	0.249336	1.97968e-28	Weak
IncN	aadA5	0.240103	2.00559e-26	Weak
IncN	aph(3')-Ia	0.128637	1.71334e-08	Weak
IncN	aph(4)-Ia	0.0955484	2.90931e-05	Weak
IncN	bleO	0.212153	7.40964e-21	Weak
IncN	tet(D)	0.296024	6.77515e-40	Weak
IncN	OqxA	0.195482	6.90557e-18	Weak
IncN	OqxB	0.193136	1.72369e-17	Weak
IncN	dfrA17	0.228374	5.37079e-24	Weak
IncN	sul1	0.167349	1.8798e-13	Weak
IncN	sul3	0.103547	5.8365e-06	Weak
IncN	qnrB4	0.125666	3.64133e-08	Weak
IncN	cmlA1	0.0795586	0.000504401	Weak
IncN	floR	0.069107	0.00252547	Weak
IncN	ere(A)	0.296024	6.77515e-40	Weak
IncN	mph(A)	0.289475	3.76974e-38	Weak
p0111	tet(A)	0.415873	1.12038e-80	Moderate
IncFIA(HI1)	ARR-3	0.402424	3.42382e-75	Moderate
IncQ1	blaLAP-2	0.0938628	4.01925e-05	Weak
IncQ1	aac(3)-IId	0.0706899	0.00200411	Weak
IncQ1	tet(A)	0.0695785	0.00235851	Weak
IncQ1	mph(A)	0.0637937	0.00531058	Weak
IncR	blaCTX-M-27	0.0515275	0.0243999	Weak
IncR	blaTEM-1B	0.0559018	0.0146006	Weak
IncB/O/K/Z	dfrA17	0.40232	3.7664e-75	Moderate
Col440I	ARR-2	0.399837	3.64151e-74	Moderate
IncR	aph(3'')-Ib	0.0895405	8.98468e-05	Weak
IncR	aph(6)-Id	0.0886813	0.000104989	Weak
IncR	tet(B)	0.0523725	0.022153	Weak
IncR	sul1	0.395824	1.36579e-72	Moderate
IncC	mph(A)	0.395374	2.04415e-72	Moderate
IncR	sul2	0.074615	0.00110769	Weak
IncC	aac(6')-Ib3	0.395023	2.79882e-72	Moderate
IncR	floR	0.170595	6.29177e-14	Weak
p0111	dfrA14	0.375583	5.63578e-65	Moderate
IncX1	blaTEM-3	0.0760766	0.000881907	Weak
IncX1	aph(3'')-Ib	0.0486608	0.0335531	Weak
IncX1	aph(6)-Id	0.047953	0.0362196	Weak
IncX1	tet(B)	0.0455578	0.0466216	Weak
IncX3	blaTEM-1B	0.0669994	0.00341206	Weak
IncX3	aph(3'')-Ib	0.0533435	0.019795	Weak
IncX3	aph(6)-Id	0.0528002	0.0210859	Weak
IncX3	tet(B)	0.0477157	0.0371534	Weak
IncX4	aac(3)-IId	0.0520871	0.0228909	Weak
IncX4	aadA17	0.157516	4.54419e-12	Weak
IncX4	aadA2	0.0449925	0.0494134	Weak
IncX4	aadA8b	0.11683	3.09783e-07	Weak
IncX4	catA2	0.111753	9.90175e-07	Weak
IncX4	mph(A)	0.0605388	0.00816743	Weak
IncX4	mcr-1.1	0.124547	4.81549e-08	Weak
IncY	blaTEM-1B	0.100597	1.07036e-05	Weak
IncY	blaTEM-27	0.28157	4.19238e-36	Weak
IncY	blaOXA-1	0.144377	2.36437e-10	Weak
IncY	blaTEM-14	0.277746	3.87798e-35	Weak
IncY	blaTEM-148	0.284174	9.03003e-37	Weak
IncY	blaTEM-176	0.28157	4.19238e-36	Weak
IncY	blaTEM-198	0.277746	3.87798e-35	Weak
IncY	blaTEM-217	0.277746	3.87798e-35	Weak
IncY	blaTEM-23	0.28157	4.19238e-36	Weak
IncY	blaTEM-234	0.277746	3.87798e-35	Weak
IncY	blaTEM-3	0.274017	3.28156e-34	Weak
IncY	blaTEM-7	0.284174	9.03003e-37	Weak
IncY	aac(3)-IV	0.182885	8.19081e-16	Weak
IncY	aadA1	0.153082	1.79233e-11	Weak
IncY	aadA2	0.0628545	0.00602454	Weak
IncY	aadA22	0.234907	2.47849e-25	Weak
IncY	aadA24	0.0451621	0.0485614	Weak
IncY	aadA2b	0.12508	4.21668e-08	Weak
IncY	ant(3'')-Ia	0.25652	4.76065e-30	Weak
IncY	aph(3')-Ia	0.100754	1.03679e-05	Weak
IncY	aph(4)-Ia	0.181504	1.35532e-15	Weak
IncY	rmtB	0.0484301	0.0344033	Weak
IncY	tet(A)	0.120736	1.22483e-07	Weak
IncY	tet(M)	0.0676651	0.00310539	Weak
IncY	dfrA14	0.173789	2.09821e-14	Weak
IncY	sul3	0.194646	9.58129e-18	Weak
IncY	qnrS1	0.0679953	0.0029628	Weak
IncY	cmlA1	0.153554	1.55194e-11	Weak
IncY	floR	0.0987893	1.53971e-05	Weak
IncY	ARR-2	0.249315	2.00157e-28	Weak
IncY	lnu(F)	0.208291	3.80864e-20	Weak
p0111	blaNDM-5	0.120032	1.45093e-07	Weak
p0111	blaTEM-1B	0.114022	5.92625e-07	Weak
p0111	blaLAP-2	0.0581274	0.0111003	Weak
p0111	aph(3'')-Ib	0.113344	6.91664e-07	Weak
p0111	aph(6)-Id	0.11603	3.7329e-07	Weak
IncR	aac(6')-Ib-cr	0.37489	1.00563e-64	Moderate
IncHI1A	blaTEM-216	0.363517	1.09712e-60	Moderate
p0111	sul2	0.0941395	3.81296e-05	Weak
p0111	qnrB52	0.0692644	0.00246857	Weak
p0111	qnrS1	0.213561	4.04752e-21	Weak
p0111	qnrVC1	0.0586933	0.0103387	Weak
p0111	floR	0.216008	1.40011e-21	Weak
p0111	erm(B)	0.0518491	0.0235223	Weak
pKPC-CAV1321	blaCTX-M-122	0.0511618	0.0254318	Weak
pKPC-CAV1321	blaCTX-M-125	0.0511618	0.0254318	Weak
IncHI1B(R27)_R27	blaTEM-216	0.363517	1.09712e-60	Moderate
pKPC-CAV1321	blaCTX-M-196	0.0511618	0.0254318	Weak
IncFIA(HI1)	sul1	0.359122	3.60742e-59	Moderate
pKPC-CAV1321	blaCTX-M-99	0.0511618	0.0254318	Weak
pKPC-CAV1321	blaTEM-1A	0.0511618	0.0254318	Weak
pKPC-CAV1321	tet(A)	0.355726	5.16753e-58	Moderate
pKPC-CAV1321	blaLAP-2	0.130816	9.74985e-09	Weak
IncHI2	tet(A)	0.355578	5.79841e-58	Moderate
pKPC-CAV1321	dfrA14	0.354613	1.22776e-57	Moderate
IncHI2	dfrA14	0.353813	2.28182e-57	Moderate
IncHI2A	ARR-3	0.353249	3.52893e-57	Moderate
IncHI2A	dfrA14	0.353073	4.04267e-57	Moderate
IncFII(29)	blaCTX-M-27	0.352625	5.70726e-57	Moderate
pKPC-CAV1321	blaTEM-22	0.0958407	2.74926e-05	Weak
IncHI2A	tet(A)	0.352016	9.12102e-57	Moderate
pKPC-CAV1321	ARR-3	0.351991	9.30067e-57	Moderate
IncHI2	ARR-3	0.346811	4.80234e-55	Moderate
IncHI2A	aac(6')-Ib-cr	0.345935	9.28722e-55	Moderate
pKPC-CAV1321	aac(2')-IIa	0.0511618	0.0254318	Weak
IncC	aac(3)-IId	0.345463	1.32385e-54	Moderate
pKPC-CAV1321	aac(6')-IIc	0.0626766	0.00616914	Weak
pKPC-CAV1321	aac(6')-Ib-cr	0.344689	2.3644e-54	Moderate
IncFIA(HI1)	aac(6')-Ib-cr	0.340294	6.17961e-53	Moderate
pKPC-CAV1321	aadA17	0.102622	7.07141e-06	Weak
pKPC-CAV1321	aadA2	0.0460085	0.0444917	Weak
IncHI2	aac(6')-Ib-cr	0.339465	1.13699e-52	Moderate
pKPC-CAV1321	aadA24	0.177256	6.21823e-15	Weak
IncHI2	fosA3	0.32104	5.4185e-47	Moderate
pKPC-CAV1321	aadA5	0.0664621	0.00367936	Weak
pKPC-CAV1321	aadA8b	0.174462	1.66011e-14	Weak
pKPC-CAV1321	ant(2'')-Ia	0.0723917	0.00155512	Weak
IncHI2A	fosA3	0.320614	7.24993e-47	Moderate
pKPC-CAV1321	fosA3	0.319767	1.29343e-46	Moderate
IncFII	mcr-3.1	0.319431	1.62571e-46	Moderate
IncHI1A	aph(3')-IIa	0.315481	2.3491e-45	Moderate
IncHI1B(R27)_R27	aph(3')-IIa	0.315481	2.3491e-45	Moderate
pKPC-CAV1321	tet(B)	0.056074	0.0142987	Weak
pKPC-CAV1321	tet(D)	0.0626766	0.00616914	Weak
IncFII(29)	erm(B)	0.315149	2.93494e-45	Moderate
IncHI2	blaCTX-M-14	0.31259	1.61645e-44	Moderate
IncHI2A	blaCTX-M-14	0.312142	2.1746e-44	Moderate
pKPC-CAV1321	dfrA17	0.0590028	0.00994208	Weak
IncHI2	mcr-1.1	0.312022	2.3542e-44	Moderate
pKPC-CAV1321	sul2	0.0863942	0.000157873	Weak
IncHI2A	mcr-1.1	0.311609	3.09572e-44	Moderate
pKPC-CAV1321	qnrS1	0.179894	2.42525e-15	Weak
pKPC-CAV1321	qnrS2	0.154134	1.29914e-11	Weak
pKPC-CAV1321	blaCTX-M-14	0.31125	3.92173e-44	Moderate
pKPC-CAV1321	cml	0.0723917	0.00155512	Weak
Col440I	blaTEM-14	0.311104	4.3195e-44	Moderate
Col440I	blaTEM-198	0.311104	4.3195e-44	Moderate
pKPC-CAV1321	ere(A)	0.0626766	0.00616914	Weak
pKPC-CAV1321	mph(A)	0.107049	2.78111e-06	Weak
pKPC-CAV1321	mcr-1.2	0.0626766	0.00616914	Weak
pKPC-CAV1321	mcr-1.26	0.0626766	0.00616914	Weak
Col440I	blaTEM-217	0.311104	4.3195e-44	Moderate
pKPC-CAV1321	mcr-1.11	0.0626766	0.00616914	Weak
pKPC-CAV1321	mcr-1.12	0.0626766	0.00616914	Weak
pKPC-CAV1321	mcr-1.14	0.0511618	0.0254318	Weak
pKPC-CAV1321	mcr-1.18	0.0626766	0.00616914	Weak
pKPC-CAV1321	mcr-1.27	0.0626766	0.00616914	Weak
pKPC-CAV1321	mcr-1.3	0.0511618	0.0254318	Weak
pKPC-CAV1321	mcr-1.32	0.0626766	0.00616914	Weak
pKPC-CAV1321	mcr-1.34	0.0626766	0.00616914	Weak
pKPC-CAV1321	mcr-1.37	0.0626766	0.00616914	Weak
pKPC-CAV1321	mcr-1.8	0.0626766	0.00616914	Weak
Col440I	blaTEM-234	0.311104	4.3195e-44	Moderate
pKPC-CAV1321	mcr-1.1	0.310784	5.33572e-44	Moderate
IncN	mcr-1.1	0.309165	1.54535e-43	Moderate
IncN	fosA3	0.301038	2.90715e-41	Moderate
Col(BS512)	aac(3)-IId	0.300777	3.4317e-41	Moderate
repB(R1701)	aac(6')-Ib-cr	0.061398	0.00730353	Weak
repB(R1701)	aadA16	0.117341	2.74853e-07	Weak
repB(R1701)	bleO	0.0591083	0.00981005	Weak
repB(R1701)	dfrA14	0.0488274	0.0329503	Weak
repB(R1701)	dfrA27	0.119118	1.80522e-07	Weak
repB(R1701)	sul1	0.0469238	0.0404184	Weak
IncFII(pRSB107)	dfrA17	0.30072	3.55752e-41	Moderate
repB(R1701)	mph(A)	0.114001	5.95542e-07	Weak
repB(R1701)	ARR-3	0.0610996	0.00759375	Weak

## Sheet: Supplementary_Table_S4
Supplementary Table S3. Collinearity of resistance genes and plasmids predicted by KleTy
ID	REPLICON	PLASTYPE	REPLICON:INC_TYPE	COVERAGE	AMR:AMINOGLYCOSIDE	AMR:BETA-LACTAM	AMR:CARBAPENEM	AMR:ESBL	AMR:INHIBITOR-RESISTANT	AMR:COLISTIN	AMR:FOSFOMYCIN	AMR:MACROLIDE	AMR:PHENICOL	AMR:QUINOLONE	AMR:RIFAMYCIN	AMR:GLYCOPEPTIDES	AMR:SULFONAMIDE	AMR:TETRACYCLINE	AMR:TIGECYCLINE	AMR:TRIMETHOPRIM	AMR:BLA_INTRINSIC	STRESS:COPPER	STRESS:MERCURY	STRESS:NICKEL	STRESS:SILVER	STRESS:TELLURIUM	STRESS:ARSENIC	STRESS:FLUORIDE	STRESS:QUATERNARY_AMMONIUM	VIRULENCE:clb	VIRULENCE:iro	VIRULENCE:iuc	VIRULENCE:rmp	VIRULENCE:ybt	Others	REPLICON:MOB_TYPE	REPLICON:MPF_TYPE	ANNOTATION	CONTIGS	REFERENCE
S07005	P1	PT_456	IncHI2A,rep_cluster_1088	95.5	aac(3)-IV,aac(6')-Ib-cr,aph(4)-Ia,aph3-Ia	OXA-1	-	-	-	-	-	-	catB3,cmlA1,floR	-	arr-3	-	sul1,sul2,sul3	tet(B),tetR	-	dfrA12	-	-	-	-	-	terW,terZ	-	-	qacE,qacL	-	-	-	-	-	-	MOBH	MPF_F,MPF_T	Enterobacter_cloacae_isolate_764_plasmid_P1,_complete_sequence	S07005.contig00009,S07005.contig00035,S07005.contig00037,S07005.contig00039,S07005.contig00040,S07005.contig00045,S07005.contig00046,S07005.contig00052,S07005.contig00053,S07005.contig00055,S07005.contig00056,S07005.contig00060,S07005.contig00061,S07005.contig00068	NZ_OW968418.1
S07005	P2	PT_6894	rep_cluster_1778	100	-	-	-	-	-	-	-	-	-	-	-	-	-	-	-	-	-	-	-	-	-	-	-	-	-	-	-	-	-	-	-	MOBQ	-	Escherichia_coli_isolate_10_plasmid_P5,_complete_sequence	S07005.contig00044	NZ_OW968293.1
S07005	Others	-	-	-	aac(6')-Iaa		-	-	-		-	-	-	GyrA-87Y	-	-	-	-	-	-	-	golT,pcoA,pcoB,pcoC,pcoD,pcoE,pcoR,pcoS,silB,silC,silF,silR,silS	-	-	silB,silC,silE,silF,silP,silR,silS	-	arsA,arsB_pKW301,arsC_gluta,arsR_pKW301	-	-	-	-	-	-	-	golT(STRESS:GOLD)	-	-	-	-	-
S08093	P1	PT_6753	IncQ1	100	strA,strB	TEM-1D	-	-	-	-	-	-	-	-	-	-	sul2	-	-	-	-	-	-	-	-	-	-	-	-	-	-	-	-	-	-	-	-	Salmonella_enterica_strain_137_plasmid_p137-3,_complete_sequence	S08093.contig00031,S08093.contig00034,S08093.contig00042	NZ_CP091568.1
S08093	P2	PT_7643	-	91.5	-	-	-	-	-	-	-	-	-	-	-	-	-	tet(B),tetR	-	-	-	-	merC,merR_Ps,merT	-	-	-	-	-	-	-	-	-	-	-	-	-	-	Salmonella_typhi_plasmid_R27_transposon_Tn10,_complete_sequence	S08093.contig00026	AF223162.1
S08093	Others	-	-	-	aac(6')-Iaa		-	-	-		-	-	-	-	-	-	-	-	-	-	-	golT,pcoA,pcoB,pcoC,pcoD,pcoE,pcoR,pcoS,silB,silC,silF,silR,silS	-	-	silB,silC,silE,silF,silP,silR,silS	-	arsA,arsB_pKW301,arsC_gluta,arsR_pKW301	-	-	-	-	-	-	-	golT(STRESS:GOLD)	-	-	-	-	-
S08095	P1	PT_6753	IncQ1	100	strA,strB	TEM-1D	-	-	-	-	-	-	-	-	-	-	sul2	-	-	-	-	-	-	-	-	-	-	-	-	-	-	-	-	-	-	-	-	Salmonella_enterica_strain_137_plasmid_p137-3,_complete_sequence	S08095.contig00033,S08095.contig00036,S08095.contig00044	NZ_CP091568.1
S08095	P2	PT_7643	-	91.5	-	-	-	-	-	-	-	-	-	-	-	-	-	tet(B),tetR	-	-	-	-	merC,merR_Ps,merT	-	-	-	-	-	-	-	-	-	-	-	-	-	-	Salmonella_typhi_plasmid_R27_transposon_Tn10,_complete_sequence	S08095.contig00029	AF223162.1
S08095	Others	-	-	-	aac(6')-Iaa		-	-	-		-	-	-	-	-	-	-	-	-	-	-	golT,pcoA,pcoB,pcoC,pcoD,pcoE,pcoR,pcoS,silB,silC,silF,silR,silS	-	-	silB,silC,silE,silF,silP,silR,silS	-	arsA,arsB_pKW301,arsC_gluta,arsR_pKW301	-	-	-	-	-	-	-	golT(STRESS:GOLD)	-	-	-	-	-
S08118	P1	PT_456	IncFIA,IncFIC,IncHI2A,rep_cluster_1088	95.5	aac(3)-IV,aac(6')-Ib-cr,aph(4)-Ia,aph3-Ia	OXA-1	-	CTX-M-14	-	-	-	mphA?	catB3,cmlA1,floR	-	arr-3	-	sul1,sul2,sul3	-	-	dfrA12	-	-	-	-	-	terW,terZ	-	-	qacE,qacL	-	-	-	-	-	-	MOBF,MOBH	MPF_F,MPF_T	Enterobacter_cloacae_isolate_764_plasmid_P1,_complete_sequence	S08118.contig00010,S08118.contig00024,S08118.contig00030,S08118.contig00031,S08118.contig00033,S08118.contig00034,S08118.contig00037,S08118.contig00038,S08118.contig00040,S08118.contig00041,S08118.contig00044,S08118.contig00045,S08118.contig00046,S08118.contig00048,S08118.contig00050,S08118.contig00052,S08118.contig00058,S08118.contig00059,S08118.contig00061	NZ_OW968418.1
S08118	P2	PT_442	rep_cluster_2131	100	-	-	-	-	-	-	-	-	-	-	-	-	-	-	-	-	-	-	-	-	-	-	-	-	-	-	-	-	-	-	-	MOBQ	-	Klebsiella_pneumoniae_strain_KP34_isolate_2018-347802-001-01_plasmid_p04,_complete_sequence	S08118.contig00039	NZ_OX359186.1
S08118	Others	-	-	-	aac(6')-Iaa		-	-	-		-	-	-	GyrA-87Y	-	-	-	tet(B),tetR	-	-	-	golT,pcoA,pcoB,pcoC,pcoD,pcoE,pcoR,pcoS,silB,silC,silF,silR,silS	-	-	silB,silC,silE,silF,silP,silR,silS	-	arsA,arsB_pKW301,arsC_gluta,arsR_pKW301	-	-	-	-	-	-	-	golT(STRESS:GOLD)	-	-	-	-	-
S08120	P1	PT_456	IncHI2A,rep_cluster_1088	92.9	aac(3)-IV,aac(6')-Ib-cr,aph(4)-Ia	OXA-1	-	-	-	-	-	-	catB3,floR	-	arr-3	-	sul1,sul2	-	-	-	-	-	-	-	-	terW,terZ	-	-	qacEdelta1	-	-	-	-	-	-	-	MPF_F,MPF_T	Enterobacter_cloacae_isolate_764_plasmid_P1,_complete_sequence	S08120.contig00014,S08120.contig00034,S08120.contig00035,S08120.contig00036,S08120.contig00037,S08120.contig00040,S08120.contig00041,S08120.contig00051,S08120.contig00052	NZ_OW968418.1
S08120	P2	PT_3538	rep_cluster_1704	91.5	-	-	-	-	-	-	-	-	-	-	-	-	-	-	-	-	-	-	-	-	-	-	-	-	-	-	-	-	-	-	-	-	-	Escherichia_coli_strain_SWYHX138.33gt_plasmid_pHX138.33gt_1,_complete_sequence	S08120.contig00021,S08120.contig00044	NZ_CP091837.1
S08120	P3	PT_444	rep_cluster_2373	100	-	-	-	-	-	-	-	-	-	-	-	-	-	-	-	-	-	-	-	-	-	-	-	-	-	-	-	-	-	-	-	MOBP	-	Enterobacter_cloacae_isolate_764_plasmid_P4,_complete_sequence	S08120.contig00038	NZ_OW968421.1
S08120	P4	PT_6894	rep_cluster_1778	100	-	-	-	-	-	-	-	-	-	-	-	-	-	-	-	-	-	-	-	-	-	-	-	-	-	-	-	-	-	-	-	MOBQ	-	Escherichia_coli_isolate_10_plasmid_P5,_complete_sequence	S08120.contig00039	NZ_OW968293.1
S08120	P5	PT_9037	rep_cluster_2350	100	-	-	-	-	-	-	-	-	-	-	-	-	-	-	-	-	-	-	-	-	-	-	-	-	-	-	-	-	-	-	-	-	-	Escherichia_coli_isolate_58_plasmid_P4,_complete_sequence	S08120.contig00042	NZ_OW968015.1
S08120	Others	-	-	-	aac(6')-Iaa		-	-	-		-	-	-	GyrA-87N	-	-	-	tet(B),tetR	-	-	-	golT,pcoA,pcoB,pcoC,pcoD,pcoE,pcoR,pcoS,silB,silC,silF,silR,silS	-	-	silB,silC,silE,silF,silP,silR,silS	-	arsA,arsB_pKW301,arsC_gluta,arsR_pKW301	-	-	-	-	-	-	-	golT(STRESS:GOLD)	-	-	-	-	-
S09001	P1	PT_456	IncHI2A,rep_cluster_1088	95.5	aac(3)-IV,aac(6')-Ib-cr,aph(4)-Ia,aph3-Ia	OXA-1	-	-	-	-	-	-	catB3,cmlA1,floR	-	arr-3	-	sul1,sul2,sul3	tet(B),tetR	-	dfrA12	-	-	merC,merR_Ps,merT	-	-	terW,terZ	-	-	qacE,qacL	-	-	-	-	-	-	MOBH	MPF_F,MPF_T	Enterobacter_cloacae_isolate_764_plasmid_P1,_complete_sequence	S09001.contig00011,S09001.contig00031,S09001.contig00032,S09001.contig00033,S09001.contig00034,S09001.contig00038,S09001.contig00039,S09001.contig00042,S09001.contig00043,S09001.contig00049,S09001.contig00050,S09001.contig00053,S09001.contig00054,S09001.contig00058,S09001.contig00061,S09001.contig00065	NZ_OW968418.1
S09001	P2	PT_6894	rep_cluster_1778	100	-	-	-	-	-	-	-	-	-	-	-	-	-	-	-	-	-	-	-	-	-	-	-	-	-	-	-	-	-	-	-	MOBQ	-	Escherichia_coli_isolate_10_plasmid_P5,_complete_sequence	S09001.contig00041	NZ_OW968293.1
S09001	Others	-	-	-	aac(6')-Iaa		-	-	-		-	-	-	GyrA-87Y	-	-	-	-	-	-	-	golT,pcoA,pcoB,pcoC,pcoD,pcoE,pcoR,pcoS,silB,silC,silF,silR,silS	-	-	silB,silC,silE,silF,silP,silR,silS	-	arsA,arsB_pKW301,arsC_gluta,arsR_pKW301	-	-	-	-	-	-	-	golT(STRESS:GOLD)	-	-	-	-	-
S09037	P1	PT_456	IncHI2A,IncI-gamma/K1,IncQ1,rep_cluster_1088	95.5	aac(3)-IV,aac(6')-Ib-cr,aph(4)-Ia,aph3-Ia,strA,strB	OXA-1,TEM-1D	-	-	-	-	-	-	catB3,cmlA1,floR	-	arr-3	-	sul1,sul3	tet(B),tetR	-	dfrA12	-	-	merC,merR_Ps,merT	-	-	terW,terZ	-	-	qacE,qacL	-	-	-	-	-	-	MOBH,MOBP	MPF_F,MPF_I,MPF_T	Enterobacter_cloacae_isolate_764_plasmid_P1,_complete_sequence	S09037.contig00010,S09037.contig00023,S09037.contig00033,S09037.contig00035,S09037.contig00038,S09037.contig00039,S09037.contig00040,S09037.contig00043,S09037.contig00045,S09037.contig00048,S09037.contig00051,S09037.contig00052,S09037.contig00053,S09037.contig00054,S09037.contig00056,S09037.contig00058,S09037.contig00059,S09037.contig00063,S09037.contig00064,S09037.contig00068,S09037.contig00069,…	NZ_OW968418.1
S09037	Others	-	-	-	aac(6')-Iaa		-	-	-		-	-	-	GyrA-87Y	-	-	-	-	-	-	-	golT,pcoA,pcoB,pcoC,pcoD,pcoE,pcoR,pcoS,silB,silC,silF,silR,silS	-	-	silB,silC,silE,silF,silP,silR,silS	-	arsA,arsB_pKW301,arsC_gluta,arsR_pKW301	-	-	-	-	-	-	-	golT(STRESS:GOLD)	-	-	-	-	-
S09053	P1	PT_456	IncHI2A,IncI-gamma/K1,IncQ1,rep_cluster_1088	92.5	aac(3)-IV,aac(6')-Ib-cr,aph(4)-Ia,aph3-Ia,strA,strB	OXA-1,TEM-1D	-	-	-	-	-	-	catB3,cmlA1,floR	-	arr-3	-	sul1,sul3	tet(B),tetR	-	dfrA12	-	-	merC,merR_Ps,merT	-	-	terW,terZ	-	-	qacE,qacL	-	-	-	-	-	-	MOBP	MPF_F,MPF_I,MPF_T	Enterobacter_cloacae_isolate_764_plasmid_P1,_complete_sequence	S09053.contig00013,S09053.contig00021,S09053.contig00027,S09053.contig00029,S09053.contig00030,S09053.contig00032,S09053.contig00033,S09053.contig00036,S09053.contig00038,S09053.contig00039,S09053.contig00041,S09053.contig00043,S09053.contig00044,S09053.contig00045,S09053.contig00046,S09053.contig00048,S09053.contig00050,S09053.contig00051,S09053.contig00056,S09053.contig00060,S09053.contig00061,…	NZ_OW968418.1
S09053	P2	PT_6894	rep_cluster_1778	100	-	-	-	-	-	-	-	-	-	-	-	-	-	-	-	-	-	-	-	-	-	-	-	-	-	-	-	-	-	-	-	MOBQ	-	Escherichia_coli_isolate_10_plasmid_P5,_complete_sequence	S09053.contig00037	NZ_OW968293.1
S09053	P3	PT_9072	-	100	-	-	-	-	-	-	-	-	-	-	-	-	-	-	-	-	-	-	-	-	-	-	-	-	-	-	-	-	-	-	-	MOBQ	-	Escherichia_coli_isolate_648_plasmid_P5,_complete_sequence	S09053.contig00040	NZ_OW967971.1
S09053	Others	-	-	-	aac(6')-Iaa		-	-	-		-	-	-	GyrA-87N	-	-	-	-	-	-	-	golT,pcoA,pcoB,pcoC,pcoD,pcoE,pcoR,pcoS,silB,silC,silF,silR,silS	-	-	silB,silC,silE,silF,silP,silR,silS	-	arsA,arsB_pKW301,arsC_gluta,arsR_pKW301	-	-	-	-	-	-	-	golT(STRESS:GOLD)	-	-	-	-	-
S09068	P1	PT_456	IncHI2A,IncQ1,rep_cluster_1088	93.2	aac(6')-Ib-cr,strB	OXA-1,TEM-1D	-	-	-	-	-	-	catB3	-	arr-3	-	sul1,sul2	tet(B),tetR	-	-	-	-	merC,merR_Ps,merT	-	-	terW,terZ	-	-	qacEdelta1	-	-	-	-	-	-	MOBH	MPF_F,MPF_T	Enterobacter_cloacae_isolate_764_plasmid_P1,_complete_sequence	S09068.contig00018,S09068.contig00021,S09068.contig00032,S09068.contig00037,S09068.contig00042,S09068.contig00043,S09068.contig00049,S09068.contig00051,S09068.contig00058,S09068.contig00062	NZ_OW968418.1
S09068	Others	-	-	-	aac(6')-Iaa		-	-	-		-	-	-	GyrA-87Y	-	-	-	-	-	-	-	golT,pcoA,pcoB,pcoC,pcoD,pcoE,pcoR,pcoS,silB,silC,silF,silR,silS	-	-	silB,silC,silE,silF,silP,silR,silS	-	arsA,arsB_pKW301,arsC_gluta,arsR_pKW301	-	-	-	-	-	-	-	golT(STRESS:GOLD)	-	-	-	-	-
S09104	P1	PT_456	IncHI2A,IncI1/B/O,IncN,IncQ1,rep_cluster_1088	92.2	aph3-Ia,strA,strB	TEM-1D	-	CTX-M-55	-	-	-	-	floR	-	-	-	-	tet(B),tetM,tetR	-	dfrA17	-	pcoA,pcoB,pcoC,pcoE,silC,silF,silR,silS	merC,merR_Ps,merT	-	silC,silE,silF,silR,silS	terW,terZ	-	-	-	-	-	-	-	-	-	MOBH,MOBP	MPF_F,MPF_I,MPF_T	Enterobacter_cloacae_isolate_764_plasmid_P1,_complete_sequence	S09104.contig00014,S09104.contig00018,S09104.contig00020,S09104.contig00028,S09104.contig00033,S09104.contig00034,S09104.contig00035,S09104.contig00036,S09104.contig00037,S09104.contig00040,S09104.contig00041,S09104.contig00043,S09104.contig00046,S09104.contig00049,S09104.contig00050,S09104.contig00051,S09104.contig00053,S09104.contig00055,S09104.contig00056,S09104.contig00057,S09104.contig00058,…	NZ_OW968418.1
S09104	P2	PT_3900	rep_cluster_2370,rep_cluster_2373	100	-	-	-	-	-	-	-	-	-	-	-	-	-	-	-	-	-	-	-	-	-	-	-	-	-	-	-	-	-	-	-	MOBP	-	Escherichia_coli_strain_LA069_plasmid_pLAO42,_complete_sequence	S09104.contig00038,S09104.contig00042,S09104.contig00047	NZ_OP242235.1
S09104	P3	PT_6894	rep_cluster_1778	100	-	-	-	-	-	-	-	-	-	-	-	-	-	-	-	-	-	-	-	-	-	-	-	-	-	-	-	-	-	-	-	MOBQ	-	Escherichia_coli_isolate_10_plasmid_P5,_complete_sequence	S09104.contig00044	NZ_OW968293.1
S09104	P4	PT_28	ColpVC	100	-	-	-	-	-	-	-	-	-	-	-	-	-	-	-	-	-	-	-	-	-	-	-	-	-	-	-	-	-	-	-	-	-	Klebsiella_pneumoniae_strain_DJ_isolate_DJ_plasmid_DJ_2_ColpVC,_complete_sequence	S09104.contig00052	NZ_OV049810.1
S09104	Others	-	-	-	aac(6')-Iaa		-	-	-		-	-	-	-	-	-	-	-	-	-	-	golT,pcoA,pcoB,pcoC,pcoD,pcoE,pcoR,pcoS,silB,silC,silF,silR,silS	-	-	silB,silC,silE,silF,silR,silS	-	arsA,arsB_pKW301,arsC_gluta,arsR_pKW301	-	-	-	-	-	-	-	golT(STRESS:GOLD)	-	-	-	-	-
S09107	P1	PT_456	IncHI2A,rep_cluster_1088	95.5	aac(3)-IV,aac(6')-Ib-cr,aph(4)-Ia,aph3-Ia	OXA-1	-	-	-	-	-	-	catB3,cmlA1,floR	-	arr-3	-	sul1,sul2,sul3	tet(B),tetR	-	dfrA12	-	-	-	-	-	terW,terZ	-	-	qacE,qacL	-	-	-	-	-	-	MOBH	MPF_F,MPF_T	Enterobacter_cloacae_isolate_764_plasmid_P1,_complete_sequence	S09107.contig00010,S09107.contig00028,S09107.contig00029,S09107.contig00031,S09107.contig00034,S09107.contig00035,S09107.contig00036,S09107.contig00039,S09107.contig00040,S09107.contig00042,S09107.contig00045,S09107.contig00046,S09107.contig00052,S09107.contig00053	NZ_OW968418.1
S09107	Others	-	-	-	aac(6')-Iaa		-	-	-		-	-	-	GyrA-87Y	-	-	-	-	-	-	-	golT,pcoA,pcoB,pcoC,pcoD,pcoE,pcoR,pcoS,silB,silC,silF,silR,silS	-	-	silB,silC,silE,silF,silP,silR,silS	-	arsA,arsB_pKW301,arsC_gluta,arsR_pKW301	-	-	-	-	-	-	-	golT(STRESS:GOLD)	-	-	-	-	-
S09109	P1	PT_456	IncHI2A,rep_cluster_1088	92.5	aac(3)-IV,aac(6')-Ib-cr,aph(4)-Ia,aph3-Ia	OXA-1	-	-	-	-	-	-	catB3,cmlA1,floR	-	arr-3	-	sul1,sul2,sul3	tet(B),tetR	-	dfrA12	-	-	merC,merR_Ps,merT	-	-	terW,terZ	-	-	qacE,qacL	-	-	-	-	-	-	-	MPF_F,MPF_T	Enterobacter_cloacae_isolate_764_plasmid_P1,_complete_sequence	S09109.contig00014,S09109.contig00035,S09109.contig00036,S09109.contig00037,S09109.contig00039,S09109.contig00040,S09109.contig00041,S09109.contig00043,S09109.contig00044,S09109.contig00045,S09109.contig00048,S09109.contig00049,S09109.contig00051,S09109.contig00052,S09109.contig00054,S09109.contig00055,S09109.contig00061,S09109.contig00063,S09109.contig00066	NZ_OW968418.1
S09109	P2	PT_4356	-	76.4	-	-	-	-	-	-	-	-	-	-	-	-	-	-	-	-	-	-	-	-	-	-	-	-	-	-	-	-	-	-	-	MOBC	-	Enterobacter_hormaechei_strain_K432_plasmid_pK432-IMP,_complete_sequence	S09109.contig00033	NZ_OP821753.1
S09109	Others	-	-	-	aac(6')-Iaa		-	-	-		-	-	-	GyrA-87N	-	-	-	-	-	-	-	golT,pcoA,pcoB,pcoC,pcoD,pcoE,pcoR,pcoS,silB,silC,silF,silR,silS	-	-	silB,silC,silE,silF,silP,silR,silS	-	arsA,arsB_pKW301,arsC_gluta,arsR_pKW301	-	-	-	-	-	-	-	golT(STRESS:GOLD)	-	-	-	-	-
S09112	P1	PT_456	IncHI2A,rep_cluster_1088	93.4	aac(3)-IV,aac(6')-Ib-cr,aph(4)-Ia,aph3-Ia	OXA-1	-	-	-	-	-	-	catB3,cmlA1,floR	-	arr-3	-	sul1,sul2,sul3	-	-	dfrA12	-	-	-	-	-	terW,terZ	-	-	qacE,qacL	-	-	-	-	-	-	-	MPF_F,MPF_T	Enterobacter_cloacae_isolate_764_plasmid_P1,_complete_sequence	S09112.contig00012,S09112.contig00028,S09112.contig00029,S09112.contig00033,S09112.contig00034,S09112.contig00037,S09112.contig00038,S09112.contig00039,S09112.contig00043,S09112.contig00044,S09112.contig00046,S09112.contig00049,S09112.contig00050,S09112.contig00055,S09112.contig00057	NZ_OW968418.1
S09112	P2	PT_6894	rep_cluster_1778	100	-	-	-	-	-	-	-	-	-	-	-	-	-	-	-	-	-	-	-	-	-	-	-	-	-	-	-	-	-	-	-	MOBQ	-	Escherichia_coli_isolate_10_plasmid_P5,_complete_sequence	S09112.contig00035	NZ_OW968293.1
S09112	P3	PT_8846	rep_cluster_2335	100	-	-	-	-	-	-	-	-	-	-	-	-	-	-	-	-	-	-	-	-	-	-	-	-	-	-	-	-	-	-	-	-	-	Escherichia_coli_O125ac:K+:H10_strain_C_236-04A_plasmid_pP10A_3,_complete_sequence	S09112.contig00036	NZ_CP109927.1
S09112	P4	PT_9037	rep_cluster_2350	100	-	-	-	-	-	-	-	-	-	-	-	-	-	-	-	-	-	-	-	-	-	-	-	-	-	-	-	-	-	-	-	-	-	Escherichia_coli_isolate_58_plasmid_P4,_complete_sequence	S09112.contig00040	NZ_OW968015.1
S09112	Others	-	-	-	aac(6')-Iaa		-	-	-		-	-	-	GyrA-87N	-	-	-	tet(B),tetR	-	-	-	golT,pcoA,pcoB,pcoC,pcoD,pcoE,pcoR,pcoS,silB,silC,silF,silR,silS	-	-	silB,silC,silE,silF,silP,silR,silS	-	arsA,arsB_pKW301,arsC_gluta,arsR_pKW301	-	-	-	-	-	-	-	golT(STRESS:GOLD)	-	-	-	-	-
S09114	P1	PT_456	IncHI2A,IncQ1,rep_cluster_1088	91.9	aac(3)-IV,aac(6')-Ib-cr,aph(4)-Ia,aph3-Ia,strA,strB	OXA-1,TEM-1D	-	-	-	-	-	-	catB3,cmlA1,floR	-	arr-3	-	sul1,sul3	tet(B),tetR	-	dfrA12	-	-	merC,merR_Ps,merT	-	-	terW,terZ	-	-	qacE,qacL	-	-	-	-	-	-	-	MPF_F,MPF_T	Enterobacter_cloacae_isolate_764_plasmid_P1,_complete_sequence	S09114.contig00012,S09114.contig00029,S09114.contig00030,S09114.contig00032,S09114.contig00037,S09114.contig00038,S09114.contig00040,S09114.contig00042,S09114.contig00043,S09114.contig00044,S09114.contig00045,S09114.contig00047,S09114.contig00049,S09114.contig00050,S09114.contig00056,S09114.contig00060,S09114.contig00061,S09114.contig00069	NZ_OW968418.1
S09114	P2	PT_6894	rep_cluster_1778	100	-	-	-	-	-	-	-	-	-	-	-	-	-	-	-	-	-	-	-	-	-	-	-	-	-	-	-	-	-	-	-	MOBQ	-	Escherichia_coli_isolate_10_plasmid_P5,_complete_sequence	S09114.contig00035	NZ_OW968293.1
S09114	P3	PT_1034	ColRNAI_rep_cluster_1987	100	-	-	-	-	-	-	-	-	-	-	-	-	-	-	-	-	-	-	-	-	-	-	-	-	-	-	-	-	-	-	-	MOBP	-	Klebsiella_pneumoniae_isolate_101_plasmid_P6,_complete_sequence	S09114.contig00036	NZ_OW970450.1
S09114	Others	-	-	-	aac(6')-Iaa		-	-	-		-	-	-	GyrA-87N	-	-	-	-	-	-	-	golT,pcoA,pcoB,pcoC,pcoD,pcoE,pcoR,pcoS,silB,silC,silF,silR,silS	-	-	silB,silC,silE,silF,silP,silR,silS	-	arsA,arsB_pKW301,arsC_gluta,arsR_pKW301	-	-	-	-	-	-	-	golT(STRESS:GOLD)	-	-	-	-	-
S10022	P1	PT_456	IncHI2A,IncQ1,rep_cluster_1088	93.7	aac(3)-IV,aac(6')-Ib-cr,aph(4)-Ia,aph3-Ia,strA,strB	OXA-1	-	-	-	-	-	-	catB3,cmlA1,floR	-	arr-3	-	sul1,sul3	tet(B),tetR	-	dfrA12	-	-	merC,merR_Ps,merT	-	-	terW,terZ	-	-	qacE,qacL	-	-	-	-	-	-	-	MPF_F,MPF_T	Enterobacter_cloacae_isolate_764_plasmid_P1,_complete_sequence	S10022.contig00014,S10022.contig00034,S10022.contig00037,S10022.contig00038,S10022.contig00040,S10022.contig00042,S10022.contig00047,S10022.contig00048,S10022.contig00052,S10022.contig00054,S10022.contig00055,S10022.contig00056,S10022.contig00058,S10022.contig00061,S10022.contig00065,S10022.contig00068,S10022.contig00069,S10022.contig00073,S10022.contig00078	NZ_OW968418.1
S10022	P2	PT_6894	rep_cluster_1778	100	-	-	-	-	-	-	-	-	-	-	-	-	-	-	-	-	-	-	-	-	-	-	-	-	-	-	-	-	-	-	-	MOBQ	-	Escherichia_coli_isolate_10_plasmid_P5,_complete_sequence	S10022.contig00046	NZ_OW968293.1
S10022	P3	PT_9072	-	100	-	-	-	-	-	-	-	-	-	-	-	-	-	-	-	-	-	-	-	-	-	-	-	-	-	-	-	-	-	-	-	MOBQ	-	Escherichia_coli_isolate_648_plasmid_P5,_complete_sequence	S10022.contig00049	NZ_OW967971.1
S10022	P4	PT_966	-	100	-	-	-	-	-	-	-	-	-	-	-	-	-	-	-	-	-	-	-	-	-	-	-	-	-	-	-	-	-	-	-	MOBV	-	Escherichia_coli_isolate_10_plasmid_P6,_complete_sequence	S10022.contig00051	NZ_OW968294.1
S10022	Others	-	-	-	aac(6')-Iaa		-	-	-		-	-	-	GyrA-87N	-	-	-	-	-	-	-	golT,pcoA,pcoB,pcoC,pcoD,pcoE,pcoR,pcoS,silB,silC,silF,silR,silS	-	-	silB,silC,silE,silF,silP,silR,silS	-	arsA,arsB_pKW301,arsC_gluta,arsR_pKW301	-	-	-	-	-	-	-	golT(STRESS:GOLD)	-	-	-	-	-
S10053	P1	PT_456	IncHI2A,rep_cluster_1088	93.7	aac(3)-IV,aac(6')-Ib-cr,aph(4)-Ia,aph3-Ia	OXA-1,TEM-1D	-	-	-	-	-	-	catB3,cmlA1,floR	-	arr-3	-	sul1,sul2,sul3	tet(B),tetR	-	dfrA12	-	-	-	-	-	terW,terZ	-	-	qacE,qacL	-	-	-	-	-	-	-	MPF_F,MPF_T	Enterobacter_cloacae_isolate_764_plasmid_P1,_complete_sequence	S10053.contig00013,S10053.contig00035,S10053.contig00038,S10053.contig00039,S10053.contig00040,S10053.contig00043,S10053.contig00046,S10053.contig00047,S10053.contig00054,S10053.contig00055,S10053.contig00057,S10053.contig00059,S10053.contig00062,S10053.contig00065,S10053.contig00066	NZ_OW968418.1
S10053	Others	-	-	-	aac(6')-Iaa		-	-	-		-	-	-	GyrA-87N	-	-	-	-	-	-	-	golT,pcoA,pcoB,pcoC,pcoD,pcoE,pcoR,pcoS,silB,silC,silF,silR,silS	-	-	silB,silC,silE,silF,silP,silR,silS	-	arsA,arsB_pKW301,arsC_gluta,arsR_pKW301	-	-	-	-	-	-	-	golT(STRESS:GOLD)	-	-	-	-	-
S10065	P1	PT_456	IncHI2A,IncQ1,rep_cluster_1088	95.5	aac(3)-IV,aac(6')-Ib-cr,aph(4)-Ia,aph3-Ia,strA,strB	OXA-1,TEM-1D	-	-	-	-	-	-	catB3,cmlA1,floR	-	arr-3	-	sul1,sul3	tet(B),tetR	-	dfrA12	-	-	merC,merR_Ps,merT	-	-	terW,terZ	-	-	qacE,qacL	-	-	-	-	-	-	MOBH	MPF_F,MPF_T	Enterobacter_cloacae_isolate_764_plasmid_P1,_complete_sequence	S10065.contig00011,S10065.contig00033,S10065.contig00035,S10065.contig00037,S10065.contig00038,S10065.contig00042,S10065.contig00044,S10065.contig00047,S10065.contig00049,S10065.contig00050,S10065.contig00051,S10065.contig00052,S10065.contig00053,S10065.contig00055,S10065.contig00056,S10065.contig00060,S10065.contig00061,S10065.contig00062,S10065.contig00066,S10065.contig00070	NZ_OW968418.1
S10065	Others	-	-	-	aac(6')-Iaa		-	-	-		-	-	-	GyrA-87Y	-	-	-	-	-	-	-	golT,pcoA,pcoB,pcoC,pcoD,pcoE,pcoR,pcoS,silB,silC,silF,silR,silS	-	-	silB,silC,silE,silF,silP,silR,silS	-	arsA,arsB_pKW301,arsC_gluta,arsR_pKW301	-	-	-	-	-	-	-	golT(STRESS:GOLD)	-	-	-	-	-
S10140	P1	PT_456	IncFIA,IncFIB,IncFIC,IncHI2A,IncQ1,rep_cluster_1088	95.5	aac(3)-IId,aadA2,aadA,strA,strB	TEM-1D	-	-	-	-	-	-	cmlA1,floR	-	-	-	sul1,sul2	tet(B),tetM,tetR	-	dfrA12	-	-	merC,merR_Ps,merT	-	-	terW,terZ	-	-	qacL	-	-	-	-	-	-	MOBF,MOBH	MPF_F,MPF_T,MPF_Unknown	Enterobacter_cloacae_isolate_764_plasmid_P1,_complete_sequence	S10140.contig00010,S10140.contig00022,S10140.contig00028,S10140.contig00029,S10140.contig00033,S10140.contig00035,S10140.contig00037,S10140.contig00038,S10140.contig00039,S10140.contig00042,S10140.contig00043,S10140.contig00045,S10140.contig00047,S10140.contig00048,S10140.contig00049,S10140.contig00051,S10140.contig00054,S10140.contig00059,S10140.contig00065,S10140.contig00069	NZ_OW968418.1
S10140	P2	PT_3900	ColRNAI_rep_cluster_1857	100	-	-	-	-	-	-	-	-	-	-	-	-	-	-	-	-	-	-	-	-	-	-	-	-	-	-	-	-	-	-	-	MOBF,MOBP	-	Escherichia_coli_strain_LA069_plasmid_pLAO42,_complete_sequence	S10140.contig00034,S10140.contig00040,S10140.contig00041	NZ_OP242235.1
S10140	Others	-	-	-	aac(6')-Iaa		-	-	-		-	-	-	GyrA-87Y	-	-	-	-	-	-	-	golT,pcoA,pcoB,pcoC,pcoD,pcoE,pcoR,pcoS,silB,silC,silF,silR,silS	-	-	silB,silC,silE,silF,silP,silR,silS	-	arsA,arsB_pKW301,arsC_gluta,arsR_pKW301	-	-	-	-	-	-	-	golT(STRESS:GOLD)	-	-	-	-	-
S10141	P1	PT_456	IncHI2A,rep_cluster_1088	90.2	aac(3)-IV,aac(6')-Ib-cr,aph(4)-Ia	OXA-1	-	-	-	-	-	-	catB3,floR	-	arr-3	-	sul1,sul2	tet(B),tetR	-	-	-	-	-	-	-	terW,terZ	-	-	qacEdelta1	-	-	-	-	-	-	-	MPF_F,MPF_T	Enterobacter_cloacae_isolate_764_plasmid_P1,_complete_sequence	S10141.contig00014,S10141.contig00032,S10141.contig00033,S10141.contig00034,S10141.contig00037,S10141.contig00038,S10141.contig00040,S10141.contig00047,S10141.contig00053,S10141.contig00054,S10141.contig00056	NZ_OW968418.1
S10141	P2	PT_6894	rep_cluster_1778	100	-	-	-	-	-	-	-	-	-	-	-	-	-	-	-	-	-	-	-	-	-	-	-	-	-	-	-	-	-	-	-	MOBQ	-	Escherichia_coli_isolate_10_plasmid_P5,_complete_sequence	S10141.contig00039	NZ_OW968293.1
S10141	P3	PT_9072	-	100	-	-	-	-	-	-	-	-	-	-	-	-	-	-	-	-	-	-	-	-	-	-	-	-	-	-	-	-	-	-	-	MOBQ	-	Escherichia_coli_isolate_648_plasmid_P5,_complete_sequence	S10141.contig00041	NZ_OW967971.1
S10141	Others	-	-	-	aac(6')-Iaa		-	-	-		-	-	-	GyrA-87N	-	-	-	-	-	-	-	golT,pcoA,pcoB,pcoC,pcoD,pcoE,pcoR,pcoS,silB,silC,silF,silR,silS	-	-	silB,silC,silE,silF,silP,silR,silS	-	arsA,arsB_pKW301,arsC_gluta,arsR_pKW301	-	-	-	-	-	-	-	golT(STRESS:GOLD)	-	-	-	-	-
S10145	P1	PT_456	IncHI2A,IncQ1,rep_cluster_1088	91.9	aac(3)-IV,aac(6')-Ib-cr,aph(4)-Ia,aph3-Ia,strA,strB	OXA-1	-	-	-	-	-	-	catB3,cmlA1,floR	-	arr-3	-	sul1,sul3	tet(B),tetR	-	dfrA12	-	-	merC,merR_Ps,merT	-	-	terW,terZ	-	-	qacEdelta1,qacL	-	-	-	-	-	-	-	MPF_F,MPF_T	Enterobacter_cloacae_isolate_764_plasmid_P1,_complete_sequence	S10145.contig00013,S10145.contig00028,S10145.contig00029,S10145.contig00030,S10145.contig00033,S10145.contig00035,S10145.contig00037,S10145.contig00039,S10145.contig00043,S10145.contig00044,S10145.contig00050,S10145.contig00052,S10145.contig00054,S10145.contig00056	NZ_OW968418.1
S10145	P2	PT_6894	rep_cluster_1778	100	-	-	-	-	-	-	-	-	-	-	-	-	-	-	-	-	-	-	-	-	-	-	-	-	-	-	-	-	-	-	-	MOBQ	-	Escherichia_coli_isolate_10_plasmid_P5,_complete_sequence	S10145.contig00034	NZ_OW968293.1
S10145	Others	-	-	-	aac(6')-Iaa		-	-	-		-	-	-	GyrA-87N	-	-	-	-	-	-	-	golT,pcoA,pcoB,pcoC,pcoD,pcoE,pcoR,pcoS,silB,silC,silF,silR,silS	-	-	silB,silC,silE,silF,silP,silR,silS	-	arsA,arsB_pKW301,arsC_gluta,arsR_pKW301	-	-	-	-	-	-	-	golT(STRESS:GOLD)	-	-	-	-	-
S11021	P1	PT_6753	IncQ1	100	strA,strB	TEM-1D	-	-	-	-	-	-	-	-	-	-	sul2	-	-	-	-	-	-	-	-	-	-	-	-	-	-	-	-	-	-	-	-	Salmonella_enterica_strain_137_plasmid_p137-3,_complete_sequence	S11021.contig00042,S11021.contig00045,S11021.contig00053	NZ_CP091568.1
S11021	P2	PT_7643	-	91.5	-	-	-	-	-	-	-	-	-	-	-	-	-	tet(B),tetR	-	-	-	-	merC,merR_Ps,merT	-	-	-	-	-	-	-	-	-	-	-	-	-	-	Salmonella_typhi_plasmid_R27_transposon_Tn10,_complete_sequence	S11021.contig00036	AF223162.1
S11021	Others	-	-	-	aac(6')-Iaa		-	-	-		-	-	-	-	-	-	-	-	-	-	-	golT,pcoA,pcoB,pcoC,pcoD,pcoE,pcoR,pcoS,silB,silC,silF,silR,silS	-	-	silB,silC,silE,silF,silP,silR,silS	-	arsA,arsB_pKW301,arsC_gluta,arsR_pKW301	-	-	-	-	-	-	-	golT(STRESS:GOLD)	-	-	-	-	-
S11026	P1	PT_814	IncI1/B/O	97.1	-	-	-	CTX-M-101	-	-	-	-	-	-	-	-	-	tet(B),tetR	-	-	-	-	-	-	-	-	-	-	-	-	-	-	-	-	-	MOBP	MPF_I	Escherichia_coli_isolate_10_plasmid_P2,_complete_sequence	S11026.contig00015,S11026.contig00025,S11026.contig00027,S11026.contig00042,S11026.contig00044	NZ_OW968126.1
S11026	P2	PT_6894	rep_cluster_1778	100	-	-	-	-	-	-	-	-	-	-	-	-	-	-	-	-	-	-	-	-	-	-	-	-	-	-	-	-	-	-	-	-	-	Escherichia_coli_isolate_10_plasmid_P5,_complete_sequence	S11026.contig00031,S11026.contig00035	NZ_OW968293.1
S11026	P3	PT_8162	rep_cluster_2350	100	-	-	-	-	-	-	-	-	-	-	-	-	-	-	-	-	-	-	-	-	-	-	-	-	-	-	-	-	-	-	-	-	-	Escherichia_coli_strain_LA207_plasmid_pLAO88,_complete_sequence	S11026.contig00026	NZ_OP242315.1
S11026	P4	PT_442	rep_cluster_2131	100	-	-	-	-	-	-	-	-	-	-	-	-	-	-	-	-	-	-	-	-	-	-	-	-	-	-	-	-	-	-	-	MOBQ	-	Klebsiella_pneumoniae_strain_KP34_isolate_2018-347802-001-01_plasmid_p04,_complete_sequence	S11026.contig00033	NZ_OX359186.1
S11026	P5	PT_8846	rep_cluster_2335	100	-	-	-	-	-	-	-	-	-	-	-	-	-	-	-	-	-	-	-	-	-	-	-	-	-	-	-	-	-	-	-	-	-	Escherichia_coli_O125ac:K+:H10_strain_C_236-04A_plasmid_pP10A_3,_complete_sequence	S11026.contig00032	NZ_CP109927.1
S11026	P6	PT_4413	-	100	-	-	-	-	-	-	-	-	-	-	-	-	-	-	-	-	-	-	-	-	-	-	-	-	-	-	-	-	-	-	-	-	-	Klebsiella_pneumoniae_strain_KP47_isolate_2018-047100-007-01_plasmid_p04,_complete_sequence	S11026.contig00034	NZ_OX359179.1
S11026	Others	-	-	-	aac(6')-Iaa		-	-	-		-	-	-	-	-	-	-	-	-	-	-	golT,pcoA,pcoB,pcoC,pcoD,pcoE,pcoR,pcoS,silB,silC,silF,silR,silS	-	-	silB,silC,silE,silF,silP,silR,silS	-	arsA,arsB_pKW301,arsC_gluta,arsR_pKW301	-	-	-	-	-	-	-	golT(STRESS:GOLD)	-	-	-	-	-
S11029	Others	-	-	-	aac(6')-Iaa		-	-	-		-	-	-	-	-	-	-	tet(B),tetR	-	-	-	golT,pcoA,pcoB,pcoC,pcoD,pcoE,pcoR,pcoS,silB,silC,silF,silR,silS	merC,merR_Ps,merT	-	silB,silC,silE,silF,silP,silR,silS	-	arsA,arsB_pKW301,arsC_gluta,arsR_pKW301	-	-	-	-	-	-	-	golT(STRESS:GOLD)	-	-	-	-	-
S11030	P1	PT_1044	rep_cluster_2350	100	-	-	-	-	-	-	-	-	-	-	-	-	-	-	-	-	-	-	-	-	-	-	-	-	-	-	-	-	-	-	-	MOBF	-	Escherichia_coli_isolate_362_plasmid_P2,_complete_sequence	S11030.contig00038	NZ_OW967180.1
S11030	P2	PT_6753	IncQ1	100	strA,strB	TEM-1D	-	-	-	-	-	-	-	-	-	-	sul2	-	-	-	-	-	-	-	-	-	-	-	-	-	-	-	-	-	-	-	-	Salmonella_enterica_strain_137_plasmid_p137-3,_complete_sequence	S11030.contig00035,S11030.contig00042,S11030.contig00050	NZ_CP091568.1
S11030	P3	PT_7643	-	91.5	-	-	-	-	-	-	-	-	-	-	-	-	-	tet(B),tetR	-	-	-	-	merC,merR_Ps,merT	-	-	-	-	-	-	-	-	-	-	-	-	-	-	Salmonella_typhi_plasmid_R27_transposon_Tn10,_complete_sequence	S11030.contig00031	AF223162.1
S11030	P4	PT_10133	-	56.8	-	-	-	-	-	-	-	-	-	-	-	-	-	-	-	-	-	-	-	-	-	-	-	-	-	-	-	-	-	-	-	-	-	Escherichia_coli_plasmid_pCOV6_clone_COV6_rep_c145	S11030.contig00037	MG648883.1
S11030	Others	-	-	-	aac(6')-Iaa		-	-	-		-	-	-	GyrA-87Y	-	-	-	-	-	-	-	golT,pcoA,pcoB,pcoC,pcoD,pcoE,pcoR,pcoS,silB,silC,silF,silR,silS	-	-	silB,silC,silE,silF,silP,silR,silS	-	arsA,arsB_pKW301,arsC_gluta,arsR_pKW301	-	-	-	-	-	-	-	golT(STRESS:GOLD)	-	-	-	-	-
S11039	P1	PT_456	IncHI2A,rep_cluster_1088,rep_cluster_2350	91.9	aac(3)-IV,aac(6')-Ib-cr,aph(4)-Ia,aph3-Ia	OXA-1	-	-	-	-	-	-	catB3,cmlA1,floR	-	arr-3	-	sul1,sul2,sul3	tet(B),tetR	-	dfrA12	-	-	merC,merR_Ps,merT	-	-	terW,terZ	-	-	qacEdelta1,qacL	-	-	-	-	-	-	-	MPF_F,MPF_T	Enterobacter_cloacae_isolate_764_plasmid_P1,_complete_sequence	S11039.contig00014,S11039.contig00036,S11039.contig00037,S11039.contig00040,S11039.contig00041,S11039.contig00042,S11039.contig00046,S11039.contig00047,S11039.contig00049,S11039.contig00050,S11039.contig00055,S11039.contig00057,S11039.contig00061,S11039.contig00063,S11039.contig00064,S11039.contig00073	NZ_OW968418.1
S11039	Others	-	-	-	aac(6')-Iaa		-	-	-		-	-	-	GyrA-87N	-	-	-	-	-	-	-	golT,pcoA,pcoB,pcoC,pcoD,pcoE,pcoR,pcoS,silB,silC,silF,silR,silS	-	-	silB,silC,silE,silF,silP,silR,silS	-	arsA,arsB_pKW301,arsC_gluta,arsR_pKW301	-	-	-	-	-	-	-	golT(STRESS:GOLD)	-	-	-	-	-
S11044	P1	PT_6753	IncQ1	100	strA,strB	TEM-1D	-	-	-	-	-	-	-	-	-	-	sul2	-	-	-	-	-	-	-	-	-	-	-	-	-	-	-	-	-	-	-	-	Salmonella_enterica_strain_137_plasmid_p137-3,_complete_sequence	S11044.contig00035,S11044.contig00036,S11044.contig00044	NZ_CP091568.1
S11044	P2	PT_7643	-	91.5	-	-	-	-	-	-	-	-	-	-	-	-	-	tet(B),tetR	-	-	-	-	merC,merR_Ps,merT	-	-	-	-	-	-	-	-	-	-	-	-	-	-	Salmonella_typhi_plasmid_R27_transposon_Tn10,_complete_sequence	S11044.contig00028,S11044.contig00040	AF223162.1
S11044	Others	-	-	-	aac(6')-Iaa		-	-	-		-	-	-	-	-	-	-	-	-	-	-	golT,pcoA,pcoB,pcoC,pcoD,pcoE,pcoR,pcoS,silB,silC,silF,silR,silS	-	-	silB,silC,silE,silF,silP,silR,silS	-	arsA,arsB_pKW301,arsC_gluta,arsR_pKW301	-	-	-	-	-	-	-	golT(STRESS:GOLD)	-	-	-	-	-
S11045	P1	PT_6753	IncQ1	100	strA,strB	TEM-1D	-	-	-	-	-	-	-	-	-	-	sul2	-	-	-	-	-	-	-	-	-	-	-	-	-	-	-	-	-	-	-	-	Salmonella_enterica_strain_137_plasmid_p137-3,_complete_sequence	S11045.contig00040,S11045.contig00043,S11045.contig00050	NZ_CP091568.1
S11045	P2	PT_7643	-	91.5	-	-	-	-	-	-	-	-	-	-	-	-	-	tet(B),tetR	-	-	-	-	-	-	-	-	-	-	-	-	-	-	-	-	-	-	-	Salmonella_typhi_plasmid_R27_transposon_Tn10,_complete_sequence	S11045.contig00033	AF223162.1
S11045	P3	PT_7655	-	54.7	-	-	-	-	-	-	-	-	-	-	-	-	-	-	-	-	-	-	merC,merR_Ps,merT	-	-	-	-	-	-	-	-	-	-	-	-	-	-	Salmonella_enterica_subsp._enterica_serovar_Havana_strain_CVM_20761_plasmid_p20761-2,_complete_sequence	S11045.contig00038	CP051409.1
S11045	Others	-	-	-	aac(6')-Iaa		-	-	-		-	-	-	-	-	-	-	-	-	-	-	golT,pcoA,pcoB,pcoC,pcoD,pcoE,pcoR,pcoS,silB,silC,silF,silR,silS	-	-	silB,silC,silE,silF,silP,silR,silS	-	arsA,arsB_pKW301,arsC_gluta,arsR_pKW301	-	-	-	-	-	-	-	golT(STRESS:GOLD)	-	-	-	-	-
S11047	P1	PT_456	IncHI2A,rep_cluster_1088,rep_cluster_2350	91.9	aac(3)-IV,aac(6')-Ib-cr,aph(4)-Ia,aph3-Ia	OXA-1	-	-	-	-	-	-	catB3,cmlA1,floR	-	arr-3	-	sul1,sul2,sul3	-	-	-	-	-	-	-	-	terW,terZ	-	-	qacE,qacL	-	-	-	-	-	-	-	MPF_F,MPF_T	Enterobacter_cloacae_isolate_764_plasmid_P1,_complete_sequence	S11047.contig00014,S11047.contig00034,S11047.contig00038,S11047.contig00040,S11047.contig00043,S11047.contig00044,S11047.contig00045,S11047.contig00050,S11047.contig00051,S11047.contig00053,S11047.contig00054,S11047.contig00060,S11047.contig00068	NZ_OW968418.1
S11047	Others	-	-	-	aac(6')-Iaa		-	-	-		-	-	-	GyrA-87N	-	-	-	tet(B),tetR	-	-	-	golT,pcoA,pcoB,pcoC,pcoD,pcoE,pcoR,pcoS,silB,silC,silF,silR,silS	-	-	silB,silC,silE,silF,silP,silR,silS	-	arsA,arsB_pKW301,arsC_gluta,arsR_pKW301	-	-	-	-	-	-	-	golT(STRESS:GOLD)	-	-	-	-	-
S11063	P1	PT_814	IncFIA,IncFIB,IncFIC,IncI1/B/O,IncQ1	98.5	aadA2,strA,strB	TEM-1D	-	CTX-M-55	-	-	-	lnuF?	floR	qnrS1	-	-	sul2	tet(B),tetM,tetR	-	-	-	-	merC,merR_Ps,merT	-	-	-	-	-	-	-	-	-	-	-	-	MOBF,MOBP	MPF_F,MPF_I,MPF_Unknown	Escherichia_coli_isolate_10_plasmid_P2,_complete_sequence	S11063.contig00024,S11063.contig00026,S11063.contig00029,S11063.contig00033,S11063.contig00034,S11063.contig00035,S11063.contig00039,S11063.contig00041,S11063.contig00043,S11063.contig00044,S11063.contig00047,S11063.contig00048,S11063.contig00049,S11063.contig00054,S11063.contig00055,S11063.contig00058,S11063.contig00059,S11063.contig00060,S11063.contig00061,S11063.contig00068,S11063.contig00069,…	NZ_OW968126.1
S11063	P2	PT_8162	rep_cluster_2350,rep_cluster_2373	96.3	-	-	-	-	-	-	-	-	-	-	-	-	-	-	-	-	-	-	-	-	-	-	-	-	-	-	-	-	-	-	-	-	-	Escherichia_coli_strain_LA207_plasmid_pLAO88,_complete_sequence	S11063.contig00037,S11063.contig00046	NZ_OP242315.1
S11063	P3	PT_6894	rep_cluster_1778	100	-	-	-	-	-	-	-	-	-	-	-	-	-	-	-	-	-	-	-	-	-	-	-	-	-	-	-	-	-	-	-	MOBQ	-	Escherichia_coli_isolate_10_plasmid_P5,_complete_sequence	S11063.contig00050	NZ_OW968293.1
S11063	P4	PT_444	ColRNAI_rep_cluster_1987	86.4	-	-	-	-	-	-	-	-	-	-	-	-	-	-	-	-	-	-	-	-	-	-	-	-	-	-	-	-	-	-	-	MOBP	-	Enterobacter_cloacae_isolate_764_plasmid_P4,_complete_sequence	S11063.contig00051	NZ_OW968421.1
S11063	P5	PT_75	-	71.5	-	-	-	-	-	-	-	-	-	-	-	-	-	-	-	-	-	-	-	-	-	-	-	-	-	-	-	-	-	-	-	-	-	Escherichia_coli_strain_10-188_plasmid_p10-188_clone_c6_genomic_sequence	S11063.contig00057	MH847536.1
S11063	Others	-	-	-	aac(6')-Iaa		-	-	-		-	-	-	-	-	-	-	-	-	-	-	golT,pcoA,pcoB,pcoC,pcoD,pcoE,pcoR,pcoS,silB,silC,silF,silR,silS	-	-	silB,silC,silE,silF,silP,silR,silS	-	arsA,arsB_pKW301,arsC_gluta,arsR_pKW301	-	-	-	-	-	-	-	golT(STRESS:GOLD)	-	-	-	-	-
S11077	P1	PT_456	IncHI2A,rep_cluster_1088	93.1	aac(3)-IV,aac(6')-Ib-cr,aph(4)-Ia,aph3-Ia	OXA-1	-	-	-	-	-	-	catB3,cmlA1	-	arr-3	-	sul1,sul2,sul3	tet(B),tetR	-	dfrA12	-	-	-	-	-	terW,terZ	-	-	qacE,qacL	-	-	-	-	-	-	-	MPF_F,MPF_T	Enterobacter_cloacae_isolate_764_plasmid_P1,_complete_sequence	S11077.contig00015,S11077.contig00033,S11077.contig00035,S11077.contig00038,S11077.contig00040,S11077.contig00042,S11077.contig00046,S11077.contig00050,S11077.contig00051,S11077.contig00053,S11077.contig00054,S11077.contig00055,S11077.contig00056,S11077.contig00060,S11077.contig00070	NZ_OW968418.1
S11077	Others	-	-	-	aac(6')-Iaa		-	-	-		-	-	-	GyrA-87N	-	-	-	-	-	-	-	golT,pcoA,pcoB,pcoC,pcoD,pcoE,pcoR,pcoS,silB,silC,silF,silR,silS	-	-	silB,silC,silE,silF,silP,silR,silS	-	arsA,arsB_pKW301,arsC_gluta,arsR_pKW301	-	-	-	-	-	-	-	golT(STRESS:GOLD)	-	-	-	-	-
S11078	P1	PT_6753	IncQ1	100	strA,strB	TEM-1D	-	-	-	-	-	-	-	-	-	-	sul2	-	-	-	-	-	-	-	-	-	-	-	-	-	-	-	-	-	-	-	-	Salmonella_enterica_strain_137_plasmid_p137-3,_complete_sequence	S11078.contig00029,S11078.contig00032,S11078.contig00041	NZ_CP091568.1
S11078	P2	PT_7643	-	91.5	-	-	-	-	-	-	-	-	-	-	-	-	-	tet(B),tetR	-	-	-	-	merC,merR_Ps,merT	-	-	-	-	-	-	-	-	-	-	-	-	-	-	Salmonella_typhi_plasmid_R27_transposon_Tn10,_complete_sequence	S11078.contig00027	AF223162.1
S11078	Others	-	-	-	aac(6')-Iaa		-	-	-		-	-	-	-	-	-	-	-	-	-	-	golT,pcoA,pcoB,pcoC,pcoD,pcoE,pcoR,pcoS,silB,silC,silF,silR,silS	-	-	silB,silC,silE,silF,silP,silR,silS	-	arsA,arsB_pKW301,arsC_gluta,arsR_pKW301	-	-	-	-	-	-	-	golT(STRESS:GOLD)	-	-	-	-	-
S11082	P1	PT_814	IncI1/B/O	96.9	-	-	-	CTX-M-101	-	-	-	-	-	-	-	-	-	tet(B),tetR	-	-	-	-	-	-	-	-	-	-	-	-	-	-	-	-	-	MOBP	MPF_I	Escherichia_coli_isolate_10_plasmid_P2,_complete_sequence	S11082.contig00016,S11082.contig00031,S11082.contig00032,S11082.contig00046,S11082.contig00047,S11082.contig00049,S11082.contig00050,S11082.contig00053	NZ_OW968126.1
S11082	P2	PT_8162	rep_cluster_2350	100	-	-	-	-	-	-	-	-	-	-	-	-	-	-	-	-	-	-	-	-	-	-	-	-	-	-	-	-	-	-	-	-	-	Escherichia_coli_strain_LA207_plasmid_pLAO88,_complete_sequence	S11082.contig00030	NZ_OP242315.1
S11082	P3	PT_6894	rep_cluster_1778	100	-	-	-	-	-	-	-	-	-	-	-	-	-	-	-	-	-	-	-	-	-	-	-	-	-	-	-	-	-	-	-	MOBQ	-	Escherichia_coli_isolate_10_plasmid_P5,_complete_sequence	S11082.contig00036	NZ_OW968293.1
S11082	P4	PT_442	rep_cluster_2131	100	-	-	-	-	-	-	-	-	-	-	-	-	-	-	-	-	-	-	-	-	-	-	-	-	-	-	-	-	-	-	-	MOBQ	-	Klebsiella_pneumoniae_strain_KP34_isolate_2018-347802-001-01_plasmid_p04,_complete_sequence	S11082.contig00037	NZ_OX359186.1
S11082	P5	PT_4413	-	100	-	-	-	-	-	-	-	-	-	-	-	-	-	-	-	-	-	-	-	-	-	-	-	-	-	-	-	-	-	-	-	-	-	Klebsiella_pneumoniae_strain_KP47_isolate_2018-047100-007-01_plasmid_p04,_complete_sequence	S11082.contig00038	NZ_OX359179.1
S11082	Others	-	-	-	aac(6')-Iaa		-	-	-		-	-	-	-	-	-	-	-	-	-	-	golT,pcoA,pcoB,pcoC,pcoD,pcoE,pcoR,pcoS,silB,silC,silF,silR,silS	-	-	silB,silC,silE,silF,silP,silR,silS	-	arsA,arsB_pKW301,arsC_gluta,arsR_pKW301	-	-	-	-	-	-	-	golT(STRESS:GOLD)	-	-	-	-	-
S11098	P1	PT_456	IncHI2A,rep_cluster_1088	90.7	aac(3)-IV,aac(6')-Ib-cr,aph(4)-Ia,aph3-Ia	OXA-1	-	-	-	-	-	-	catB3,cmlA1,floR	-	arr-3	-	sul1,sul2,sul3	tet(B),tetR	-	dfrA12	-	-	merC,merR_Ps,merT	-	-	terW,terZ	-	-	qacE,qacL	-	-	-	-	-	-	-	MPF_F,MPF_T	Enterobacter_cloacae_isolate_764_plasmid_P1,_complete_sequence	S11098.contig00015,S11098.contig00037,S11098.contig00039,S11098.contig00040,S11098.contig00042,S11098.contig00043,S11098.contig00049,S11098.contig00050,S11098.contig00054,S11098.contig00055,S11098.contig00057,S11098.contig00058,S11098.contig00060,S11098.contig00064,S11098.contig00067,S11098.contig00077	NZ_OW968418.1
S11098	P2	PT_6894	rep_cluster_1778	100	-	-	-	-	-	-	-	-	-	-	-	-	-	-	-	-	-	-	-	-	-	-	-	-	-	-	-	-	-	-	-	MOBQ	-	Escherichia_coli_isolate_10_plasmid_P5,_complete_sequence	S11098.contig00048	NZ_OW968293.1
S11098	P3	PT_9072	-	93.5	-	-	-	-	-	-	-	-	-	-	-	-	-	-	-	-	-	-	-	-	-	-	-	-	-	-	-	-	-	-	-	MOBQ	-	Escherichia_coli_isolate_648_plasmid_P5,_complete_sequence	S11098.contig00051	NZ_OW967971.1
S11098	Others	-	-	-	aac(6')-Iaa		-	-	-		-	-	-	GyrA-87N	-	-	-	-	-	-	-	golT,pcoA,pcoB,pcoD,pcoE,pcoR,pcoS,silB,silC,silF,silR,silS	-	-	silB,silC,silE,silF,silP,silR,silS	-	arsA,arsB_pKW301,arsC_gluta,arsR_pKW301	-	-	-	-	-	-	-	golT(STRESS:GOLD)	-	-	-	-	-
S11110	P1	PT_456	IncHI2A,IncQ1,rep_cluster_1088	91.9	aac(3)-IV,aac(6')-Ib-cr,aph(4)-Ia,strA,strB	OXA-1	-	-	-	-	-	-	catB3,cmlA1	-	arr-3	-	sul1	tet(B),tetR	-	-	-	-	merC,merR_Ps,merT	-	-	terW,terZ	-	-	qacEdelta1,qacL	-	-	-	-	-	-	-	MPF_F,MPF_T	Enterobacter_cloacae_isolate_764_plasmid_P1,_complete_sequence	S11110.contig00013,S11110.contig00029,S11110.contig00030,S11110.contig00031,S11110.contig00032,S11110.contig00033,S11110.contig00034,S11110.contig00040,S11110.contig00042,S11110.contig00052,S11110.contig00060	NZ_OW968418.1
S11110	P2	PT_6894	rep_cluster_1778	100	-	-	-	-	-	-	-	-	-	-	-	-	-	-	-	-	-	-	-	-	-	-	-	-	-	-	-	-	-	-	-	MOBQ	-	Escherichia_coli_isolate_10_plasmid_P5,_complete_sequence	S11110.contig00035	NZ_OW968293.1
S11110	Others	-	-	-	aac(6')-Iaa		-	-	-		-	-	-	GyrA-87N	-	-	-	-	-	-	-	golT,pcoA,pcoB,pcoC,pcoD,pcoE,pcoR,pcoS,silB,silC,silF,silR,silS	-	-	silB,silC,silE,silF,silP,silR,silS	-	arsA,arsB_pKW301,arsC_gluta,arsR_pKW301	-	-	-	-	-	-	-	golT(STRESS:GOLD)	-	-	-	-	-
S11129	P1	PT_456	IncHI2A,rep_cluster_1088	95.5	aac(6')-Ib-cr	OXA-1	-	-	-	-	-	-	catB3	-	arr-3	-	sul1	-	-	dfrA12	-	-	-	-	-	terW,terZ	-	-	qacE	-	-	-	-	-	-	MOBH	MPF_F,MPF_T	Enterobacter_cloacae_isolate_764_plasmid_P1,_complete_sequence	S11129.contig00011,S11129.contig00032,S11129.contig00033,S11129.contig00036,S11129.contig00038,S11129.contig00039,S11129.contig00041,S11129.contig00059	NZ_OW968418.1
S11129	P2	PT_1293	IncX4	92.3	-	-	-	-	-	mcr-1.1	-	-	-	-	-	-	-	-	-	-	-	-	-	-	-	-	-	-	-	-	-	-	-	-	-	MOBP	MPF_T	Escherichia_coli_isolate_131_plasmid_P4,_complete_sequence	S11129.contig00028	NZ_OX030705.1
S11129	P3	PT_3538	rep_cluster_1704	91.8	-	-	-	-	-	-	-	-	-	-	-	-	-	-	-	-	-	-	-	-	-	-	-	-	-	-	-	-	-	-	-	-	-	Escherichia_coli_strain_SWYHX138.33gt_plasmid_pHX138.33gt_1,_complete_sequence	S11129.contig00018	NZ_CP091837.1
S11129	P4	PT_2381	rep_cluster_2350	98.9	-	-	-	-	-	-	-	-	-	-	-	-	-	-	-	-	-	-	-	-	-	-	-	-	-	-	-	-	-	-	-	-	-	Escherichia_coli_strain_CPE35_plasmid_unnamed.3,_complete_sequence	S11129.contig00034	NZ_CP075729.1
S11129	Others	-	-	-	aac(6')-Iaa		-	-	-		-	-	-	GyrA-87Y	-	-	-	tet(B),tetR	-	-	-	golT,pcoA,pcoB,pcoC,pcoD,pcoE,pcoR,pcoS,silB,silC,silF,silR,silS	-	-	silB,silC,silE,silF,silP,silR,silS	-	arsA,arsB_pKW301,arsC_gluta,arsR_pKW301	-	-	-	-	-	-	-	golT(STRESS:GOLD)	-	-	-	-	-
S11135	P1	PT_6753	IncQ1	100	strA,strB	TEM-1D	-	-	-	-	-	-	-	-	-	-	sul2	-	-	-	-	-	-	-	-	-	-	-	-	-	-	-	-	-	-	-	-	Salmonella_enterica_strain_137_plasmid_p137-3,_complete_sequence	S11135.contig00034,S11135.contig00036,S11135.contig00045	NZ_CP091568.1
S11135	P2	PT_7643	-	91.5	-	-	-	-	-	-	-	-	-	-	-	-	-	tet(B),tetR	-	-	-	-	merC,merR_Ps,merT	-	-	-	-	-	-	-	-	-	-	-	-	-	-	Salmonella_typhi_plasmid_R27_transposon_Tn10,_complete_sequence	S11135.contig00029	AF223162.1
S11135	Others	-	-	-	aac(6')-Iaa		-	-	-		-	-	-	-	-	-	-	-	-	-	-	golT,pcoA,pcoB,pcoC,pcoD,pcoE,pcoR,pcoS,silB,silC,silF,silR,silS	-	-	silB,silC,silE,silF,silP,silR,silS	-	arsA,arsB_pKW301,arsC_gluta,arsR_pKW301	-	-	-	-	-	-	-	golT(STRESS:GOLD)	-	-	-	-	-
S11166	P1	PT_456	IncHI2A,rep_cluster_1088	93.5	aac(3)-IV,aac(6')-Ib-cr,aph(4)-Ia,aph3-Ia	OXA-1	-	-	-	-	-	-	catB3,cmlA1,floR	-	arr-3	-	sul1,sul2,sul3	-	-	dfrA12	-	-	-	-	-	terW,terZ	-	-	qacE,qacL	-	-	-	-	-	-	-	MPF_F,MPF_T	Enterobacter_cloacae_isolate_764_plasmid_P1,_complete_sequence	S11166.contig00016,S11166.contig00030,S11166.contig00031,S11166.contig00032,S11166.contig00034,S11166.contig00037,S11166.contig00039,S11166.contig00040,S11166.contig00045,S11166.contig00046,S11166.contig00047,S11166.contig00048,S11166.contig00050,S11166.contig00051,S11166.contig00057,S11166.contig00066	NZ_OW968418.1
S11166	P2	PT_6894	rep_cluster_1778	100	-	-	-	-	-	-	-	-	-	-	-	-	-	-	-	-	-	-	-	-	-	-	-	-	-	-	-	-	-	-	-	MOBQ	-	Escherichia_coli_isolate_10_plasmid_P5,_complete_sequence	S11166.contig00038	NZ_OW968293.1
S11166	P3	PT_9072	-	100	-	-	-	-	-	-	-	-	-	-	-	-	-	-	-	-	-	-	-	-	-	-	-	-	-	-	-	-	-	-	-	MOBQ	-	Escherichia_coli_isolate_648_plasmid_P5,_complete_sequence	S11166.contig00041	NZ_OW967971.1
S11166	Others	-	-	-	aac(6')-Iaa		-	-	-		-	-	-	GyrA-87N	-	-	-	tet(B),tetR	-	-	-	golT,pcoA,pcoB,pcoC,pcoD,pcoE,pcoR,pcoS,silB,silC,silF,silR,silS	-	-	silB,silC,silE,silF,silP,silR,silS	-	arsA,arsB_pKW301,arsC_gluta,arsR_pKW301	-	-	-	-	-	-	-	golT(STRESS:GOLD)	-	-	-	-	-
S11175	P1	PT_456	IncHI2A,IncQ1,rep_cluster_1088	91.9	aac(3)-IV,aac(6')-Ib-cr,aph(4)-Ia,aph3-Ia,strA,strB	OXA-1	-	-	-	-	-	-	catB3,cmlA1,floR	-	arr-3	-	sul1,sul3	tet(B),tetR	-	dfrA12	-	-	merC,merR_Ps,merT	-	-	terW,terZ	-	-	qacE,qacL	-	-	-	-	-	-	-	MPF_F,MPF_T	Enterobacter_cloacae_isolate_764_plasmid_P1,_complete_sequence	S11175.contig00013,S11175.contig00027,S11175.contig00028,S11175.contig00029,S11175.contig00035,S11175.contig00036,S11175.contig00039,S11175.contig00041,S11175.contig00042,S11175.contig00043,S11175.contig00045,S11175.contig00047,S11175.contig00048,S11175.contig00052,S11175.contig00057,S11175.contig00059,S11175.contig00066	NZ_OW968418.1
S11175	P2	PT_6894	rep_cluster_1778	100	-	-	-	-	-	-	-	-	-	-	-	-	-	-	-	-	-	-	-	-	-	-	-	-	-	-	-	-	-	-	-	MOBQ	-	Escherichia_coli_isolate_10_plasmid_P5,_complete_sequence	S11175.contig00033	NZ_OW968293.1
S11175	P3	PT_442	rep_cluster_2131	100	-	-	-	-	-	-	-	-	-	-	-	-	-	-	-	-	-	-	-	-	-	-	-	-	-	-	-	-	-	-	-	MOBQ	-	Klebsiella_pneumoniae_strain_KP34_isolate_2018-347802-001-01_plasmid_p04,_complete_sequence	S11175.contig00034	NZ_OX359186.1
S11175	Others	-	-	-	aac(6')-Iaa		-	-	-		-	-	-	GyrA-87N	-	-	-	-	-	-	-	golT,pcoA,pcoB,pcoC,pcoD,pcoE,pcoR,pcoS,silB,silC,silF,silR,silS	-	-	silB,silC,silE,silF,silP,silR,silS	-	arsA,arsB_pKW301,arsC_gluta,arsR_pKW301	-	-	-	-	-	-	-	golT(STRESS:GOLD)	-	-	-	-	-
S11207	P1	PT_6753	IncQ1	100	strA,strB	TEM-1D	-	-	-	-	-	-	-	-	-	-	sul2	-	-	-	-	-	-	-	-	-	-	-	-	-	-	-	-	-	-	-	-	Salmonella_enterica_strain_137_plasmid_p137-3,_complete_sequence	S11207.contig00030,S11207.contig00033,S11207.contig00042	NZ_CP091568.1
S11207	P2	PT_7643	-	91.5	-	-	-	-	-	-	-	-	-	-	-	-	-	tet(B),tetR	-	-	-	-	merC,merR_Ps,merT	-	-	-	-	-	-	-	-	-	-	-	-	-	-	Salmonella_typhi_plasmid_R27_transposon_Tn10,_complete_sequence	S11207.contig00028	AF223162.1
S11207	Others	-	-	-	aac(6')-Iaa		-	-	-		-	-	-	-	-	-	-	-	-	-	-	golT,pcoA,pcoB,pcoC,pcoD,pcoE,pcoR,pcoS,silB,silC,silF,silR,silS	-	-	silB,silC,silE,silF,silP,silR,silS	-	arsA,arsB_pKW301,arsC_gluta,arsR_pKW301	-	-	-	-	-	-	-	golT(STRESS:GOLD)	-	-	-	-	-
S11209	Others	-	-	-	aac(6')-Iaa		-	-	-		-	-	-	-	-	-	-	-	-	-	-	golT,pcoA,pcoB,pcoC,pcoD,pcoE,pcoR,pcoS,silB,silC,silF,silR,silS	-	-	silB,silC,silE,silF,silP,silR,silS	-	arsA,arsB_pKW301,arsC_gluta,arsR_pKW301	-	-	-	-	-	-	-	golT(STRESS:GOLD)	-	-	-	-	-
S11211	Others	-	-	-	aac(6')-Iaa		-	-	-		-	-	-	-	-	-	-	-	-	-	-	golT,pcoA,pcoB,pcoC,pcoD,pcoE,pcoR,pcoS,silB,silC,silF,silR,silS	-	-	silB,silC,silE,silF,silP,silR,silS	-	arsA,arsB_pKW301,arsC_gluta,arsR_pKW301	-	-	-	-	-	-	-	golT(STRESS:GOLD)	-	-	-	-	-
S11222	P1	PT_456	IncHI2A,rep_cluster_1088	90.4	aadA,aph3-Ia	-	-	-	-	-	-	-	cmlA1	-	-	-	sul3	-	-	dfrA12	-	-	-	-	-	terW,terZ	-	-	qacL	-	-	-	-	-	-	-	MPF_F,MPF_T	Enterobacter_cloacae_isolate_764_plasmid_P1,_complete_sequence	S11222.contig00013,S11222.contig00027,S11222.contig00030,S11222.contig00033,S11222.contig00035,S11222.contig00044,S11222.contig00045,S11222.contig00046,S11222.contig00062	NZ_OW968418.1
S11222	P2	PT_1044	ColRNAI_rep_cluster_1857,rep_cluster_2350	100	-	-	-	-	-	-	-	-	-	-	-	-	-	-	-	-	-	-	-	-	-	-	-	-	-	-	-	-	-	-	-	MOBF	-	Escherichia_coli_isolate_362_plasmid_P2,_complete_sequence	S11222.contig00037,S11222.contig00038	NZ_OW967180.1
S11222	P3	PT_9168	ColRNAI_rep_cluster_1857	95.9	-	-	-	-	-	-	-	-	-	-	-	-	-	-	-	-	-	-	-	-	-	-	-	-	-	-	-	-	-	-	-	-	-	Escherichia_coli_strain_LA236_plasmid_pLAO39,_complete_sequence	S11222.contig00036	NZ_OP242307.1
S11222	Others	-	-	-	aac(6')-Iaa		-	-	-		-	-	-	GyrA-87N	-	-	-	tet(B),tetR	-	-	-	golT,pcoA,pcoB,pcoC,pcoD,pcoE,pcoR,pcoS,silB,silC,silF,silR,silS	-	-	silB,silC,silE,silF,silP,silR,silS	-	arsA,arsB_pKW301,arsC_gluta,arsR_pKW301	-	-	-	-	-	-	-	golT(STRESS:GOLD)	-	-	-	-	-
S11229	P1	PT_456	IncHI1B,IncHI2A,rep_cluster_1088	98.1	aac(3)-IV,aac(6')-Ib-cr,aph(4)-Ia,aph3-Ia	OXA-1	-	-	-	-	-	-	catB3,cmlA1,floR	-	arr-3	-	sul1,sul2,sul3	tet(B),tetR	-	dfrA12	-	-	merC,merR_Ps,merT	-	-	terW,terZ	-	-	qacE,qacL	-	-	-	-	-	-	MOBH	MPF_F,MPF_T	Enterobacter_cloacae_isolate_764_plasmid_P1,_complete_sequence	S11229.contig00011,S11229.contig00015,S11229.contig00021,S11229.contig00032,S11229.contig00038,S11229.contig00043,S11229.contig00045,S11229.contig00046,S11229.contig00049,S11229.contig00050,S11229.contig00051,S11229.contig00053,S11229.contig00054,S11229.contig00055,S11229.contig00061,S11229.contig00062,S11229.contig00063,S11229.contig00064,S11229.contig00068,S11229.contig00070,S11229.contig00075,…	NZ_OW968418.1
S11229	Others	-	-	-	aac(6')-Iaa		-	-	-		-	-	-	GyrA-87Y	-	-	-	-	-	-	-	golT,pcoA,pcoB,pcoC,pcoD,pcoE,pcoR,pcoS,silB,silC,silF,silR,silS	-	-	silB,silC,silE,silF,silP,silR,silS	-	arsA,arsB_pKW301,arsC_gluta,arsR_pKW301	-	-	-	-	-	-	-	golT(STRESS:GOLD)	-	-	-	-	-
S11236	P1	PT_456	IncHI2A,IncQ1,rep_cluster_1088	91.7	aac(3)-IV,aac(6')-Ib-cr,strB	OXA-1,TEM-1D	-	-	-	-	-	-	catB3,floR	-	arr-3	-	sul1	tet(B),tetR	-	-	-	-	merC,merR_Ps,merT	-	-	terW,terZ	-	-	qacEdelta1	-	-	-	-	-	-	-	MPF_F,MPF_T	Enterobacter_cloacae_isolate_764_plasmid_P1,_complete_sequence	S11236.contig00013,S11236.contig00027,S11236.contig00029,S11236.contig00033,S11236.contig00034,S11236.contig00036,S11236.contig00039,S11236.contig00040,S11236.contig00042,S11236.contig00043,S11236.contig00050,S11236.contig00051,S11236.contig00055,S11236.contig00056	NZ_OW968418.1
S11236	P2	PT_6894	rep_cluster_1778	100	-	-	-	-	-	-	-	-	-	-	-	-	-	-	-	-	-	-	-	-	-	-	-	-	-	-	-	-	-	-	-	MOBQ	-	Escherichia_coli_isolate_10_plasmid_P5,_complete_sequence	S11236.contig00035	NZ_OW968293.1
S11236	P3	PT_9072	-	100	-	-	-	-	-	-	-	-	-	-	-	-	-	-	-	-	-	-	-	-	-	-	-	-	-	-	-	-	-	-	-	MOBQ	-	Escherichia_coli_isolate_648_plasmid_P5,_complete_sequence	S11236.contig00037	NZ_OW967971.1
S11236	Others	-	-	-	aac(6')-Iaa		-	-	-		-	-	-	GyrA-87N	-	-	-	-	-	-	-	golT,pcoA,pcoB,pcoC,pcoD,pcoE,pcoR,pcoS,silB,silC,silF,silR,silS	-	-	silB,silC,silE,silF,silP,silR,silS	-	arsA,arsB_pKW301,arsC_gluta,arsR_pKW301	-	-	-	-	-	-	-	golT(STRESS:GOLD)	-	-	-	-	-
S11239	P1	PT_456	IncHI2A,rep_cluster_1088	93.5	aac(3)-IV,aac(6')-Ib-cr,aph(4)-Ia,aph3-Ia	OXA-1	-	-	-	-	-	-	catB3,cmlA1,floR	-	arr-3	-	sul1,sul2,sul3	tet(B),tetR	-	dfrA12	-	-	merC,merR_Ps,merT	-	-	terW,terZ	-	-	qacE,qacL	-	-	-	-	-	-	-	MPF_F,MPF_T	Enterobacter_cloacae_isolate_764_plasmid_P1,_complete_sequence	S11239.contig00013,S11239.contig00027,S11239.contig00029,S11239.contig00031,S11239.contig00033,S11239.contig00035,S11239.contig00036,S11239.contig00037,S11239.contig00040,S11239.contig00042,S11239.contig00043,S11239.contig00045,S11239.contig00047,S11239.contig00048,S11239.contig00052,S11239.contig00066	NZ_OW968418.1
S11239	P2	PT_9072	-	92.7	-	-	-	-	-	-	-	-	-	-	-	-	-	-	-	-	-	-	-	-	-	-	-	-	-	-	-	-	-	-	-	MOBQ	-	Escherichia_coli_isolate_648_plasmid_P5,_complete_sequence	S11239.contig00038	NZ_OW967971.1
S11239	Others	-	-	-	aac(6')-Iaa		-	-	-		-	-	-	GyrA-87N	-	-	-	-	-	-	-	golT,pcoA,pcoB,pcoC,pcoD,pcoE,pcoR,pcoS,silB,silC,silF,silR,silS	-	-	silB,silC,silE,silF,silP,silR,silS	-	arsA,arsB_pKW301,arsC_gluta,arsR_pKW301	-	-	-	-	-	-	-	golT(STRESS:GOLD)	-	-	-	-	-
S11251	P1	PT_6753	IncQ1	100	strA,strB	TEM-1D	-	-	-	-	-	-	-	-	-	-	sul2	-	-	-	-	-	-	-	-	-	-	-	-	-	-	-	-	-	-	-	-	Salmonella_enterica_strain_137_plasmid_p137-3,_complete_sequence	S11251.contig00039,S11251.contig00044,S11251.contig00052	NZ_CP091568.1
S11251	P2	PT_7643	-	91.5	-	-	-	-	-	-	-	-	-	-	-	-	-	tet(B),tetR	-	-	-	-	merC,merR_Ps,merT	-	-	-	-	-	-	-	-	-	-	-	-	-	-	Salmonella_typhi_plasmid_R27_transposon_Tn10,_complete_sequence	S11251.contig00034	AF223162.1
S11251	Others	-	-	-	aac(6')-Iaa		-	-	-		-	-	-	-	-	-	-	-	-	-	-	golT,pcoA,pcoB,pcoC,pcoD,pcoE,pcoR,pcoS,silB,silC,silF,silR,silS	-	-	silB,silC,silE,silF,silP,silR,silS	-	arsA,arsB_pKW301,arsC_gluta,arsR_pKW301	-	-	-	-	-	-	-	golT(STRESS:GOLD)	-	-	-	-	-
S12018	P1	PT_456	IncHI2A,rep_cluster_1088	91.9	aac(6')-Ib-cr	OXA-1	-	-	-	-	-	-	catB3	-	arr-3	-	sul1	tet(B),tetR	-	-	-	-	-	-	-	terW,terZ	-	-	qacEdelta1	-	-	-	-	-	-	-	MPF_F,MPF_T	Enterobacter_cloacae_isolate_764_plasmid_P1,_complete_sequence	S12018.contig00014,S12018.contig00030,S12018.contig00032,S12018.contig00035,S12018.contig00041,S12018.contig00043	NZ_OW968418.1
S12018	Others	-	-	-	aac(6')-Iaa		-	-	-		-	-	-	GyrA-87N	-	-	-	-	-	-	-	golT,pcoA,pcoB,pcoC,pcoD,pcoE,pcoR,pcoS,silB,silC,silF,silR,silS	-	-	silB,silC,silE,silF,silP,silR,silS	-	arsA,arsB_pKW301,arsC_gluta,arsR_pKW301	-	-	-	-	-	-	-	golT(STRESS:GOLD)	-	-	-	-	-
S12019	P1	PT_456	IncHI2A,IncQ1,rep_cluster_1088	93.5	aac(3)-IV,aac(6')-Ib-cr,aph(4)-Ia,aph3-Ia,strA,strB	OXA-1	-	-	-	-	-	-	catB3,cmlA1,floR	-	arr-3	-	sul1,sul3	tet(B),tetR	-	dfrA12	-	-	merC,merR_Ps,merT	-	-	terW,terZ	-	-	qacE,qacL	-	-	-	-	-	-	-	MPF_F,MPF_T	Enterobacter_cloacae_isolate_764_plasmid_P1,_complete_sequence	S12019.contig00015,S12019.contig00037,S12019.contig00038,S12019.contig00042,S12019.contig00043,S12019.contig00046,S12019.contig00051,S12019.contig00052,S12019.contig00053,S12019.contig00054,S12019.contig00057,S12019.contig00059,S12019.contig00061,S12019.contig00063,S12019.contig00064,S12019.contig00066,S12019.contig00070,S12019.contig00072,S12019.contig00076,S12019.contig00083,S12019.contig00087	NZ_OW968418.1
S12019	P2	PT_6894	rep_cluster_1778	100	-	-	-	-	-	-	-	-	-	-	-	-	-	-	-	-	-	-	-	-	-	-	-	-	-	-	-	-	-	-	-	MOBQ	-	Escherichia_coli_isolate_10_plasmid_P5,_complete_sequence	S12019.contig00049	NZ_OW968293.1
S12019	P3	PT_442	rep_cluster_2131	94.6	-	-	-	-	-	-	-	-	-	-	-	-	-	-	-	-	-	-	-	-	-	-	-	-	-	-	-	-	-	-	-	MOBQ	-	Klebsiella_pneumoniae_strain_KP34_isolate_2018-347802-001-01_plasmid_p04,_complete_sequence	S12019.contig00050	NZ_OX359186.1
S12019	Others	-	-	-	aac(6')-Iaa		-	-	-		-	-	-	GyrA-87N	-	-	-	-	-	-	-	golT,pcoA,pcoB,pcoC,pcoD,pcoE,pcoR,pcoS,silB,silC,silF,silR,silS	-	-	silB,silC,silE,silF,silP,silR,silS	-	arsA,arsB_pKW301,arsC_gluta,arsR_pKW301	-	-	-	-	-	-	-	golT(STRESS:GOLD)	-	-	-	-	-
S12027	P1	PT_456	IncHI2A,IncQ1,rep_cluster_1088,rep_cluster_2350	93.5	aac(3)-IV,aac(6')-Ib-cr,aph(4)-Ia,aph3-Ia,strA,strB	OXA-1	-	-	-	-	-	-	catB3,cmlA1,floR	-	arr-3	-	sul1,sul3	tet(B),tetR	-	dfrA12	-	-	merC,merR_Ps,merT	-	-	terW,terZ	-	-	qacE,qacL	-	-	-	-	-	-	-	MPF_F,MPF_T	Enterobacter_cloacae_isolate_764_plasmid_P1,_complete_sequence	S12027.contig00023,S12027.contig00025,S12027.contig00037,S12027.contig00039,S12027.contig00041,S12027.contig00042,S12027.contig00044,S12027.contig00046,S12027.contig00050,S12027.contig00051,S12027.contig00052,S12027.contig00053,S12027.contig00056,S12027.contig00058,S12027.contig00059,S12027.contig00061,S12027.contig00062,S12027.contig00065,S12027.contig00071,S12027.contig00073,S12027.contig00078,…	NZ_OW968418.1
S12027	P2	PT_6894	rep_cluster_1778	100	-	-	-	-	-	-	-	-	-	-	-	-	-	-	-	-	-	-	-	-	-	-	-	-	-	-	-	-	-	-	-	MOBQ	-	Escherichia_coli_isolate_10_plasmid_P5,_complete_sequence	S12027.contig00049	NZ_OW968293.1
S12027	Others	-	-	-	aac(6')-Iaa		-	-	-		-	-	-	GyrA-87N	-	-	-	-	-	-	-	golT,pcoA,pcoB,pcoC,pcoD,pcoE,pcoR,pcoS,silB,silC,silF,silR,silS	-	-	silB,silC,silE,silF,silP,silR,silS	-	arsA,arsB_pKW301,arsC_gluta,arsR_pKW301	-	-	-	-	-	-	-	golT(STRESS:GOLD)	-	-	-	-	-
S12028	P1	PT_456	IncHI2A,rep_cluster_1088,rep_cluster_2350	95.5	aac(3)-IV,aac(6')-Ib-cr,aph(4)-Ia,aph3-Ia	OXA-1	-	-	-	-	-	-	catB3,cmlA1,floR	-	arr-3	-	sul1,sul2,sul3	-	-	-	-	-	-	-	-	terW,terZ	-	-	qacE,qacL	-	-	-	-	-	-	MOBH	MPF_F,MPF_T	Enterobacter_cloacae_isolate_764_plasmid_P1,_complete_sequence	S12028.contig00011,S12028.contig00026,S12028.contig00027,S12028.contig00028,S12028.contig00031,S12028.contig00032,S12028.contig00033,S12028.contig00034,S12028.contig00036,S12028.contig00037,S12028.contig00038,S12028.contig00040,S12028.contig00046,S12028.contig00050	NZ_OW968418.1
S12028	Others	-	-	-	aac(6')-Iaa		-	-	-		-	-	-	GyrA-87N	-	-	-	tet(B),tetR	-	-	-	golT,pcoA,pcoB,pcoC,pcoD,pcoE,pcoR,pcoS,silB,silC,silF,silR,silS	-	-	silB,silC,silE,silF,silP,silR,silS	-	arsA,arsB_pKW301,arsC_gluta,arsR_pKW301	-	-	-	-	-	-	-	golT(STRESS:GOLD)	-	-	-	-	-
S12035	P1	PT_456	IncHI2A,rep_cluster_1088	92.7	aac(3)-IV,aac(6')-Ib-cr,aph(4)-Ia	OXA-1	-	-	-	-	-	-	catB3,cmlA1,floR	-	arr-3	-	sul1,sul2,sul3	-	-	dfrA12	-	-	-	-	-	terW,terZ	-	-	qacE,qacL	-	-	-	-	-	-	-	MPF_F,MPF_T	Enterobacter_cloacae_isolate_764_plasmid_P1,_complete_sequence	S12035.contig00013,S12035.contig00034,S12035.contig00037,S12035.contig00039,S12035.contig00042,S12035.contig00043,S12035.contig00047,S12035.contig00048,S12035.contig00049,S12035.contig00054,S12035.contig00055,S12035.contig00057,S12035.contig00059,S12035.contig00064,S12035.contig00073	NZ_OW968418.1
S12035	P2	PT_6894	rep_cluster_1778	100	-	-	-	-	-	-	-	-	-	-	-	-	-	-	-	-	-	-	-	-	-	-	-	-	-	-	-	-	-	-	-	MOBQ	-	Escherichia_coli_isolate_10_plasmid_P5,_complete_sequence	S12035.contig00046	NZ_OW968293.1
S12035	P3	PT_9037	rep_cluster_2350	100	-	-	-	-	-	-	-	-	-	-	-	-	-	-	-	-	-	-	-	-	-	-	-	-	-	-	-	-	-	-	-	-	-	Escherichia_coli_isolate_58_plasmid_P4,_complete_sequence	S12035.contig00050	NZ_OW968015.1
S12035	Others	-	-	-	aac(6')-Iaa		-	-	-		-	-	-	GyrA-87N	-	-	-	tet(B),tetR	-	-	-	golT,pcoA,pcoB,pcoC,pcoD,pcoE,pcoR,pcoS,silB,silC,silF,silR,silS	-	-	silB,silC,silE,silF,silP,silR,silS	-	arsA,arsB_pKW301,arsC_gluta,arsR_pKW301	-	-	-	-	-	-	-	golT(STRESS:GOLD)	-	-	-	-	-
S12038	P1	PT_814	IncFIA,IncFIB,IncFIC,IncI-gamma/K1,IncQ1	94.6	aph3-Ia,strA,strB	TEM-1D	-	-	-	-	-	-	floR	qnrS1	-	-	sul2	tet(B),tetM,tetR	-	-	-	-	merC,merR_Ps,merT	-	-	-	-	-	-	-	-	-	-	-	-	MOBF,MOBP	MPF_F,MPF_I,MPF_Unknown	Escherichia_coli_isolate_10_plasmid_P2,_complete_sequence	S12038.contig00025,S12038.contig00033,S12038.contig00035,S12038.contig00037,S12038.contig00038,S12038.contig00039,S12038.contig00040,S12038.contig00045,S12038.contig00047,S12038.contig00049,S12038.contig00050,S12038.contig00052,S12038.contig00053,S12038.contig00056,S12038.contig00058,S12038.contig00060,S12038.contig00063,S12038.contig00064,S12038.contig00066,S12038.contig00067,S12038.contig00068,…	NZ_OW968126.1
S12038	P2	PT_8162	rep_cluster_2350	95.6	-	-	-	-	-	-	-	-	-	-	-	-	-	-	-	-	-	-	-	-	-	-	-	-	-	-	-	-	-	-	-	-	-	Escherichia_coli_strain_LA207_plasmid_pLAO88,_complete_sequence	S12038.contig00043	NZ_OP242315.1
S12038	P3	PT_75	-	79.6	-	-	-	-	-	-	-	-	-	-	-	-	-	-	-	-	-	-	-	-	-	-	-	-	-	-	-	-	-	-	-	-	-	Escherichia_coli_strain_10-188_plasmid_p10-188_clone_c6_genomic_sequence	S12038.contig00062	MH847536.1
S12038	Others	-	-	-	aac(6')-Iaa		-	-	-		-	-	-	-	-	-	-	-	-	-	-	golT,pcoA,pcoB,pcoC,pcoD,pcoE,pcoR,pcoS,silB,silC,silF,silR,silS	-	-	silB,silC,silE,silF,silP,silR,silS	-	arsA,arsB_pKW301,arsC_gluta,arsR_pKW301	-	-	-	-	-	-	-	golT(STRESS:GOLD)	-	-	-	-	-
S12054	P1	PT_456	IncHI2A,rep_cluster_1088	93.3	aac(3)-IV,aac(6')-Ib-cr,aph(4)-Ia,aph3-Ia	OXA-1	-	-	-	-	-	-	catB3,cmlA1,floR	-	arr-3	-	sul1,sul2,sul3	tet(B),tetR	-	-	-	-	-	-	-	terW,terZ	-	-	qacE,qacL	-	-	-	-	-	-	-	MPF_F,MPF_T	Enterobacter_cloacae_isolate_764_plasmid_P1,_complete_sequence	S12054.contig00013,S12054.contig00030,S12054.contig00031,S12054.contig00032,S12054.contig00034,S12054.contig00036,S12054.contig00037,S12054.contig00041,S12054.contig00042,S12054.contig00043,S12054.contig00044,S12054.contig00046,S12054.contig00052,S12054.contig00054	NZ_OW968418.1
S12054	Others	-	-	-	aac(6')-Iaa		-	-	-		-	-	-	GyrA-87N	-	-	-	-	-	-	-	golT,pcoA,pcoB,pcoC,pcoD,pcoE,pcoR,pcoS,silB,silC,silF,silR,silS	-	-	silB,silC,silE,silF,silP,silR,silS	-	arsA,arsB_pKW301,arsC_gluta,arsR_pKW301	-	-	-	-	-	-	-	golT(STRESS:GOLD)	-	-	-	-	-
S12065	P1	PT_6753	IncQ1	100	strA,strB	TEM-1D	-	-	-	-	-	-	-	-	-	-	sul2	-	-	-	-	-	-	-	-	-	-	-	-	-	-	-	-	-	-	-	-	Salmonella_enterica_strain_137_plasmid_p137-3,_complete_sequence	S12065.contig00036,S12065.contig00042,S12065.contig00050	NZ_CP091568.1
S12065	P2	PT_7643	-	91.5	-	-	-	-	-	-	-	-	-	-	-	-	-	tet(B),tetR	-	-	-	-	merC,merR_Ps,merT	-	-	-	-	-	-	-	-	-	-	-	-	-	-	Salmonella_typhi_plasmid_R27_transposon_Tn10,_complete_sequence	S12065.contig00031	AF223162.1
S12065	Others	-	-	-	aac(6')-Iaa		-	-	-		-	-	-	-	-	-	-	-	-	-	-	golT,pcoA,pcoB,pcoC,pcoD,pcoE,pcoR,pcoS,silB,silC,silF,silR,silS	-	-	silB,silC,silE,silF,silP,silR,silS	-	arsA,arsB_pKW301,arsC_gluta,arsR_pKW301	-	-	-	-	-	-	-	golT(STRESS:GOLD)	-	-	-	-	-
S12073	P1	PT_8162	rep_cluster_2350	98.7	-	-	-	-	-	-	-	-	-	-	-	-	-	-	-	-	-	-	-	-	-	-	-	-	-	-	-	-	-	-	-	-	-	Escherichia_coli_strain_LA207_plasmid_pLAO88,_complete_sequence	S12073.contig00036	NZ_OP242315.1
S12073	P2	PT_6753	IncQ1	100	strA,strB	TEM-1D	-	-	-	-	-	-	-	-	-	-	sul2	-	-	-	-	-	-	-	-	-	-	-	-	-	-	-	-	-	-	-	-	Salmonella_enterica_strain_137_plasmid_p137-3,_complete_sequence	S12073.contig00041,S12073.contig00046,S12073.contig00053	NZ_CP091568.1
S12073	P3	PT_2594	rep_cluster_2131	100	-	-	-	-	-	-	-	-	-	-	-	-	-	-	-	-	-	-	-	-	-	-	-	-	-	-	-	-	-	-	-	MOBQ	-	Escherichia_albertii_strain_BIA_18_plasmid_pEA18_4,_complete_sequence	S12073.contig00043	NZ_CP117641.1
S12073	P4	PT_7643	-	66.3	-	-	-	-	-	-	-	-	-	-	-	-	-	tet(B),tetR	-	-	-	-	-	-	-	-	-	-	-	-	-	-	-	-	-	-	-	Salmonella_typhi_plasmid_R27_transposon_Tn10,_complete_sequence	S12073.contig00034	AF223162.1
S12073	Others	-	-	-	aac(6')-Iaa		-	-	-		-	-	-	-	-	-	-	-	-	-	-	golT,pcoA,pcoB,pcoC,pcoD,pcoE,pcoR,pcoS,silB,silC,silF,silR,silS	-	-	silB,silC,silE,silF,silP,silR,silS	-	arsA,arsB_pKW301,arsC_gluta,arsR_pKW301	-	-	-	-	-	-	-	golT(STRESS:GOLD)	-	-	-	-	-
S12105	P1	PT_456	IncHI2A,rep_cluster_1088	94	aac(3)-IV,aac(6')-Ib-cr,aph(4)-Ia,aph3-Ia,strB	OXA-1	-	-	-	-	-	-	catB3,cmlA1,floR	-	arr-3	-	sul1,sul2,sul3	tet(B),tetR	-	dfrA12	-	-	-	-	-	terW,terZ	-	-	qacE,qacL	-	-	-	-	-	-	-	MPF_F,MPF_T	Enterobacter_cloacae_isolate_764_plasmid_P1,_complete_sequence	S12105.contig00013,S12105.contig00030,S12105.contig00031,S12105.contig00032,S12105.contig00033,S12105.contig00036,S12105.contig00038,S12105.contig00042,S12105.contig00043,S12105.contig00044,S12105.contig00045,S12105.contig00048,S12105.contig00049,S12105.contig00050,S12105.contig00056,S12105.contig00064	NZ_OW968418.1
S12105	P2	PT_6894	rep_cluster_1778	100	-	-	-	-	-	-	-	-	-	-	-	-	-	-	-	-	-	-	-	-	-	-	-	-	-	-	-	-	-	-	-	MOBQ	-	Escherichia_coli_isolate_10_plasmid_P5,_complete_sequence	S12105.contig00037	NZ_OW968293.1
S12105	Others	-	-	-	aac(6')-Iaa		-	-	-		-	-	-	GyrA-87N	-	-	-	-	-	-	-	golT,pcoA,pcoB,pcoC,pcoD,pcoE,pcoR,pcoS,silB,silC,silF,silR,silS	-	-	silB,silC,silE,silF,silP,silR,silS	-	arsA,arsB_pKW301,arsC_gluta,arsR_pKW301	-	-	-	-	-	-	-	golT(STRESS:GOLD)	-	-	-	-	-
S12114	P1	PT_654	IncFIA,IncFIB,IncFIC,IncQ1,rep_cluster_2350	88.7	aadA2,aph3-Ia,strA,strB	TEM-1D	-	-	-	-	-	lnuF?	floR	qnrS1	-	-	sul2	tet(B),tetM,tetR	-	-	-	-	merC,merR_Ps,merT	-	-	-	-	-	-	-	-	-	-	-	-	MOBF	MPF_F,MPF_Unknown	Escherichia_coli_strain_ESBL3203_plasmid_pESBL3203-IncF,_complete_sequence	S12114.contig00024,S12114.contig00034,S12114.contig00035,S12114.contig00039,S12114.contig00041,S12114.contig00043,S12114.contig00044,S12114.contig00045,S12114.contig00047,S12114.contig00048,S12114.contig00052,S12114.contig00055,S12114.contig00057,S12114.contig00058,S12114.contig00060,S12114.contig00061,S12114.contig00067	NZ_MW390528.1
S12114	Others	-	-	-	aac(6')-Iaa		-	-	-		-	-	-	-	-	-	-	-	-	-	-	golT,pcoA,pcoB,pcoC,pcoD,pcoE,pcoR,pcoS,silB,silC,silF,silR,silS	-	-	silB,silC,silE,silF,silP,silR,silS	-	arsA,arsB_pKW301,arsC_gluta,arsR_pKW301	-	-	-	-	-	-	-	golT(STRESS:GOLD)	-	-	-	-	-
S12120	P1	PT_1044	ColRNAI_rep_cluster_1987,rep_cluster_2350	100	-	-	-	-	-	-	-	-	-	-	-	-	-	-	-	-	-	-	-	-	-	-	-	-	-	-	-	-	-	-	-	MOBF	-	Escherichia_coli_isolate_362_plasmid_P2,_complete_sequence	S12120.contig00043,S12120.contig00045	NZ_OW967180.1
S12120	P2	PT_7643	-	91.5	-	-	-	-	-	-	-	-	-	-	-	-	-	tet(B),tetR	-	-	-	-	merC,merR_Ps,merT	-	-	-	-	-	-	-	-	-	-	-	-	-	-	Salmonella_typhi_plasmid_R27_transposon_Tn10,_complete_sequence	S12120.contig00036	AF223162.1
S12120	P3	PT_10133	-	56.7	-	-	-	-	-	-	-	-	-	-	-	-	-	-	-	-	-	-	-	-	-	-	-	-	-	-	-	-	-	-	-	-	-	Escherichia_coli_plasmid_pCOV6_clone_COV6_rep_c145	S12120.contig00050	MG648883.1
S12120	Others	-	-	-	aac(6')-Iaa		-	-	-		-	-	-	GyrA-87N	-	-	-	-	-	-	-	golT,pcoA,pcoB,pcoC,pcoD,pcoE,pcoR,pcoS,silB,silC,silF,silR,silS	-	-	silB,silC,silE,silF,silP,silR,silS	-	arsA,arsB_pKW301,arsC_gluta,arsR_pKW301	-	-	-	-	-	-	-	golT(STRESS:GOLD)	MOBF	-	-	-	-
S12129	P1	PT_1044	ColRNAI_rep_cluster_1987,rep_cluster_2350	100	-	-	-	-	-	-	-	-	-	-	-	-	-	-	-	-	-	-	-	-	-	-	-	-	-	-	-	-	-	-	-	MOBF	-	Escherichia_coli_isolate_362_plasmid_P2,_complete_sequence	S12129.contig00033,S12129.contig00035	NZ_OW967180.1
S12129	P2	PT_7643	-	91.5	-	-	-	-	-	-	-	-	-	-	-	-	-	tet(B),tetR	-	-	-	-	merC,merR_Ps,merT	-	-	-	-	-	-	-	-	-	-	-	-	-	-	Salmonella_typhi_plasmid_R27_transposon_Tn10,_complete_sequence	S12129.contig00029	AF223162.1
S12129	P3	PT_10133	-	56.7	-	-	-	-	-	-	-	-	-	-	-	-	-	-	-	-	-	-	-	-	-	-	-	-	-	-	-	-	-	-	-	-	-	Escherichia_coli_plasmid_pCOV6_clone_COV6_rep_c145	S12129.contig00040	MG648883.1
S12129	Others	-	-	-	aac(6')-Iaa		-	-	-		-	-	-	GyrA-87N	-	-	-	-	-	-	-	golT,pcoA,pcoB,pcoC,pcoD,pcoE,pcoR,pcoS,silB,silC,silF,silR,silS	-	-	silB,silC,silE,silF,silP,silR,silS	-	arsA,arsB_pKW301,arsC_gluta,arsR_pKW301	-	-	-	-	-	-	-	golT(STRESS:GOLD)	MOBF	-	-	-	-
S12145	P1	PT_548	IncHI1B,IncQ1	91.9	strA,strB	TEM-1D	-	-	-	-	-	-	-	-	-	-	sul2	-	-	-	-	-	merC,merR_Ps,merT	-	-	-	-	-	-	-	-	-	-	-	-	-	-	Escherichia_coli_strain_LA110_plasmid_pLAO54,_complete_sequence	S12145.contig00017,S12145.contig00041,S12145.contig00047,S12145.contig00053,S12145.contig00055,S12145.contig00065,S12145.contig00068,S12145.contig00069	NZ_OP242276.1
S12145	P2	PT_8529	ColRNAI_rep_cluster_1987	96.6	-	-	-	-	-	-	-	-	-	-	-	-	-	-	-	-	-	-	-	-	-	-	-	-	-	-	-	-	-	-	-	-	-	Salmonella_enterica_strain_179_plasmid_p179-3,_complete_sequence	S12145.contig00044	NZ_CP091562.1
S12145	P3	PT_7643	-	91.5	-	-	-	-	-	-	-	-	-	-	-	-	-	tet(B),tetR	-	-	-	-	-	-	-	-	-	-	-	-	-	-	-	-	-	-	-	Salmonella_typhi_plasmid_R27_transposon_Tn10,_complete_sequence	S12145.contig00036	AF223162.1
S12145	Others	-	-	-	aac(6')-Iaa		-	-	-		-	-	-	-	-	-	-	-	-	-	-	golT,pcoA,pcoB,pcoC,pcoD,pcoE,pcoR,pcoS,silB,silC,silF,silR,silS	-	-	silB,silC,silE,silF,silP,silR,silS	-	arsA,arsB_pKW301,arsC_gluta,arsR_pKW301	-	-	-	-	-	-	-	golT(STRESS:GOLD)	-	-	-	-	-
S12148	P1	PT_6753	IncQ1	100	strA,strB	TEM-1D	-	-	-	-	-	-	-	-	-	-	sul2	-	-	-	-	-	-	-	-	-	-	-	-	-	-	-	-	-	-	-	-	Salmonella_enterica_strain_137_plasmid_p137-3,_complete_sequence	S12148.contig00031,S12148.contig00035,S12148.contig00042	NZ_CP091568.1
S12148	P2	PT_7643	-	91.5	-	-	-	-	-	-	-	-	-	-	-	-	-	tet(B),tetR	-	-	-	-	merC,merR_Ps,merT	-	-	-	-	-	-	-	-	-	-	-	-	-	-	Salmonella_typhi_plasmid_R27_transposon_Tn10,_complete_sequence	S12148.contig00028	AF223162.1
S12148	Others	-	-	-	aac(6')-Iaa		-	-	-		-	-	-	-	-	-	-	-	-	-	-	golT,pcoA,pcoB,pcoC,pcoD,pcoE,pcoR,pcoS,silB,silC,silF,silR,silS	-	-	silB,silC,silE,silF,silP,silR,silS	-	arsA,arsB_pKW301,arsC_gluta,arsR_pKW301	-	-	-	-	-	-	-	golT(STRESS:GOLD)	-	-	-	-	-
S12151	P1	PT_6753	IncQ1	100	strA,strB	TEM-1D	-	-	-	-	-	-	-	-	-	-	sul2	-	-	-	-	-	-	-	-	-	-	-	-	-	-	-	-	-	-	-	-	Salmonella_enterica_strain_137_plasmid_p137-3,_complete_sequence	S12151.contig00032,S12151.contig00036,S12151.contig00044	NZ_CP091568.1
S12151	P2	PT_7643	-	91.5	-	-	-	-	-	-	-	-	-	-	-	-	-	tet(B),tetR	-	-	-	-	merC,merR_Ps,merT	-	-	-	-	-	-	-	-	-	-	-	-	-	-	Salmonella_typhi_plasmid_R27_transposon_Tn10,_complete_sequence	S12151.contig00030	AF223162.1
S12151	Others	-	-	-	aac(6')-Iaa		-	-	-		-	-	-	-	-	-	-	-	-	-	-	golT,pcoA,pcoB,pcoC,pcoD,pcoE,pcoR,pcoS,silB,silC,silF,silR,silS	-	-	silB,silC,silE,silF,silP,silR,silS	-	arsA,arsB_pKW301,arsC_gluta,arsR_pKW301	-	-	-	-	-	-	-	golT(STRESS:GOLD)	-	-	-	-	-
S12152	P1	PT_456	IncHI2A,IncQ1,rep_cluster_1088	93.5	aac(3)-IV,aac(6')-Ib-cr,aph(4)-Ia,aph3-Ia,strA,strB	OXA-1	-	-	-	-	-	-	catB3,cmlA1,floR	-	arr-3	-	sul1,sul3	tet(B),tetR	-	dfrA12	-	-	merC,merR_Ps,merT	-	-	terW,terZ	-	-	qacE,qacL	-	-	-	-	-	-	-	MPF_F,MPF_T	Enterobacter_cloacae_isolate_764_plasmid_P1,_complete_sequence	S12152.contig00016,S12152.contig00037,S12152.contig00038,S12152.contig00040,S12152.contig00041,S12152.contig00044,S12152.contig00051,S12152.contig00052,S12152.contig00053,S12152.contig00054,S12152.contig00057,S12152.contig00059,S12152.contig00060,S12152.contig00062,S12152.contig00063,S12152.contig00066,S12152.contig00069,S12152.contig00072,S12152.contig00076,S12152.contig00082,S12152.contig00087	NZ_OW968418.1
S12152	P2	PT_6894	rep_cluster_1778	100	-	-	-	-	-	-	-	-	-	-	-	-	-	-	-	-	-	-	-	-	-	-	-	-	-	-	-	-	-	-	-	MOBQ	-	Escherichia_coli_isolate_10_plasmid_P5,_complete_sequence	S12152.contig00050	NZ_OW968293.1
S12152	Others	-	-	-	aac(6')-Iaa		-	-	-		-	-	-	GyrA-87N	-	-	-	-	-	-	-	golT,pcoA,pcoB,pcoC,pcoD,pcoE,pcoR,pcoS,silB,silC,silF,silR,silS	-	-	silB,silC,silE,silF,silP,silR,silS	-	arsA,arsB_pKW301,arsC_gluta,arsR_pKW301	-	-	-	-	-	-	-	golT(STRESS:GOLD)	-	-	-	-	-
S12153	P1	PT_6753	IncQ1	100	strA,strB	TEM-1D	-	-	-	-	-	-	-	-	-	-	sul2	-	-	-	-	-	-	-	-	-	-	-	-	-	-	-	-	-	-	-	-	Salmonella_enterica_strain_137_plasmid_p137-3,_complete_sequence	S12153.contig00028,S12153.contig00031,S12153.contig00037	NZ_CP091568.1
S12153	P2	PT_7643	-	91.5	-	-	-	-	-	-	-	-	-	-	-	-	-	tet(B),tetR	-	-	-	-	merC,merR_Ps,merT	-	-	-	-	-	-	-	-	-	-	-	-	-	-	Salmonella_typhi_plasmid_R27_transposon_Tn10,_complete_sequence	S12153.contig00026	AF223162.1
S12153	Others	-	-	-	aac(6')-Iaa		-	-	-		-	-	-	-	-	-	-	-	-	-	-	golT,pcoA,pcoB,pcoC,pcoD,pcoE,pcoR,pcoS,silB,silC,silF,silR,silS	-	-	silB,silC,silE,silF,silP,silR,silS	-	arsA,arsB_pKW301,arsC_gluta,arsR_pKW301	-	-	-	-	-	-	-	golT(STRESS:GOLD)	-	-	-	-	-
S12157	P1	PT_456	IncHI2A,IncQ1,rep_cluster_1088	95.5	aac(3)-IV,aac(6')-Ib-cr,aph(4)-Ia,aph3-Ia,strA,strB	OXA-1	-	-	-	-	-	-	catB3,cmlA1,floR	-	arr-3	-	sul1,sul3	tet(B),tetR	-	dfrA12	-	-	merC,merR_Ps,merT	-	-	terW,terZ	-	-	qacE,qacL	-	-	-	-	-	-	MOBH	MPF_F,MPF_T	Enterobacter_cloacae_isolate_764_plasmid_P1,_complete_sequence	S12157.contig00011,S12157.contig00027,S12157.contig00028,S12157.contig00030,S12157.contig00031,S12157.contig00035,S12157.contig00036,S12157.contig00037,S12157.contig00038,S12157.contig00039,S12157.contig00041,S12157.contig00043,S12157.contig00044,S12157.contig00045,S12157.contig00048,S12157.contig00049,S12157.contig00052,S12157.contig00058,S12157.contig00061,S12157.contig00062,S12157.contig00069,…	NZ_OW968418.1
S12157	Others	-	-	-	aac(6')-Iaa	,TEM-1D	-	-	-		-	-	-	GyrA-87Y	-	-	-	-	-	-	-	golT,pcoA,pcoB,pcoC,pcoD,pcoE,pcoR,pcoS,silB,silC,silF,silR,silS	-	-	silB,silC,silE,silF,silP,silR,silS	-	arsA,arsB_pKW301,arsC_gluta,arsR_pKW301	-	-	-	-	-	-	-	golT(STRESS:GOLD)	-	-	-	-	-
S12163	P1	PT_456	IncHI2A,rep_cluster_1088	95.5	aac(3)-IV,aac(6')-Ib-cr,aph(4)-Ia,aph3-Ia	OXA-1	-	-	-	-	-	-	catB3,cmlA1,floR	-	arr-3	-	sul1,sul2,sul3	-	-	dfrA12	-	-	-	-	-	terW,terZ	-	-	qacE,qacL	-	-	-	-	-	-	-	MPF_F,MPF_T	Enterobacter_cloacae_isolate_764_plasmid_P1,_complete_sequence	S12163.contig00011,S12163.contig00027,S12163.contig00028,S12163.contig00031,S12163.contig00032,S12163.contig00033,S12163.contig00036,S12163.contig00037,S12163.contig00039,S12163.contig00041,S12163.contig00042,S12163.contig00047,S12163.contig00056	NZ_OW968418.1
S12163	P2	PT_8846	rep_cluster_2335	57.2	-	-	-	-	-	-	-	-	-	-	-	-	-	-	-	-	-	-	-	-	-	-	-	-	-	-	-	-	-	-	-	-	-	Escherichia_coli_O125ac:K+:H10_strain_C_236-04A_plasmid_pP10A_3,_complete_sequence	S12163.contig00034	NZ_CP109927.1
S12163	Others	-	-	-	aac(6')-Iaa		-	-	-		-	-	-	-	-	-	-	tet(B),tetR	-	-	-	golT,pcoA,pcoB,pcoC,pcoD,pcoE,pcoR,pcoS,silB,silC,silF,silR,silS	-	-	silB,silC,silE,silF,silP,silR,silS	-	arsA,arsB_pKW301,arsC_gluta,arsR_pKW301	-	-	-	-	-	-	-	golT(STRESS:GOLD)	-	-	-	-	-
S12174	P1	PT_6753	IncQ1	100	strA,strB	TEM-1D	-	-	-	-	-	-	-	-	-	-	sul2	-	-	-	-	-	-	-	-	-	-	-	-	-	-	-	-	-	-	-	-	Salmonella_enterica_strain_137_plasmid_p137-3,_complete_sequence	S12174.contig00035,S12174.contig00038,S12174.contig00041	NZ_CP091568.1
S12174	P2	PT_7643	-	91.5	-	-	-	-	-	-	-	-	-	-	-	-	-	tet(B),tetR	-	-	-	-	-	-	-	-	-	-	-	-	-	-	-	-	-	-	-	Salmonella_typhi_plasmid_R27_transposon_Tn10,_complete_sequence	S12174.contig00030	AF223162.1
S12174	P3	PT_7655	-	54.7	-	-	-	-	-	-	-	-	-	-	-	-	-	-	-	-	-	-	merC,merR_Ps,merT	-	-	-	-	-	-	-	-	-	-	-	-	-	-	Salmonella_enterica_subsp._enterica_serovar_Havana_strain_CVM_20761_plasmid_p20761-2,_complete_sequence	S12174.contig00032	CP051409.1
S12174	Others	-	-	-	aac(6')-Iaa		-	-	-		-	-	-	-	-	-	-	-	-	-	-	golT,pcoA,pcoB,pcoC,pcoD,pcoE,pcoR,pcoS,silB,silC,silF,silR,silS	-	-	silB,silC,silE,silF,silP,silR,silS	-	arsA,arsB_pKW301,arsC_gluta,arsR_pKW301	-	-	-	-	-	-	-	golT(STRESS:GOLD)	-	-	-	-	-
S12180	P1	PT_456	IncHI2A,rep_cluster_1088	95.5	aac(3)-IV,aac(6')-Ib-cr,aph(4)-Ia,aph3-Ia	OXA-1	-	-	-	-	-	-	catB3,cmlA1,floR	-	arr-3	-	sul1,sul2,sul3	tet(B),tetR	-	dfrA12	-	-	merC,merR_Ps,merT	-	-	terW,terZ	-	-	qacE,qacL	-	-	-	-	-	-	MOBH	MPF_F,MPF_T	Enterobacter_cloacae_isolate_764_plasmid_P1,_complete_sequence	S12180.contig00011,S12180.contig00027,S12180.contig00028,S12180.contig00029,S12180.contig00032,S12180.contig00034,S12180.contig00035,S12180.contig00038,S12180.contig00039,S12180.contig00041,S12180.contig00043,S12180.contig00044,S12180.contig00051,S12180.contig00053	NZ_OW968418.1
S12180	P2	PT_6894	rep_cluster_1778	100	-	-	-	-	-	-	-	-	-	-	-	-	-	-	-	-	-	-	-	-	-	-	-	-	-	-	-	-	-	-	-	MOBQ	-	Escherichia_coli_isolate_10_plasmid_P5,_complete_sequence	S12180.contig00033	NZ_OW968293.1
S12180	Others	-	-	-	aac(6')-Iaa		-	-	-		-	-	-	GyrA-87Y	-	-	-	-	-	-	-	golT,pcoA,pcoB,pcoC,pcoD,pcoE,pcoR,pcoS,silB,silC,silF,silR,silS	-	-	silB,silC,silE,silF,silP,silR,silS	-	arsA,arsB_pKW301,arsC_gluta,arsR_pKW301	-	-	-	-	-	-	-	golT(STRESS:GOLD)	-	-	-	-	-
S12189	P1	PT_6753	IncQ1	100	strA,strB	TEM-1D	-	-	-	-	-	-	-	-	-	-	sul2	-	-	-	-	-	-	-	-	-	-	-	-	-	-	-	-	-	-	-	-	Salmonella_enterica_strain_137_plasmid_p137-3,_complete_sequence	S12189.contig00045,S12189.contig00050,S12189.contig00060	NZ_CP091568.1
S12189	P2	PT_1039	rep_cluster_2335	97.6	-	-	-	-	-	-	-	-	-	-	-	-	-	-	-	-	-	-	-	-	-	-	-	-	-	-	-	-	-	-	-	MOBP	-	Escherichia_coli_isolate_68_plasmid_P5,_complete_sequence	S12189.contig00043	NZ_OX030733.1
S12189	P3	PT_7643	-	91.5	-	-	-	-	-	-	-	-	-	-	-	-	-	tet(B),tetR	-	-	-	-	merC,merR_Ps,merT	-	-	-	-	-	-	-	-	-	-	-	-	-	-	Salmonella_typhi_plasmid_R27_transposon_Tn10,_complete_sequence	S12189.contig00036	AF223162.1
S12189	Others	-	-	-	aac(6')-Iaa		-	-	-		-	-	-	-	-	-	-	-	-	-	-	golT,pcoA,pcoB,pcoC,pcoD,pcoE,pcoR,pcoS,silB,silC,silF,silR,silS	-	-	silB,silC,silE,silF,silP,silR,silS	-	arsA,arsB_pKW301,arsC_gluta,arsR_pKW301	-	-	-	-	-	-	-	golT(STRESS:GOLD)	-	-	-	-	-
S12192	P1	PT_2284	IncFIA,IncFIB,IncFIC,IncQ1	99.5	aac(3)-IId,aadA,aph3-Ia	TEM-1D	-	-	-	-	-	lnuF	cmlA1,floR	-	-	-	sul2?,sul3	tetM	-	dfrA12	-	-	-	-	-	-	-	-	qacL	-	-	-	-	-	-	MOBF	MPF_F,MPF_Unknown	Escherichia_fergusonii_strain_6S41-1_plasmid_p1-6S41-1,_complete_sequence	S12192.contig00024,S12192.contig00031,S12192.contig00036,S12192.contig00039,S12192.contig00044,S12192.contig00045,S12192.contig00046,S12192.contig00047,S12192.contig00050,S12192.contig00051,S12192.contig00052,S12192.contig00053,S12192.contig00055,S12192.contig00056,S12192.contig00060,S12192.contig00063,S12192.contig00064,S12192.contig00066,S12192.contig00068,S12192.contig00070,S12192.contig00071,…	NZ_CP079885.1
S12192	P2	PT_1039	rep_cluster_2335	97.6	-	-	-	-	-	-	-	-	-	-	-	-	-	-	-	-	-	-	-	-	-	-	-	-	-	-	-	-	-	-	-	MOBP	-	Escherichia_coli_isolate_68_plasmid_P5,_complete_sequence	S12192.contig00041	NZ_OX030733.1
S12192	P3	PT_7643	-	91.5	-	-	-	-	-	-	-	-	-	-	-	-	-	tet(B),tetR	-	-	-	-	-	-	-	-	-	-	-	-	-	-	-	-	-	-	-	Salmonella_typhi_plasmid_R27_transposon_Tn10,_complete_sequence	S12192.contig00034	AF223162.1
S12192	P4	PT_8823	-	54.1	strA,strB	-	-	-	-	-	-	-	-	-	-	-	-	-	-	-	-	-	-	-	-	-	-	-	-	-	-	-	-	-	-	-	-	Escherichia_coli_strain_Boq_01_plasmid_pBOQ-IncQ,_whole_genome_shotgun_sequence	S12192.contig00049	NZ_CM010408.1
S12192	P5	PT_7655	-	54.7	-	-	-	-	-	-	-	-	-	-	-	-	-	-	-	-	-	-	merC,merR_Ps,merT	-	-	-	-	-	-	-	-	-	-	-	-	-	-	Salmonella_enterica_subsp._enterica_serovar_Havana_strain_CVM_20761_plasmid_p20761-2,_complete_sequence	S12192.contig00038	CP051409.1
S12192	Others	-	-	-	aac(6')-Iaa		-	-	-		-	-	-	-	-	-	-	-	-	-	-	golT,pcoA,pcoB,pcoC,pcoD,pcoE,pcoR,pcoS,silB,silC,silF,silR,silS	-	-	silB,silC,silE,silF,silP,silR,silS	-	arsA,arsB_pKW301,arsC_gluta,arsR_pKW301	-	-	-	-	-	-	-	golT(STRESS:GOLD)	-	-	-	-	-
S12203	P1	PT_456	IncHI2A,rep_cluster_1088	95.5	aac(3)-IV,aac(6')-Ib-cr,aph(4)-Ia,aph3-Ia	OXA-1	-	-	-	-	-	-	catB3,cmlA1,floR	-	arr-3	-	sul1,sul2,sul3	tet(B),tetR	-	dfrA12	-	-	merC,merR_Ps,merT	-	-	terW,terZ	-	-	qacE,qacL	-	-	-	-	-	-	-	MPF_F,MPF_T	Enterobacter_cloacae_isolate_764_plasmid_P1,_complete_sequence	S12203.contig00014,S12203.contig00029,S12203.contig00034,S12203.contig00037,S12203.contig00038,S12203.contig00042,S12203.contig00045,S12203.contig00046,S12203.contig00047,S12203.contig00050,S12203.contig00052,S12203.contig00053,S12203.contig00055,S12203.contig00056,S12203.contig00060,S12203.contig00061,S12203.contig00063,S12203.contig00064	NZ_OW968418.1
S12203	P2	PT_6894	rep_cluster_1778	100	-	-	-	-	-	-	-	-	-	-	-	-	-	-	-	-	-	-	-	-	-	-	-	-	-	-	-	-	-	-	-	MOBQ	-	Escherichia_coli_isolate_10_plasmid_P5,_complete_sequence	S12203.contig00044	NZ_OW968293.1
S12203	Others	-	-	-	aac(6')-Iaa		-	-	-		-	-	-	GyrA-87Y	-	-	-	-	-	-	-	golT,pcoA,pcoB,pcoC,pcoD,pcoE,pcoR,pcoS,silB,silC,silF,silR,silS	-	-	silB,silC,silE,silF,silP,silR,silS	-	arsA,arsB_pKW301,arsC_gluta,arsR_pKW301	-	-	-	-	-	-	-	golT(STRESS:GOLD)	-	-	-	-	-
S12215	P1	PT_6753	IncQ1	100	strA,strB	TEM-1D	-	-	-	-	-	-	-	-	-	-	sul2	-	-	-	-	-	-	-	-	-	-	-	-	-	-	-	-	-	-	-	-	Salmonella_enterica_strain_137_plasmid_p137-3,_complete_sequence	S12215.contig00031,S12215.contig00034,S12215.contig00039	NZ_CP091568.1
S12215	P2	PT_7643	-	91.5	-	-	-	-	-	-	-	-	-	-	-	-	-	tet(B),tetR	-	-	-	-	merC,merR_Ps,merT	-	-	-	-	-	-	-	-	-	-	-	-	-	-	Salmonella_typhi_plasmid_R27_transposon_Tn10,_complete_sequence	S12215.contig00028	AF223162.1
S12215	Others	-	-	-	aac(6')-Iaa		-	-	-		-	-	-	-	-	-	-	-	-	-	-	golT,pcoA,pcoB,pcoC,pcoD,pcoE,pcoR,pcoS,silB,silC,silF,silR,silS	-	-	silB,silC,silE,silF,silP,silR,silS	-	arsA,arsB_pKW301,arsC_gluta,arsR_pKW301	-	-	-	-	-	-	-	golT(STRESS:GOLD)	-	-	-	-	-
S12216	P1	PT_456	IncHI2A,IncQ1,rep_cluster_1088	91.9	strA,strB	TEM-1D	-	-	-	-	-	-	-	-	-	-	sul1,sul2	tet(B),tetR	-	-	-	-	merC,merR_Ps,merT	-	-	terW,terZ	-	-	-	-	-	-	-	-	-	-	MPF_F,MPF_T	Enterobacter_cloacae_isolate_764_plasmid_P1,_complete_sequence	S12216.contig00013,S12216.contig00026,S12216.contig00027,S12216.contig00030,S12216.contig00032,S12216.contig00033,S12216.contig00034,S12216.contig00036,S12216.contig00038,S12216.contig00042,S12216.contig00056	NZ_OW968418.1
S12216	Others	-	-	-	aac(6')-Iaa		-	-	-		-	-	-	GyrA-87N	-	-	-	-	-	-	-	golT,pcoA,pcoB,pcoC,pcoD,pcoE,pcoR,pcoS,silB,silC,silF,silR,silS	-	-	silB,silC,silE,silF,silP,silR,silS	-	arsA,arsB_pKW301,arsC_gluta,arsR_pKW301	-	-	-	-	-	-	-	golT(STRESS:GOLD)	-	-	-	-	-
S12263	P1	PT_456	IncHI2A,IncI-gamma/K1,IncQ1,rep_cluster_1088	93.6	aac(3)-IV,aac(6')-Ib-cr,aph(4)-Ia,aph3-Ia,rmtB,strA,strB	OXA-1	-	-	-	-	-	-	catB3,cmlA1,floR	qepA2	arr-3	-	sul1,sul2?,sul3	tet(B),tetR	-	dfrA12	-	-	merC,merR_Ps,merT	-	-	terW,terZ	-	-	qacE,qacL	-	-	-	-	-	-	MOBP	MPF_F,MPF_I,MPF_T	Enterobacter_cloacae_isolate_764_plasmid_P1,_complete_sequence	S12263.contig00014,S12263.contig00024,S12263.contig00029,S12263.contig00032,S12263.contig00033,S12263.contig00034,S12263.contig00037,S12263.contig00038,S12263.contig00040,S12263.contig00042,S12263.contig00045,S12263.contig00046,S12263.contig00047,S12263.contig00048,S12263.contig00051,S12263.contig00053,S12263.contig00055,S12263.contig00057,S12263.contig00058,S12263.contig00060,S12263.contig00062,…	NZ_OW968418.1
S12263	P2	PT_6894	rep_cluster_1778	100	-	-	-	-	-	-	-	-	-	-	-	-	-	-	-	-	-	-	-	-	-	-	-	-	-	-	-	-	-	-	-	-	-	Escherichia_coli_isolate_10_plasmid_P5,_complete_sequence	S12263.contig00044,S12263.contig00050,S12263.contig00086	NZ_OW968293.1
S12263	Others	-	-	-	aac(6')-Iaa		-	-	-		-	-	-	GyrA-87N	-	-	-	-	-	-	-	golT,pcoA,pcoB,pcoC,pcoD,pcoE,pcoR,pcoS,silB,silC,silF,silR,silS	-	-	silB,silC,silE,silF,silP,silR,silS	-	arsA,arsB_pKW301,arsC_gluta,arsR_pKW301	-	-	-	-	-	-	-	golT(STRESS:GOLD)	-	-	-	-	-
S12267	P1	PT_456	IncHI2A,IncQ1,rep_cluster_1088	93.9	aac(3)-IV,aac(6')-Ib-cr,aph(4)-Ia,aph3-Ia,strA,strB	OXA-1,TEM-1D	-	-	-	-	-	-	catB3,cmlA1,floR	-	arr-3	-	sul1,sul3	tet(B),tetR	-	dfrA12	-	-	merC,merR_Ps,merT	-	-	terW,terZ	-	-	qacE,qacL	-	-	-	-	-	-	-	MPF_F,MPF_T	Enterobacter_cloacae_isolate_764_plasmid_P1,_complete_sequence	S12267.contig00013,S12267.contig00028,S12267.contig00029,S12267.contig00031,S12267.contig00033,S12267.contig00035,S12267.contig00040,S12267.contig00041,S12267.contig00043,S12267.contig00045,S12267.contig00046,S12267.contig00047,S12267.contig00048,S12267.contig00050,S12267.contig00053,S12267.contig00054,S12267.contig00059,S12267.contig00061,S12267.contig00062,S12267.contig00064,S12267.contig00065	NZ_OW968418.1
S12267	P2	PT_6894	rep_cluster_1778	100	-	-	-	-	-	-	-	-	-	-	-	-	-	-	-	-	-	-	-	-	-	-	-	-	-	-	-	-	-	-	-	MOBQ	-	Escherichia_coli_isolate_10_plasmid_P5,_complete_sequence	S12267.contig00037	NZ_OW968293.1
S12267	P3	PT_7716	ColRNAI_rep_cluster_1857,rep_cluster_2350	99	-	-	-	-	-	-	-	-	-	-	-	-	-	-	-	-	-	-	-	-	-	-	-	-	-	-	-	-	-	-	-	MOBP	-	Escherichia_albertii_strain_BIA_29_plasmid_pEA29_2,_complete_sequence	S12267.contig00036	NZ_CP117608.1
S12267	P4	PT_1034	ColRNAI_rep_cluster_1987	100	-	-	-	-	-	-	-	-	-	-	-	-	-	-	-	-	-	-	-	-	-	-	-	-	-	-	-	-	-	-	-	MOBP	-	Klebsiella_pneumoniae_isolate_101_plasmid_P6,_complete_sequence	S12267.contig00038	NZ_OW970450.1
S12267	P5	PT_8846	rep_cluster_2335	100	-	-	-	-	-	-	-	-	-	-	-	-	-	-	-	-	-	-	-	-	-	-	-	-	-	-	-	-	-	-	-	-	-	Escherichia_coli_O125ac:K+:H10_strain_C_236-04A_plasmid_pP10A_3,_complete_sequence	S12267.contig00039	NZ_CP109927.1
S12267	Others	-	-	-	aac(6')-Iaa		-	-	-		-	-	-	GyrA-87N	-	-	-	-	-	-	-	golT,pcoA,pcoB,pcoC,pcoD,pcoE,pcoR,pcoS,silB,silC,silF,silR,silS	-	-	silB,silC,silE,silF,silP,silR,silS	-	arsA,arsB_pKW301,arsC_gluta,arsR_pKW301	-	-	-	-	-	-	-	golT(STRESS:GOLD)	-	-	-	-	-
S13021	P1	PT_456	IncHI2A,rep_cluster_1088	95.5	aac(3)-IV,aac(6')-Ib-cr,aph(4)-Ia,aph3-Ia	OXA-1	-	-	-	-	-	-	catB3,cmlA1,floR	-	arr-3	-	sul1,sul2,sul3	-	-	dfrA12	-	-	-	-	-	terW,terZ	-	-	qacE,qacL	-	-	-	-	-	-	-	MPF_F,MPF_T	Enterobacter_cloacae_isolate_764_plasmid_P1,_complete_sequence	S13021.contig00011,S13021.contig00025,S13021.contig00026,S13021.contig00030,S13021.contig00031,S13021.contig00032,S13021.contig00036,S13021.contig00037,S13021.contig00039,S13021.contig00041,S13021.contig00042,S13021.contig00048,S13021.contig00059	NZ_OW968418.1
S13021	P2	PT_8846	rep_cluster_2335	68.9	-	-	-	-	-	-	-	-	-	-	-	-	-	-	-	-	-	-	-	-	-	-	-	-	-	-	-	-	-	-	-	-	-	Escherichia_coli_O125ac:K+:H10_strain_C_236-04A_plasmid_pP10A_3,_complete_sequence	S13021.contig00034	NZ_CP109927.1
S13021	Others	-	-	-	aac(6')-Iaa		-	-	-		-	-	-	-	-	-	-	tet(B),tetR	-	-	-	golT,pcoA,pcoB,pcoC,pcoD,pcoE,pcoR,pcoS,silB,silC,silF,silR,silS	-	-	silB,silC,silE,silF,silP,silR,silS	-	arsA,arsB_pKW301,arsC_gluta,arsR_pKW301	-	-	-	-	-	-	-	golT(STRESS:GOLD)	-	-	-	-	-
S13026	P1	PT_456	IncHI2A,rep_cluster_1088	91.8	aac(3)-IV,aac(6')-Ib-cr,aph(4)-Ia,aph3-Ia	OXA-1	-	-	-	-	-	-	catB3,cmlA1,floR	-	arr-3	-	sul1,sul2,sul3	-	-	dfrA12	-	-	-	-	-	terW,terZ	-	-	qacE,qacL	-	-	-	-	-	-	-	MPF_F,MPF_T	Enterobacter_cloacae_isolate_764_plasmid_P1,_complete_sequence	S13026.contig00013,S13026.contig00027,S13026.contig00029,S13026.contig00031,S13026.contig00032,S13026.contig00033,S13026.contig00036,S13026.contig00037,S13026.contig00039,S13026.contig00041,S13026.contig00042,S13026.contig00048,S13026.contig00059	NZ_OW968418.1
S13026	Others	-	-	-	aac(6')-Iaa		-	-	-		-	-	-	GyrA-87N	-	-	-	tet(B),tetR	-	-	-	golT,pcoA,pcoB,pcoC,pcoD,pcoE,pcoR,pcoS,silB,silC,silF,silR,silS	-	-	silB,silC,silE,silF,silP,silR,silS	-	arsA,arsB_pKW301,arsC_gluta,arsR_pKW301	-	-	-	-	-	-	-	golT(STRESS:GOLD)	-	-	-	-	-
S13029	P1	PT_6753	IncQ1	100	strA,strB	TEM-1D	-	-	-	-	-	-	-	-	-	-	sul2	-	-	-	-	-	-	-	-	-	-	-	-	-	-	-	-	-	-	-	-	Salmonella_enterica_strain_137_plasmid_p137-3,_complete_sequence	S13029.contig00029,S13029.contig00033,S13029.contig00040	NZ_CP091568.1
S13029	P2	PT_2594	rep_cluster_2131	100	-	-	-	-	-	-	-	-	-	-	-	-	-	-	-	-	-	-	-	-	-	-	-	-	-	-	-	-	-	-	-	MOBQ	-	Escherichia_albertii_strain_BIA_18_plasmid_pEA18_4,_complete_sequence	S13029.contig00030	NZ_CP117641.1
S13029	P3	PT_4413	-	100	-	-	-	-	-	-	-	-	-	-	-	-	-	-	-	-	-	-	-	-	-	-	-	-	-	-	-	-	-	-	-	-	-	Klebsiella_pneumoniae_strain_KP47_isolate_2018-047100-007-01_plasmid_p04,_complete_sequence	S13029.contig00031	NZ_OX359179.1
S13029	P4	PT_7643	-	66.3	-	-	-	-	-	-	-	-	-	-	-	-	-	tet(B),tetR	-	-	-	-	-	-	-	-	-	-	-	-	-	-	-	-	-	-	-	Salmonella_typhi_plasmid_R27_transposon_Tn10,_complete_sequence	S13029.contig00025	AF223162.1
S13029	Others	-	-	-	aac(6')-Iaa		-	-	-		-	-	-	-	-	-	-	-	-	-	-	golT,pcoA,pcoB,pcoC,pcoD,pcoE,pcoR,pcoS,silB,silC,silF,silR,silS	-	-	silB,silC,silE,silF,silP,silR,silS	-	arsA,arsB_pKW301,arsC_gluta,arsR_pKW301	-	-	-	-	-	-	-	golT(STRESS:GOLD)	-	-	-	-	-
S13052	P1	PT_456	IncHI2A,IncQ1,rep_cluster_1088	93.9	aac(3)-IV,aac(6')-Ib-cr,aph(4)-Ia,aph3-Ia,strA,strB	OXA-1,TEM-1D	-	-	-	-	-	-	catB3,cmlA1,floR	-	arr-3	-	sul1,sul3	tet(B),tetR	-	dfrA12	-	-	merC,merR_Ps,merT	-	-	terW,terZ	-	-	qacE,qacL	-	-	-	-	-	-	-	MPF_F,MPF_T	Enterobacter_cloacae_isolate_764_plasmid_P1,_complete_sequence	S13052.contig00013,S13052.contig00026,S13052.contig00027,S13052.contig00028,S13052.contig00031,S13052.contig00035,S13052.contig00036,S13052.contig00037,S13052.contig00039,S13052.contig00040,S13052.contig00041,S13052.contig00042,S13052.contig00045,S13052.contig00048,S13052.contig00049,S13052.contig00051,S13052.contig00053,S13052.contig00056,S13052.contig00057	NZ_OW968418.1
S13052	P2	PT_6894	rep_cluster_1778	100	-	-	-	-	-	-	-	-	-	-	-	-	-	-	-	-	-	-	-	-	-	-	-	-	-	-	-	-	-	-	-	MOBQ	-	Escherichia_coli_isolate_10_plasmid_P5,_complete_sequence	S13052.contig00032	NZ_OW968293.1
S13052	P3	PT_1034	rep_cluster_2335	100	-	-	-	-	-	-	-	-	-	-	-	-	-	-	-	-	-	-	-	-	-	-	-	-	-	-	-	-	-	-	-	MOBP	-	Klebsiella_pneumoniae_isolate_101_plasmid_P6,_complete_sequence	S13052.contig00033	NZ_OW970450.1
S13052	P4	PT_8846	rep_cluster_2335	100	-	-	-	-	-	-	-	-	-	-	-	-	-	-	-	-	-	-	-	-	-	-	-	-	-	-	-	-	-	-	-	-	-	Escherichia_coli_O125ac:K+:H10_strain_C_236-04A_plasmid_pP10A_3,_complete_sequence	S13052.contig00034	NZ_CP109927.1
S13052	Others	-	-	-	aac(6')-Iaa		-	-	-		-	-	-	GyrA-87N	-	-	-	-	-	-	-	golT,pcoA,pcoB,pcoC,pcoD,pcoE,pcoR,pcoS,silB,silC,silF,silR,silS	-	-	silB,silC,silE,silF,silP,silR,silS	-	arsA,arsB_pKW301,arsC_gluta,arsR_pKW301	-	-	-	-	-	-	-	golT(STRESS:GOLD)	-	-	-	-	-
S13054	P1	PT_456	IncFIA,IncFIC,IncHI2A,IncQ1,rep_cluster_1088	91.9	strA,strB	-	-	CTX-M-14	-	-	-	mphA	floR	-	-	-	sul2	tet(B),tetR	-	-	-	-	merC,merR_Ps,merT	-	-	terW,terZ	-	-	qacEdelta1	-	-	-	-	-	-	MOBF	MPF_F,MPF_T,MPF_Unknown	Enterobacter_cloacae_isolate_764_plasmid_P1,_complete_sequence	S13054.contig00016,S13054.contig00028,S13054.contig00037,S13054.contig00038,S13054.contig00039,S13054.contig00040,S13054.contig00043,S13054.contig00047,S13054.contig00049,S13054.contig00050,S13054.contig00056,S13054.contig00072	NZ_OW968418.1
S13054	Others	-	-	-	aac(6')-Iaa		-	-	-		-	-	-	GyrA-87N	-	-	-	-	-	-	-	golT,pcoA,pcoB,pcoC,pcoD,pcoE,pcoR,pcoS,silB,silC,silF,silR,silS	-	-	silB,silC,silE,silF,silP,silR,silS	-	arsA,arsB_pKW301,arsC_gluta,arsR_pKW301	-	-	-	-	-	-	-	golT(STRESS:GOLD)	-	-	-	-	-
S13059	P1	PT_456	IncHI2A,IncQ1,rep_cluster_1088	90.6	aac(3)-IV,aac(6')-Ib-cr,aph(4)-Ia,aph3-Ia,strA,strB	OXA-1,TEM-1D	-	-	-	mcr-1.1	-	-	catB3,cmlA1,floR	-	arr-3	-	sul1,sul3	tet(B),tetR	-	-	-	-	merC,merR_Ps,merT	-	-	terW,terZ	-	-	qacE,qacL	-	-	-	-	-	-	-	MPF_F,MPF_T	Enterobacter_cloacae_isolate_764_plasmid_P1,_complete_sequence	S13059.contig00021,S13059.contig00024,S13059.contig00036,S13059.contig00037,S13059.contig00041,S13059.contig00045,S13059.contig00047,S13059.contig00050,S13059.contig00051,S13059.contig00052,S13059.contig00053,S13059.contig00054,S13059.contig00057,S13059.contig00061,S13059.contig00064,S13059.contig00067,S13059.contig00072,S13059.contig00073	NZ_OW968418.1
S13059	Others	-	-	-	aac(6')-Iaa		-	-	-		-	-	-	GyrA-87Y	-	-	-	-	-	-	-	golT,pcoA,pcoB,pcoC,pcoD,pcoE,pcoR,pcoS,silB,silC,silF,silR,silS	-	-	silB,silC,silE,silF,silP,silR,silS	-	arsA,arsB_pKW301,arsC_gluta,arsR_pKW301	-	-	-	-	-	-	-	golT(STRESS:GOLD)	-	-	-	-	-
S13065	P1	PT_6753	IncQ1	92.6	strA,strB	TEM-1D	-	-	-	-	-	-	-	-	-	-	sul2	-	-	-	-	-	-	-	-	-	-	-	-	-	-	-	-	-	-	-	-	Salmonella_enterica_strain_137_plasmid_p137-3,_complete_sequence	S13065.contig00038,S13065.contig00045,S13065.contig00062	NZ_CP091568.1
S13065	P2	PT_7643	-	91.5	-	-	-	-	-	-	-	-	-	-	-	-	-	tet(B),tetR	-	-	-	-	merC,merR_Ps,merT	-	-	-	-	-	-	-	-	-	-	-	-	-	-	Salmonella_typhi_plasmid_R27_transposon_Tn10,_complete_sequence	S13065.contig00033	AF223162.1
S13065	Others	-	-	-	aac(6')-Iaa		-	-	-		-	-	-	-	-	-	-	-	-	-	-	golT,pcoA,pcoB,pcoC,pcoD,pcoE,pcoR,pcoS,silB,silC,silF,silR,silS	-	-	silB,silC,silE,silF,silP,silR,silS	-	arsA,arsB_pKW301,arsC_gluta,arsR_pKW301	-	-	-	-	-	-	-	golT(STRESS:GOLD)	-	-	-	-	-
S13074	P1	PT_456	IncHI1B,IncHI2A,IncQ1,rep_cluster_1088	93.7	aac(3)-IV,aac(6')-Ib-cr,aph(4)-Ia,aph3-Ia,strA,strB	OXA-1	-	-	-	-	-	-	catB3,cmlA1,floR	-	arr-3	-	sul1,sul3	tet(B),tetR	-	dfrA12	-	-	merC,merR_Ps,merT	-	-	terW,terZ	-	-	qacE,qacL	-	-	-	-	-	-	-	MPF_F,MPF_T	Enterobacter_cloacae_isolate_764_plasmid_P1,_complete_sequence	S13074.contig00015,S13074.contig00019,S13074.contig00036,S13074.contig00039,S13074.contig00041,S13074.contig00042,S13074.contig00045,S13074.contig00047,S13074.contig00048,S13074.contig00055,S13074.contig00056,S13074.contig00057,S13074.contig00058,S13074.contig00061,S13074.contig00063,S13074.contig00067,S13074.contig00069,S13074.contig00070,S13074.contig00073,S13074.contig00079	NZ_OW968418.1
S13074	P2	PT_1044	rep_cluster_2373	100	-	-	-	-	-	-	-	-	-	-	-	-	-	-	-	-	-	-	-	-	-	-	-	-	-	-	-	-	-	-	-	MOBF	-	Escherichia_coli_isolate_362_plasmid_P2,_complete_sequence	S13074.contig00052	NZ_OW967180.1
S13074	Others	-	-	-	aac(6')-Iaa		-	-	-		-	-	-	GyrA-87N	-	-	-	-	-	-	-	golT,pcoA,pcoB,pcoC,pcoD,pcoE,pcoR,pcoS,silB,silC,silF,silR,silS	-	-	silB,silC,silE,silF,silP,silR,silS	-	arsA,arsB_pKW301,arsC_gluta,arsR_pKW301	-	-	-	-	-	-	-	golT(STRESS:GOLD)	-	-	-	-	-
S13076	P1	PT_6753	IncQ1	100	strA,strB	TEM-1D	-	-	-	-	-	-	-	-	-	-	sul2	-	-	-	-	-	-	-	-	-	-	-	-	-	-	-	-	-	-	-	-	Salmonella_enterica_strain_137_plasmid_p137-3,_complete_sequence	S13076.contig00036,S13076.contig00041,S13076.contig00049	NZ_CP091568.1
S13076	P2	PT_442	Col156	78.2	-	-	-	-	-	-	-	-	-	-	-	-	-	-	-	-	-	-	-	-	-	-	-	-	-	-	-	-	-	-	-	MOBQ	-	Klebsiella_pneumoniae_strain_KP34_isolate_2018-347802-001-01_plasmid_p04,_complete_sequence	S13076.contig00037	NZ_OX359186.1
S13076	Others	-	-	-	aac(6')-Iaa		-	-	-		-	-	-	-	-	-	-	-	-	-	-	golT,pcoA,pcoB,pcoC,pcoD,pcoE,pcoR,pcoS,silB,silC,silF,silR,silS	-	-	silB,silC,silE,silF,silP,silR,silS	-	arsA,arsB_pKW301,arsC_gluta,arsR_pKW301	-	-	-	-	-	-	-	golT(STRESS:GOLD)	-	-	-	-	-
S13085	P1	PT_456	IncHI2A,IncI-gamma/K1,IncQ1,rep_cluster_1088	90.2	aac(3)-IId,aph3-Ia	TEM-1D	-	CTX-M-14	-	-	-	ermB,mphA	-	-	-	-	sul1,sul3	tet(B),tetR	-	dfrA12	-	-	merC,merR_Ps,merT	-	-	terW,terZ	-	-	qacL	-	-	-	-	-	-	MOBP	MPF_F,MPF_I,MPF_T	Enterobacter_cloacae_isolate_764_plasmid_P1,_complete_sequence	S13085.contig00013,S13085.contig00023,S13085.contig00031,S13085.contig00035,S13085.contig00039,S13085.contig00041,S13085.contig00043,S13085.contig00044,S13085.contig00045,S13085.contig00047,S13085.contig00051,S13085.contig00052,S13085.contig00054,S13085.contig00055,S13085.contig00058,S13085.contig00062,S13085.contig00075,S13085.contig00076	NZ_OW968418.1
S13085	P2	PT_6894	rep_cluster_1778	100	-	-	-	-	-	-	-	-	-	-	-	-	-	-	-	-	-	-	-	-	-	-	-	-	-	-	-	-	-	-	-	-	-	Escherichia_coli_isolate_10_plasmid_P5,_complete_sequence	S13085.contig00048,S13085.contig00059,S13085.contig00061,S13085.contig00083	NZ_OW968293.1
S13085	Others	-	-	-	aac(6')-Iaa		-	-	-		-	-	-	GyrA-87N	-	-	-	-	-	-	-	golT,pcoA,pcoB,pcoC,pcoD,pcoE,pcoR,pcoS,silB,silC,silF,silR,silS	-	-	silB,silC,silE,silF,silP,silR,silS	-	arsA,arsB_pKW301,arsC_gluta,arsR_pKW301	-	-	-	-	-	-	-	golT(STRESS:GOLD)	-	-	-	-	-
S13113	P1	PT_456	IncHI2A,IncI2,rep_cluster_1088	79.7	aac(3)-IV,aac(6')-Ib-cr,aph(4)-Ia,aph3-Ia	OXA-1	-	-	-	mcr-1.1	-	-	catB3,cmlA1,floR	-	arr-3	-	sul1,sul2,sul3	tet(B),tetR	-	dfrA12	-	-	-	-	-	-	-	-	qacE,qacL	-	-	-	-	-	-	MOBP	MPF_F,MPF_T	Enterobacter_cloacae_isolate_764_plasmid_P1,_complete_sequence	S13113.contig00009,S13113.contig00017,S13113.contig00025,S13113.contig00030,S13113.contig00032,S13113.contig00034,S13113.contig00037,S13113.contig00038,S13113.contig00040,S13113.contig00041,S13113.contig00044,S13113.contig00045,S13113.contig00047,S13113.contig00048,S13113.contig00050,S13113.contig00051,S13113.contig00053,S13113.contig00057,S13113.contig00059,S13113.contig00060,S13113.contig00061	NZ_OW968418.1
S13113	Others	-	-	-	aac(6')-Iaa		-	-	-		-	-	-	GyrA-87N	-	-	-	-	-	-	-	golT,pcoA,pcoB,pcoC,pcoD,pcoE,pcoR,pcoS,silB,silC,silF,silR,silS	-	-	silB,silC,silE,silF,silP,silR,silS	-	arsA,arsB_pKW301,arsC_gluta,arsR_pKW301	-	-	-	-	-	-	-	golT(STRESS:GOLD)	-	-	-	-	-
S13127	P1	PT_456	IncHI2A,IncQ1,rep_cluster_1088	94.2	aac(3)-IV,aac(6')-Ib-cr,aph(4)-Ia,strA,strB	OXA-1	-	-	-	mcr-1.1	-	-	catB3,cmlA1,floR	-	arr-3	-	sul1,sul3	tet(B),tetR	-	dfrA12	-	-	merC,merR_Ps,merT	-	-	terW,terZ	-	-	qacE,qacL	-	-	-	-	-	-	-	MPF_F,MPF_T	Enterobacter_cloacae_isolate_764_plasmid_P1,_complete_sequence	S13127.contig00018,S13127.contig00025,S13127.contig00037,S13127.contig00038,S13127.contig00039,S13127.contig00041,S13127.contig00043,S13127.contig00044,S13127.contig00051,S13127.contig00052,S13127.contig00054,S13127.contig00057,S13127.contig00058,S13127.contig00059,S13127.contig00060,S13127.contig00063,S13127.contig00066,S13127.contig00070,S13127.contig00071,S13127.contig00073,S13127.contig00074,…	NZ_OW968418.1
S13127	P2	PT_6894	rep_cluster_1778	100	-	-	-	-	-	-	-	-	-	-	-	-	-	-	-	-	-	-	-	-	-	-	-	-	-	-	-	-	-	-	-	MOBQ	-	Escherichia_coli_isolate_10_plasmid_P5,_complete_sequence	S13127.contig00049	NZ_OW968293.1
S13127	P3	PT_7716	rep_cluster_2350	100	-	-	-	-	-	-	-	-	-	-	-	-	-	-	-	-	-	-	-	-	-	-	-	-	-	-	-	-	-	-	-	-	-	Escherichia_albertii_strain_BIA_29_plasmid_pEA29_2,_complete_sequence	S13127.contig00047	NZ_CP117608.1
S13127	Others	-	-	-	aac(6')-Iaa		-	-	-		-	-	-	GyrA-87N	-	-	-	-	-	-	-	golT,pcoA,pcoB,pcoC,pcoD,pcoE,pcoR,pcoS,silB,silC,silF,silR,silS	-	-	silB,silC,silE,silF,silP,silR,silS	-	arsA,arsB_pKW301,arsC_gluta,arsR_pKW301	-	-	-	-	-	-	-	golT(STRESS:GOLD)	-	-	-	-	-
S13131	P1	PT_456	IncHI2A,rep_cluster_1088	94.4	aac(3)-IV,aac(6')-Ib-cr,aph(4)-Ia,aph3-Ia	OXA-1	-	-	-	-	-	-	catB3,cmlA1,floR	-	arr-3	-	sul1,sul2,sul3	tet(B),tetR	-	dfrA12	-	-	merC,merR_Ps,merT	-	-	terW,terZ	-	-	qacE,qacL	-	-	-	-	-	-	-	MPF_F,MPF_T	Enterobacter_cloacae_isolate_764_plasmid_P1,_complete_sequence	S13131.contig00014,S13131.contig00030,S13131.contig00031,S13131.contig00033,S13131.contig00036,S13131.contig00037,S13131.contig00038,S13131.contig00039,S13131.contig00043,S13131.contig00044,S13131.contig00046,S13131.contig00048,S13131.contig00049,S13131.contig00052,S13131.contig00064	NZ_OW968418.1
S13131	Others	-	-	-	aac(6')-Iaa		-	-	-		-	-	-	GyrA-87N	-	-	-	-	-	-	-	golT,pcoA,pcoB,pcoC,pcoD,pcoE,pcoR,pcoS,silB,silC,silF,silR,silS	-	-	silB,silC,silE,silF,silP,silR,silS	-	arsA,arsB_pKW301,arsC_gluta,arsR_pKW301	-	-	-	-	-	-	-	golT(STRESS:GOLD)	-	-	-	-	-
S13157	P1	PT_6753	IncQ1	93.7	strA,strB	TEM-1D	-	-	-	-	-	-	-	-	-	-	sul2	-	-	-	-	-	-	-	-	-	-	-	-	-	-	-	-	-	-	-	-	Salmonella_enterica_strain_137_plasmid_p137-3,_complete_sequence	S13157.contig00031,S13157.contig00034,S13157.contig00053	NZ_CP091568.1
S13157	P2	PT_7643	-	91.5	-	-	-	-	-	-	-	-	-	-	-	-	-	tet(B),tetR	-	-	-	-	merC,merR_Ps,merT	-	-	-	-	-	-	-	-	-	-	-	-	-	-	Salmonella_typhi_plasmid_R27_transposon_Tn10,_complete_sequence	S13157.contig00027	AF223162.1
S13157	Others	-	-	-	aac(6')-Iaa		-	-	-		-	-	-	-	-	-	-	-	-	-	-	golT,pcoA,pcoB,pcoC,pcoD,pcoE,pcoR,pcoS,silB,silC,silF,silR,silS	-	-	silB,silC,silE,silF,silP,silR,silS	-	arsA,arsB_pKW301,arsC_gluta,arsR_pKW301	-	-	-	-	-	-	-	golT(STRESS:GOLD)	-	-	-	-	-
S13182	P1	PT_2284	IncFIA,IncFIB,IncFIC	99.7	aac(3)-IId,aadA,aph3-Ia	TEM-1D	-	-	-	-	-	lnuF	cmlA1,floR	-	-	-	sul2,sul3	tet(B),tetM,tetR	-	dfrA12	-	-	-	-	-	-	-	-	qacL	-	-	-	-	-	-	MOBF	MPF_F,MPF_Unknown	Escherichia_fergusonii_strain_6S41-1_plasmid_p1-6S41-1,_complete_sequence	S13182.contig00026,S13182.contig00035,S13182.contig00041,S13182.contig00043,S13182.contig00045,S13182.contig00050,S13182.contig00053,S13182.contig00055,S13182.contig00060,S13182.contig00062,S13182.contig00064,S13182.contig00066,S13182.contig00068,S13182.contig00069,S13182.contig00071,S13182.contig00076,S13182.contig00078,S13182.contig00081,S13182.contig00082,S13182.contig00086,S13182.contig00087,…	NZ_CP079885.1
S13182	P2	PT_3538	rep_cluster_1704	89.8	-	-	-	-	-	-	-	-	-	-	-	-	-	-	-	-	-	-	-	-	-	-	-	-	-	-	-	-	-	-	-	-	-	Escherichia_coli_strain_SWYHX138.33gt_plasmid_pHX138.33gt_1,_complete_sequence	S13182.contig00022	NZ_CP091837.1
S13182	P3	PT_1039	rep_cluster_2335	97.6	-	-	-	-	-	-	-	-	-	-	-	-	-	-	-	-	-	-	-	-	-	-	-	-	-	-	-	-	-	-	-	MOBP	-	Escherichia_coli_isolate_68_plasmid_P5,_complete_sequence	S13182.contig00047	NZ_OX030733.1
S13182	P4	PT_7655	-	54.7	-	-	-	-	-	-	-	-	-	-	-	-	-	-	-	-	-	-	merC,merR_Ps,merT	-	-	-	-	-	-	-	-	-	-	-	-	-	-	Salmonella_enterica_subsp._enterica_serovar_Havana_strain_CVM_20761_plasmid_p20761-2,_complete_sequence	S13182.contig00044	CP051409.1
S13182	Others	-	-	-	aac(6')-Iaa		-	-	-		-	-	-	-	-	-	-	-	-	-	-	golT,pcoA,pcoB,pcoC,pcoD,pcoE,pcoR,pcoS,silB,silC,silF,silR,silS	-	-	silB,silC,silE,silF,silP,silR,silS	-	arsA,arsB_pKW301,arsC_gluta,arsR_pKW301	-	-	-	-	-	-	-	golT(STRESS:GOLD)	-	-	-	-	-
S13250	P1	PT_456	IncHI2A,IncQ1,rep_cluster_1088	94	aac(3)-IV,aac(6')-Ib-cr,aph(4)-Ia,aph3-Ia,strA,strB	OXA-1,TEM-1D	-	-	-	-	-	-	catB3,cmlA1,floR	-	arr-3	-	sul1,sul3	-	-	dfrA12	-	-	-	-	-	terW,terZ	-	-	qacE,qacL	-	-	-	-	-	-	-	MPF_F,MPF_T	Enterobacter_cloacae_isolate_764_plasmid_P1,_complete_sequence	S13250.contig00014,S13250.contig00037,S13250.contig00038,S13250.contig00042,S13250.contig00043,S13250.contig00047,S13250.contig00048,S13250.contig00050,S13250.contig00051,S13250.contig00052,S13250.contig00053,S13250.contig00054,S13250.contig00055,S13250.contig00057,S13250.contig00059,S13250.contig00063,S13250.contig00066,S13250.contig00067,S13250.contig00070,S13250.contig00071,S13250.contig00077	NZ_OW968418.1
S13250	P2	PT_1034	rep_cluster_2335	100	-	-	-	-	-	-	-	-	-	-	-	-	-	-	-	-	-	-	-	-	-	-	-	-	-	-	-	-	-	-	-	MOBP	-	Klebsiella_pneumoniae_isolate_101_plasmid_P6,_complete_sequence	S13250.contig00036	NZ_OW970450.1
S13250	P3	PT_6894	rep_cluster_1778	100	-	-	-	-	-	-	-	-	-	-	-	-	-	-	-	-	-	-	-	-	-	-	-	-	-	-	-	-	-	-	-	MOBQ	-	Escherichia_coli_isolate_10_plasmid_P5,_complete_sequence	S13250.contig00046	NZ_OW968293.1
S13250	P4	PT_7716	rep_cluster_2350	100	-	-	-	-	-	-	-	-	-	-	-	-	-	-	-	-	-	-	-	-	-	-	-	-	-	-	-	-	-	-	-	MOBP	-	Escherichia_albertii_strain_BIA_29_plasmid_pEA29_2,_complete_sequence	S13250.contig00044	NZ_CP117608.1
S13250	Others	-	-	-	aac(6')-Iaa		-	-	-		-	-	-	GyrA-87N	-	-	-	tet(B),tetR	-	-	-	golT,pcoA,pcoB,pcoC,pcoD,pcoE,pcoR,pcoS,silB,silC,silF,silR,silS	-	-	silB,silC,silE,silF,silP,silR,silS	-	arsA,arsB_pKW301,arsC_gluta,arsR_pKW301	-	-	-	-	-	-	-	golT(STRESS:GOLD)	-	-	-	-	-
S13262	P1	PT_456	IncHI2A,rep_cluster_1088	93.8	aac(3)-IV,aac(6')-Ib-cr,aph(4)-Ia,aph3-Ia	OXA-1	-	-	-	-	-	-	catB3,cmlA1,floR	-	arr-3	-	sul1,sul2,sul3	tet(B),tetR	-	dfrA12	-	-	-	-	-	terW,terZ	-	-	qacE,qacL	-	-	-	-	-	-	-	MPF_F,MPF_T	Enterobacter_cloacae_isolate_764_plasmid_P1,_complete_sequence	S13262.contig00013,S13262.contig00028,S13262.contig00029,S13262.contig00030,S13262.contig00032,S13262.contig00035,S13262.contig00037,S13262.contig00038,S13262.contig00044,S13262.contig00045,S13262.contig00047,S13262.contig00049,S13262.contig00051,S13262.contig00052,S13262.contig00056,S13262.contig00058,S13262.contig00061	NZ_OW968418.1
S13262	P2	PT_7236	rep_cluster_2370	99.9	-	-	-	-	-	-	-	-	-	-	-	-	-	-	-	-	-	-	-	-	-	-	-	-	-	-	-	-	-	-	-	-	-	Escherichia_coli_strain_5283_plasmid_pMB9880_4,_complete_sequence	S13262.contig00033	NZ_CP103766.1
S13262	P3	PT_1034	ColRNAI_rep_cluster_1987	99.6	-	-	-	-	-	-	-	-	-	-	-	-	-	-	-	-	-	-	-	-	-	-	-	-	-	-	-	-	-	-	-	-	-	Klebsiella_pneumoniae_isolate_101_plasmid_P6,_complete_sequence	S13262.contig00036	NZ_OW970450.1
S13262	Others	-	-	-	aac(6')-Iaa		-	-	-		-	-	-	GyrA-87N	-	-	-	-	-	-	-	golT,pcoA,pcoB,pcoC,pcoD,pcoE,pcoR,pcoS,silB,silC,silF,silR,silS	-	-	silB,silC,silE,silF,silP,silR,silS	-	arsA,arsB_pKW301,arsC_gluta,arsR_pKW301	-	-	-	-	-	-	-	golT(STRESS:GOLD)	-	-	-	-	-
S13263	P1	PT_6753	IncQ1	100	strA,strB	TEM-1D	-	-	-	-	-	-	-	-	-	-	sul2	-	-	-	-	-	-	-	-	-	-	-	-	-	-	-	-	-	-	-	-	Salmonella_enterica_strain_137_plasmid_p137-3,_complete_sequence	S13263.contig00038,S13263.contig00042,S13263.contig00050	NZ_CP091568.1
S13263	P2	PT_7643	-	91.5	-	-	-	-	-	-	-	-	-	-	-	-	-	tet(B),tetR	-	-	-	-	merC,merR_Ps,merT	-	-	-	-	-	-	-	-	-	-	-	-	-	-	Salmonella_typhi_plasmid_R27_transposon_Tn10,_complete_sequence	S13263.contig00032	AF223162.1
S13263	Others	-	-	-	aac(6')-Iaa		-	-	-		-	-	-	GyrA-87Y	-	-	-	-	-	-	-	golT,pcoA,pcoB,pcoC,pcoD,pcoE,pcoR,pcoS,silB,silC,silF,silR,silS	-	-	silB,silC,silE,silF,silP,silR,silS	-	arsA,arsB_pKW301,arsC_gluta,arsR_pKW301	-	-	-	-	-	-	-	golT(STRESS:GOLD)	-	-	-	-	-
S13266	P1	PT_6753	IncQ1	100	strA,strB	TEM-1D	-	-	-	-	-	-	-	-	-	-	sul2	-	-	-	-	-	-	-	-	-	-	-	-	-	-	-	-	-	-	-	-	Salmonella_enterica_strain_137_plasmid_p137-3,_complete_sequence	S13266.contig00040,S13266.contig00046,S13266.contig00054	NZ_CP091568.1
S13266	P2	PT_7643	-	91.5	-	-	-	-	-	-	-	-	-	-	-	-	-	tet(B),tetR	-	-	-	-	-	-	-	-	-	-	-	-	-	-	-	-	-	-	-	Salmonella_typhi_plasmid_R27_transposon_Tn10,_complete_sequence	S13266.contig00033	AF223162.1
S13266	P3	PT_7655	-	54.7	-	-	-	-	-	-	-	-	-	-	-	-	-	-	-	-	-	-	merC,merR_Ps,merT	-	-	-	-	-	-	-	-	-	-	-	-	-	-	Salmonella_enterica_subsp._enterica_serovar_Havana_strain_CVM_20761_plasmid_p20761-2,_complete_sequence	S13266.contig00036	CP051409.1
S13266	Others	-	-	-	aac(6')-Iaa		-	-	-		-	-	-	-	-	-	-	-	-	-	-	golT,pcoA,pcoB,pcoC,pcoD,pcoE,pcoR,pcoS,silB,silC,silF,silR,silS	-	-	silB,silC,silE,silF,silP,silR,silS	-	arsA,arsB_pKW301,arsC_gluta,arsR_pKW301	-	-	-	-	-	-	-	golT(STRESS:GOLD)	-	-	-	-	-
S13269	P1	PT_6753	IncQ1	92.6	strA,strB	TEM-1D	-	-	-	-	-	-	-	-	-	-	sul2	-	-	-	-	-	-	-	-	-	-	-	-	-	-	-	-	-	-	-	-	Salmonella_enterica_strain_137_plasmid_p137-3,_complete_sequence	S13269.contig00037,S13269.contig00044,S13269.contig00062	NZ_CP091568.1
S13269	P2	PT_7643	-	91.5	-	-	-	-	-	-	-	-	-	-	-	-	-	tet(B),tetR	-	-	-	-	merC,merR_Ps,merT	-	-	-	-	-	-	-	-	-	-	-	-	-	-	Salmonella_typhi_plasmid_R27_transposon_Tn10,_complete_sequence	S13269.contig00032	AF223162.1
S13269	Others	-	-	-	aac(6')-Iaa		-	-	-		-	-	-	-	-	-	-	-	-	-	-	golT,pcoA,pcoB,pcoC,pcoD,pcoE,pcoR,pcoS,silB,silC,silF,silR,silS	-	-	silB,silC,silE,silF,silP,silR,silS	-	arsA,arsB_pKW301,arsC_gluta,arsR_pKW301	-	-	-	-	-	-	-	golT(STRESS:GOLD)	-	-	-	-	-
S13279	P1	PT_456	IncHI2A,rep_cluster_1088	71.5	aac(3)-IV,aac(6')-Ib-cr,aph(4)-Ia	OXA-1	-	-	-	-	-	-	catB3	-	arr-3	-	sul1	tet(B),tetR	-	-	-	-	merC,merR_Ps,merT	-	-	terW,terZ	-	-	qacEdelta1	-	-	-	-	-	-	-	MPF_F,MPF_T	Enterobacter_cloacae_isolate_764_plasmid_P1,_complete_sequence	S13279.contig00022,S13279.contig00023,S13279.contig00029,S13279.contig00031,S13279.contig00035,S13279.contig00046	NZ_OW968418.1
S13279	P2	PT_1034	ColRNAI_rep_cluster_1987	99.6	-	-	-	-	-	-	-	-	-	-	-	-	-	-	-	-	-	-	-	-	-	-	-	-	-	-	-	-	-	-	-	-	-	Klebsiella_pneumoniae_isolate_101_plasmid_P6,_complete_sequence	S13279.contig00036	NZ_OW970450.1
S13279	Others	-	-	-	aac(6')-Iaa		-	-	-		-	-	-	GyrA-87N	-	-	-	-	-	-	-	golT,pcoA,pcoB,pcoC,pcoD,pcoE,pcoR,pcoS,silB,silC,silF,silR,silS	-	-	silB,silC,silE,silF,silP,silR,silS	-	arsA,arsB_pKW301,arsC_gluta,arsR_pKW301	-	-	-	-	-	-	-	golT(STRESS:GOLD)	-	-	-	-	-
S13285	P1	PT_6753	IncQ1	100	strA,strB	TEM-1D	-	-	-	-	-	-	-	-	-	-	sul2	-	-	-	-	-	-	-	-	-	-	-	-	-	-	-	-	-	-	-	-	Salmonella_enterica_strain_137_plasmid_p137-3,_complete_sequence	S13285.contig00038,S13285.contig00044,S13285.contig00052	NZ_CP091568.1
S13285	P2	PT_7643	-	91.5	-	-	-	-	-	-	-	-	-	-	-	-	-	tet(B),tetR	-	-	-	-	-	-	-	-	-	-	-	-	-	-	-	-	-	-	-	Salmonella_typhi_plasmid_R27_transposon_Tn10,_complete_sequence	S13285.contig00033	AF223162.1
S13285	P3	PT_7655	-	54.7	-	-	-	-	-	-	-	-	-	-	-	-	-	-	-	-	-	-	merC,merR_Ps,merT	-	-	-	-	-	-	-	-	-	-	-	-	-	-	Salmonella_enterica_subsp._enterica_serovar_Havana_strain_CVM_20761_plasmid_p20761-2,_complete_sequence	S13285.contig00036	CP051409.1
S13285	Others	-	-	-	aac(6')-Iaa		-	-	-		-	-	-	-	-	-	-	-	-	-	-	golT,pcoA,pcoB,pcoC,pcoD,pcoE,pcoR,pcoS,silB,silC,silF,silR,silS	-	-	silB,silC,silE,silF,silP,silR,silS	-	arsA,arsB_pKW301,arsC_gluta,arsR_pKW301	-	-	-	-	-	-	-	golT(STRESS:GOLD)	-	-	-	-	-
S13288	P1	PT_6753	IncQ1	100	strA,strB	-	-	-	-	-	-	-	-	-	-	-	sul2	-	-	-	-	-	-	-	-	-	-	-	-	-	-	-	-	-	-	-	-	Salmonella_enterica_strain_137_plasmid_p137-3,_complete_sequence	S13288.contig00033,S13288.contig00038,S13288.contig00043,S13288.contig00048	NZ_CP091568.1
S13288	P2	PT_7643	-	91.5	-	-	-	-	-	-	-	-	-	-	-	-	-	tet(B),tetR	-	-	-	-	merC,merR_Ps,merT	-	-	-	-	-	-	-	-	-	-	-	-	-	-	Salmonella_typhi_plasmid_R27_transposon_Tn10,_complete_sequence	S13288.contig00029	AF223162.1
S13288	Others	-	-	-	aac(6')-Iaa		-	-	-		-	-	-	-	-	-	-	-	-	-	-	golT,pcoA,pcoB,pcoC,pcoD,pcoE,pcoR,pcoS,silB,silC,silF,silR,silS	-	-	silB,silC,silE,silF,silP,silR,silS	-	arsA,arsB_pKW301,arsC_gluta,arsR_pKW301	-	-	-	-	-	-	-	golT(STRESS:GOLD)	-	-	-	-	-
S13290	P1	PT_814	IncI-gamma/K1,IncQ1	98	strA,strB	TEM-1D	-	CTX-M-55	-	-	-	-	-	-	-	-	sul2	tet(B),tetR	-	-	-	-	merC,merR_Ps,merT	-	-	-	-	-	-	-	-	-	-	-	-	MOBP	MPF_I	Escherichia_coli_isolate_10_plasmid_P2,_complete_sequence	S13290.contig00017,S13290.contig00032,S13290.contig00033,S13290.contig00036,S13290.contig00040,S13290.contig00043,S13290.contig00048,S13290.contig00049,S13290.contig00051,S13290.contig00052,S13290.contig00053	NZ_OW968126.1
S13290	P2	PT_8529	ColRNAI_rep_cluster_1987	100	-	-	-	-	-	-	-	-	-	-	-	-	-	-	-	-	-	-	-	-	-	-	-	-	-	-	-	-	-	-	-	MOBP	-	Salmonella_enterica_strain_179_plasmid_p179-3,_complete_sequence	S13290.contig00038	NZ_CP091562.1
S13290	Others	-	-	-	aac(6')-Iaa		-	-	-		-	-	-	-	-	-	-	-	-	-	-	golT,pcoA,pcoB,pcoC,pcoD,pcoE,pcoR,pcoS,silB,silC,silF,silR,silS	-	-	silB,silC,silE,silF,silP,silR,silS	-	arsA,arsB_pKW301,arsC_gluta,arsR_pKW301	-	-	-	-	-	-	-	golT(STRESS:GOLD)	-	-	-	-	-
S13291	P1	PT_8529	ColRNAI_rep_cluster_1987	100	-	-	-	-	-	-	-	-	-	-	-	-	-	-	-	-	-	-	-	-	-	-	-	-	-	-	-	-	-	-	-	MOBP	-	Salmonella_enterica_strain_179_plasmid_p179-3,_complete_sequence	S13291.contig00037	NZ_CP091562.1
S13291	P2	PT_6753	IncQ1	100	strA,strB	TEM-1D	-	-	-	-	-	-	-	-	-	-	sul2	-	-	-	-	-	-	-	-	-	-	-	-	-	-	-	-	-	-	-	-	Salmonella_enterica_strain_137_plasmid_p137-3,_complete_sequence	S13291.contig00038,S13291.contig00042,S13291.contig00045	NZ_CP091568.1
S13291	P3	PT_7643	-	91.5	-	-	-	-	-	-	-	-	-	-	-	-	-	tet(B),tetR	-	-	-	-	-	-	-	-	-	-	-	-	-	-	-	-	-	-	-	Salmonella_typhi_plasmid_R27_transposon_Tn10,_complete_sequence	S13291.contig00032	AF223162.1
S13291	P4	PT_7655	-	54.7	-	-	-	-	-	-	-	-	-	-	-	-	-	-	-	-	-	-	merC,merR_Ps,merT	-	-	-	-	-	-	-	-	-	-	-	-	-	-	Salmonella_enterica_subsp._enterica_serovar_Havana_strain_CVM_20761_plasmid_p20761-2,_complete_sequence	S13291.contig00035	CP051409.1
S13291	Others	-	-	-	aac(6')-Iaa		-	-	-		-	-	-	-	-	-	-	-	-	-	-	golT,pcoA,pcoB,pcoC,pcoD,pcoE,pcoR,pcoS,silB,silC,silF,silR,silS	-	-	silB,silC,silE,silF,silP,silR,silS	-	arsA,arsB_pKW301,arsC_gluta,arsR_pKW301	-	-	-	-	-	-	-	golT(STRESS:GOLD)	-	-	-	-	-
S13292	P1	PT_456	IncHI2A,rep_cluster_1088	95.5	aac(3)-IV,aac(6')-Ib-cr,aph(4)-Ia,aph3-Ia	OXA-1	-	-	-	-	-	-	catB3,cmlA1,floR	-	arr-3	-	sul1,sul2,sul3	tet(B),tetR	-	dfrA12	-	-	merC,merR_Ps,merT	-	-	terW,terZ	-	-	qacEdelta1,qacL	-	-	-	-	-	-	-	MPF_F,MPF_T	Enterobacter_cloacae_isolate_764_plasmid_P1,_complete_sequence	S13292.contig00012,S13292.contig00036,S13292.contig00040,S13292.contig00041,S13292.contig00045,S13292.contig00046,S13292.contig00047,S13292.contig00049,S13292.contig00052,S13292.contig00054,S13292.contig00057,S13292.contig00062,S13292.contig00063,S13292.contig00065	NZ_OW968418.1
S13292	Others	-	-	-	aac(6')-Iaa		-	-	-		-	-	-	GyrA-87Y	-	-	-	-	-	-	-	golT,pcoA,pcoB,pcoC,pcoD,pcoE,pcoR,pcoS,silB,silC,silF,silR,silS	-	-	silB,silC,silE,silF,silP,silR,silS	-	arsA,arsB_pKW301,arsC_gluta,arsR_pKW301	-	-	-	-	-	-	-	golT(STRESS:GOLD)	-	-	-	-	-
S13302	P1	PT_456	IncHI2A,IncQ1,rep_cluster_1088	91.9	strA,strB	-	-	-	-	-	-	-	-	-	-	-	sul1,sul2	tet(B),tetR	-	-	-	-	merC,merR_Ps,merT	-	-	terW,terZ	-	-	-	-	-	-	-	-	-	-	MPF_F,MPF_T	Enterobacter_cloacae_isolate_764_plasmid_P1,_complete_sequence	S13302.contig00015,S13302.contig00037,S13302.contig00038,S13302.contig00044,S13302.contig00045,S13302.contig00048,S13302.contig00055,S13302.contig00073	NZ_OW968418.1
S13302	P2	PT_6894	rep_cluster_1778	100	-	-	-	-	-	-	-	-	-	-	-	-	-	-	-	-	-	-	-	-	-	-	-	-	-	-	-	-	-	-	-	MOBQ	-	Escherichia_coli_isolate_10_plasmid_P5,_complete_sequence	S13302.contig00047	NZ_OW968293.1
S13302	Others	-	-	-	aac(6')-Iaa		-	-	-		-	-	-	GyrA-87N	-	-	-	-	-	-	-	golT,pcoA,pcoB,pcoC,pcoD,pcoE,pcoR,pcoS,silB,silC,silF,silR,silS	-	-	silB,silC,silE,silF,silP,silR,silS	-	arsA,arsB_pKW301,arsC_gluta,arsR_pKW301	-	-	-	-	-	-	-	golT(STRESS:GOLD)	-	-	-	-	-
S13334	P1	PT_456	IncHI2A,rep_cluster_1088	93	aac(3)-IV,aac(6')-Ib-cr,aph(4)-Ia	OXA-1	-	-	-	-	-	-	catB3,floR	-	arr-3	-	sul1,sul2	tet(B),tetR	-	-	-	-	merC,merR_Ps,merT	-	-	terW,terZ	-	-	qacE	-	-	-	-	-	-	-	MPF_F,MPF_T	Enterobacter_cloacae_isolate_764_plasmid_P1,_complete_sequence	S13334.contig00013,S13334.contig00030,S13334.contig00031,S13334.contig00034,S13334.contig00035,S13334.contig00038,S13334.contig00039,S13334.contig00044,S13334.contig00045,S13334.contig00046,S13334.contig00053,S13334.contig00062	NZ_OW968418.1
S13334	P2	PT_6894	rep_cluster_1778	100	-	-	-	-	-	-	-	-	-	-	-	-	-	-	-	-	-	-	-	-	-	-	-	-	-	-	-	-	-	-	-	MOBQ	-	Escherichia_coli_isolate_10_plasmid_P5,_complete_sequence	S13334.contig00037	NZ_OW968293.1
S13334	P3	PT_7716	rep_cluster_2350	100	-	-	-	-	-	-	-	-	-	-	-	-	-	-	-	-	-	-	-	-	-	-	-	-	-	-	-	-	-	-	-	-	-	Escherichia_albertii_strain_BIA_29_plasmid_pEA29_2,_complete_sequence	S13334.contig00036	NZ_CP117608.1
S13334	Others	-	-	-	aac(6')-Iaa		-	-	-		-	-	-	GyrA-87N	-	-	-	-	-	-	-	golT,pcoA,pcoB,pcoC,pcoD,pcoE,pcoR,pcoS,silB,silC,silF,silR,silS	-	-	silB,silC,silE,silF,silP,silR,silS	-	arsA,arsB_pKW301,arsC_gluta,arsR_pKW301	-	-	-	-	-	-	-	golT(STRESS:GOLD)	-	-	-	-	-
S13350	P1	PT_6753	IncQ1	93.7	strA,strB	TEM-1D	-	-	-	-	-	-	-	-	-	-	sul2	-	-	-	-	-	-	-	-	-	-	-	-	-	-	-	-	-	-	-	-	Salmonella_enterica_strain_137_plasmid_p137-3,_complete_sequence	S13350.contig00032,S13350.contig00035,S13350.contig00055	NZ_CP091568.1
S13350	P2	PT_7643	-	91.5	-	-	-	-	-	-	-	-	-	-	-	-	-	tet(B),tetR	-	-	-	-	merC,merR_Ps,merT	-	-	-	-	-	-	-	-	-	-	-	-	-	-	Salmonella_typhi_plasmid_R27_transposon_Tn10,_complete_sequence	S13350.contig00030	AF223162.1
S13350	Others	-	-	-	aac(6')-Iaa		-	-	-		-	-	-	-	-	-	-	-	-	-	-	golT,pcoA,pcoB,pcoC,pcoD,pcoE,pcoR,pcoS,silB,silC,silF,silR,silS	-	-	silB,silC,silE,silF,silP,silR,silS	-	arsA,arsB_pKW301,arsC_gluta,arsR_pKW301	-	-	-	-	-	-	-	golT(STRESS:GOLD)	-	-	-	-	-
S13356	P1	PT_8162	rep_cluster_2350	100	-	-	-	-	-	-	-	-	-	-	-	-	-	-	-	-	-	-	-	-	-	-	-	-	-	-	-	-	-	-	-	-	-	Escherichia_coli_strain_LA207_plasmid_pLAO88,_complete_sequence	S13356.contig00029	NZ_OP242315.1
S13356	P2	PT_6753	IncQ1	100	strA,strB	TEM-1D	-	-	-	-	-	-	-	-	-	-	sul2	-	-	-	-	-	-	-	-	-	-	-	-	-	-	-	-	-	-	-	-	Salmonella_enterica_strain_137_plasmid_p137-3,_complete_sequence	S13356.contig00032,S13356.contig00036,S13356.contig00042	NZ_CP091568.1
S13356	P3	PT_2594	rep_cluster_2131	100	-	-	-	-	-	-	-	-	-	-	-	-	-	-	-	-	-	-	-	-	-	-	-	-	-	-	-	-	-	-	-	MOBQ	-	Escherichia_albertii_strain_BIA_18_plasmid_pEA18_4,_complete_sequence	S13356.contig00033	NZ_CP117641.1
S13356	P4	PT_7643	-	66.3	-	-	-	-	-	-	-	-	-	-	-	-	-	tet(B),tetR	-	-	-	-	-	-	-	-	-	-	-	-	-	-	-	-	-	-	-	Salmonella_typhi_plasmid_R27_transposon_Tn10,_complete_sequence	S13356.contig00028	AF223162.1
S13356	Others	-	-	-	aac(6')-Iaa		-	-	-		-	-	-	-	-	-	-	-	-	-	-	golT,pcoA,pcoB,pcoC,pcoD,pcoE,pcoR,pcoS,silB,silC,silF,silR,silS	-	-	silB,silC,silE,silF,silP,silR,silS	-	arsA,arsB_pKW301,arsC_gluta,arsR_pKW301	-	-	-	-	-	-	-	golT(STRESS:GOLD)	-	-	-	-	-
S14003	P1	PT_456	IncHI2A,IncI1/B/O,rep_cluster_1088	93.6	aac(3)-IV,aac(6')-Ib-cr,aph(4)-Ia,aph3-Ia	OXA-1	-	CTX-M-55	-	-	-	-	catB3,cmlA1,floR	-	arr-3	-	sul1,sul2,sul3	tet(B),tetR	-	dfrA12	-	-	merC,merR_Ps,merT	-	-	terW,terZ	-	-	qacE,qacL	-	-	-	-	-	-	MOBP	MPF_F,MPF_I,MPF_T	Enterobacter_cloacae_isolate_764_plasmid_P1,_complete_sequence	S14003.contig00014,S14003.contig00018,S14003.contig00032,S14003.contig00034,S14003.contig00035,S14003.contig00037,S14003.contig00039,S14003.contig00045,S14003.contig00047,S14003.contig00053,S14003.contig00055,S14003.contig00056,S14003.contig00058,S14003.contig00060,S14003.contig00064,S14003.contig00067,S14003.contig00068	NZ_OW968418.1
S14003	P2	PT_6894	rep_cluster_1778	100	-	-	-	-	-	-	-	-	-	-	-	-	-	-	-	-	-	-	-	-	-	-	-	-	-	-	-	-	-	-	-	MOBQ	-	Escherichia_coli_isolate_10_plasmid_P5,_complete_sequence	S14003.contig00042	NZ_OW968293.1
S14003	P3	PT_8846	ColRNAI_rep_cluster_1987	100	-	-	-	-	-	-	-	-	-	-	-	-	-	-	-	-	-	-	-	-	-	-	-	-	-	-	-	-	-	-	-	-	-	Escherichia_coli_O125ac:K+:H10_strain_C_236-04A_plasmid_pP10A_3,_complete_sequence	S14003.contig00043	NZ_CP109927.1
S14003	P4	PT_4413	-	100	-	-	-	-	-	-	-	-	-	-	-	-	-	-	-	-	-	-	-	-	-	-	-	-	-	-	-	-	-	-	-	-	-	Klebsiella_pneumoniae_strain_KP47_isolate_2018-047100-007-01_plasmid_p04,_complete_sequence	S14003.contig00044	NZ_OX359179.1
S14003	P5	PT_2381	rep_cluster_2335	97.2	-	-	-	-	-	-	-	-	-	-	-	-	-	-	-	-	-	-	-	-	-	-	-	-	-	-	-	-	-	-	-	-	-	Escherichia_coli_strain_CPE35_plasmid_unnamed.3,_complete_sequence	S14003.contig00052	NZ_CP075729.1
S14003	P6	PT_10024	Col(MG828),ColRNAI_rep_cluster_1987	64.5	-	-	-	-	-	-	-	-	-	-	-	-	-	-	-	-	-	-	-	-	-	-	-	-	-	-	-	-	-	-	-	-	-	Escherichia_albertii_strain_BIA_13_plasmid_pEA13_6,_complete_sequence	S14003.contig00046	NZ_CP117665.1
S14003	Others	-	-	-	aac(6')-Iaa		-	-	-		-	-	-	GyrA-87N	-	-	-	-	-	-	-	golT,pcoA,pcoB,pcoC,pcoD,pcoE,pcoR,pcoS,silB,silC,silF,silR,silS	-	-	silB,silC,silE,silF,silP,silR,silS	-	arsA,arsB_pKW301,arsC_gluta,arsR_pKW301	-	-	-	-	-	-	-	golT(STRESS:GOLD)	-	-	-	-	-
S14009	P1	PT_7643	-	91.5	-	-	-	-	-	-	-	-	-	-	-	-	-	tet(B),tetR	-	-	-	-	merC,merR_Ps,merT	-	-	-	-	-	-	-	-	-	-	-	-	-	-	Salmonella_typhi_plasmid_R27_transposon_Tn10,_complete_sequence	S14009.contig00026	AF223162.1
S14009	Others	-	-	-	aac(6')-Iaa		-	-	-		-	-	-	GyrA-87N	-	-	-	-	-	-	-	golT,pcoA,pcoB,pcoC,pcoD,pcoE,pcoR,pcoS,silB,silC,silF,silR,silS	-	-	silB,silC,silE,silF,silP,silR,silS	-	arsA,arsB_pKW301,arsC_gluta,arsR_pKW301	-	-	-	-	-	-	-	golT(STRESS:GOLD)	-	-	-	-	-
S14020	P1	PT_6753	IncQ1	93.7	strA,strB	TEM-1D	-	-	-	-	-	-	-	-	-	-	sul2	-	-	-	-	-	-	-	-	-	-	-	-	-	-	-	-	-	-	-	-	Salmonella_enterica_strain_137_plasmid_p137-3,_complete_sequence	S14020.contig00032,S14020.contig00036,S14020.contig00053	NZ_CP091568.1
S14020	P2	PT_7643	-	91.5	-	-	-	-	-	-	-	-	-	-	-	-	-	tet(B),tetR	-	-	-	-	merC,merR_Ps,merT	-	-	-	-	-	-	-	-	-	-	-	-	-	-	Salmonella_typhi_plasmid_R27_transposon_Tn10,_complete_sequence	S14020.contig00029	AF223162.1
S14020	Others	-	-	-	aac(6')-Iaa		-	-	-		-	-	-	-	-	-	-	-	-	-	-	golT,pcoA,pcoB,pcoC,pcoD,pcoE,pcoR,pcoS,silB,silC,silF,silR,silS	-	-	silB,silC,silE,silF,silP,silR,silS	-	arsA,arsB_pKW301,arsC_gluta,arsR_pKW301	-	-	-	-	-	-	-	golT(STRESS:GOLD)	-	-	-	-	-
S14021	P1	PT_456	IncHI2A,rep_cluster_1088	93.3	aac(3)-IV,aac(6')-Ib-cr,aph(4)-Ia,aph3-Ia	OXA-1	-	-	-	-	-	-	catB3,cmlA1,floR	-	arr-3	-	sul1,sul2,sul3	tet(B),tetR	-	dfrA12	-	-	merC,merR_Ps,merT	-	-	terW,terZ	-	-	qacE,qacL	-	-	-	-	-	-	-	MPF_F,MPF_T	Enterobacter_cloacae_isolate_764_plasmid_P1,_complete_sequence	S14021.contig00013,S14021.contig00033,S14021.contig00036,S14021.contig00037,S14021.contig00039,S14021.contig00040,S14021.contig00042,S14021.contig00044,S14021.contig00045,S14021.contig00050,S14021.contig00052,S14021.contig00053,S14021.contig00055,S14021.contig00056,S14021.contig00060,S14021.contig00063,S14021.contig00065,S14021.contig00071	NZ_OW968418.1
S14021	Others	-	-	-	aac(6')-Iaa		-	-	-		-	-	-	GyrA-87N	-	-	-	-	-	-	-	golT,pcoA,pcoB,pcoC,pcoD,pcoE,pcoR,pcoS,silB,silC,silF,silR,silS	-	-	silB,silC,silE,silF,silP,silR,silS	-	arsA,arsB_pKW301,arsC_gluta,arsR_pKW301	-	-	-	-	-	-	-	golT(STRESS:GOLD)	-	-	-	-	-
S14022	P1	PT_8162	rep_cluster_2350	100	-	-	-	-	-	-	-	-	-	-	-	-	-	-	-	-	-	-	-	-	-	-	-	-	-	-	-	-	-	-	-	-	-	Escherichia_coli_strain_LA207_plasmid_pLAO88,_complete_sequence	S14022.contig00026	NZ_OP242315.1
S14022	P2	PT_6753	IncQ1	100	strA,strB	TEM-1D	-	-	-	-	-	-	-	-	-	-	sul2	-	-	-	-	-	-	-	-	-	-	-	-	-	-	-	-	-	-	-	-	Salmonella_enterica_strain_137_plasmid_p137-3,_complete_sequence	S14022.contig00029,S14022.contig00033,S14022.contig00039	NZ_CP091568.1
S14022	P3	PT_2594	rep_cluster_2131	100	-	-	-	-	-	-	-	-	-	-	-	-	-	-	-	-	-	-	-	-	-	-	-	-	-	-	-	-	-	-	-	MOBQ	-	Escherichia_albertii_strain_BIA_18_plasmid_pEA18_4,_complete_sequence	S14022.contig00030	NZ_CP117641.1
S14022	P4	PT_7643	-	66.3	-	-	-	-	-	-	-	-	-	-	-	-	-	tet(B),tetR	-	-	-	-	-	-	-	-	-	-	-	-	-	-	-	-	-	-	-	Salmonella_typhi_plasmid_R27_transposon_Tn10,_complete_sequence	S14022.contig00025	AF223162.1
S14022	Others	-	-	-	aac(6')-Iaa		-	-	-		-	-	-	-	-	-	-	-	-	-	-	golT,pcoA,pcoB,pcoC,pcoD,pcoE,pcoR,pcoS,silB,silC,silF,silR,silS	-	-	silB,silC,silE,silF,silP,silR,silS	-	arsA,arsB_pKW301,arsC_gluta,arsR_pKW301	-	-	-	-	-	-	-	golT(STRESS:GOLD)	-	-	-	-	-
S14025	P1	PT_654	IncFIA,IncFIB,IncFIC,IncQ1,rep_cluster_2350	89.6	aadA2,aph3-Ia,strA,strB	TEM-1D	-	-	-	-	-	lnuF?	floR	qnrS1	-	-	sul2	tet(B),tetM,tetR	-	-	-	-	merC,merR_Ps,merT	-	-	-	-	-	-	-	-	-	-	-	-	MOBF	MPF_F,MPF_Unknown	Escherichia_coli_strain_ESBL3203_plasmid_pESBL3203-IncF,_complete_sequence	S14025.contig00027,S14025.contig00032,S14025.contig00033,S14025.contig00038,S14025.contig00040,S14025.contig00042,S14025.contig00044,S14025.contig00045,S14025.contig00047,S14025.contig00048,S14025.contig00050,S14025.contig00051,S14025.contig00053,S14025.contig00054,S14025.contig00056,S14025.contig00057,S14025.contig00058,S14025.contig00060,S14025.contig00067	NZ_MW390528.1
S14025	Others	-	-	-	aac(6')-Iaa		-	-	-		-	-	-	-	-	-	-	-	-	-	-	golT,pcoA,pcoB,pcoC,pcoD,pcoE,pcoR,pcoS,silB,silC,silF,silR,silS	-	-	silB,silC,silE,silF,silP,silR,silS	-	arsA,arsB_pKW301,arsC_gluta,arsR_pKW301	-	-	-	-	-	-	-	golT(STRESS:GOLD)	-	-	-	-	-
S14030	P1	PT_456	IncHI2A,rep_cluster_1088	94.5	aac(3)-IV,aac(6')-Ib-cr,aph(4)-Ia,aph3-Ia	OXA-1	-	-	-	-	-	-	catB3,cmlA1,floR	-	arr-3	-	sul1,sul2,sul3	tet(B),tetR	-	dfrA12	-	-	-	-	-	terW,terZ	-	-	qacE,qacL	-	-	-	-	-	-	-	MPF_F,MPF_T	Enterobacter_cloacae_isolate_764_plasmid_P1,_complete_sequence	S14030.contig00012,S14030.contig00030,S14030.contig00032,S14030.contig00034,S14030.contig00038,S14030.contig00039,S14030.contig00040,S14030.contig00042,S14030.contig00043,S14030.contig00046,S14030.contig00047,S14030.contig00049,S14030.contig00051,S14030.contig00052,S14030.contig00056,S14030.contig00058,S14030.contig00071	NZ_OW968418.1
S14030	P2	PT_7236	rep_cluster_2370	100	-	-	-	-	-	-	-	-	-	-	-	-	-	-	-	-	-	-	-	-	-	-	-	-	-	-	-	-	-	-	-	-	-	Escherichia_coli_strain_5283_plasmid_pMB9880_4,_complete_sequence	S14030.contig00033	NZ_CP103766.1
S14030	P3	PT_1034	ColRNAI_rep_cluster_1987	99.3	-	-	-	-	-	-	-	-	-	-	-	-	-	-	-	-	-	-	-	-	-	-	-	-	-	-	-	-	-	-	-	-	-	Klebsiella_pneumoniae_isolate_101_plasmid_P6,_complete_sequence	S14030.contig00041	NZ_OW970450.1
S14030	Others	-	-	-	aac(6')-Iaa		-	-	-		-	-	-	GyrA-87N	-	-	-	-	-	-	-	golT,pcoA,pcoB,pcoC,pcoD,pcoE,pcoR,pcoS,silB,silC,silF,silR,silS	-	-	silB,silC,silE,silF,silP,silR,silS	-	arsA,arsB_pKW301,arsC_gluta,arsR_pKW301	-	-	-	-	-	-	-	golT(STRESS:GOLD)	-	-	-	-	-
S14034	P1	PT_8529	ColRNAI_rep_cluster_1987	100	-	-	-	-	-	-	-	-	-	-	-	-	-	-	-	-	-	-	-	-	-	-	-	-	-	-	-	-	-	-	-	MOBP	-	Salmonella_enterica_strain_179_plasmid_p179-3,_complete_sequence	S14034.contig00032	NZ_CP091562.1
S14034	P2	PT_6753	IncQ1	100	strA,strB	TEM-1D	-	-	-	-	-	-	-	-	-	-	sul2	-	-	-	-	-	-	-	-	-	-	-	-	-	-	-	-	-	-	-	-	Salmonella_enterica_strain_137_plasmid_p137-3,_complete_sequence	S14034.contig00033,S14034.contig00036,S14034.contig00044	NZ_CP091568.1
S14034	P3	PT_7643	-	91.5	-	-	-	-	-	-	-	-	-	-	-	-	-	tet(B),tetR	-	-	-	-	merC,merR_Ps,merT	-	-	-	-	-	-	-	-	-	-	-	-	-	-	Salmonella_typhi_plasmid_R27_transposon_Tn10,_complete_sequence	S14034.contig00030	AF223162.1
S14034	Others	-	-	-	aac(6')-Iaa		-	-	-		-	-	-	-	-	-	-	-	-	-	-	golT,pcoA,pcoB,pcoC,pcoD,pcoE,pcoR,pcoS,silB,silC,silF,silR,silS	-	-	silB,silC,silE,silF,silP,silR,silS	-	arsA,arsB_pKW301,arsC_gluta,arsR_pKW301	-	-	-	-	-	-	-	golT(STRESS:GOLD)	-	-	-	-	-
S14037	P1	PT_456	IncHI2A,IncQ1,rep_cluster_1088	92.1	aac(3)-IV,aac(6')-Ib-cr,strB	OXA-1,TEM-1D	-	-	-	-	-	-	catB3,floR	-	arr-3	-	sul1,sul2	tet(B),tetR	-	-	-	-	merC,merR_Ps,merT	-	-	terW,terZ	-	-	qacEdelta1	-	-	-	-	-	-	-	MPF_F,MPF_T	Enterobacter_cloacae_isolate_764_plasmid_P1,_complete_sequence	S14037.contig00016,S14037.contig00030,S14037.contig00032,S14037.contig00033,S14037.contig00034,S14037.contig00035,S14037.contig00037,S14037.contig00038,S14037.contig00040,S14037.contig00041,S14037.contig00042,S14037.contig00044,S14037.contig00046,S14037.contig00049,S14037.contig00055,S14037.contig00057,S14037.contig00060,S14037.contig00066	NZ_OW968418.1
S14037	Others	-	-	-	aac(6')-Iaa		-	-	-		-	-	-	GyrA-87N	-	-	-	-	-	-	-	golT,pcoA,pcoB,pcoC,pcoD,pcoE,pcoR,pcoS,silB,silC,silF,silR,silS	-	-	silB,silC,silE,silF,silP,silR,silS	-	arsA,arsB_pKW301,arsC_gluta,arsR_pKW301	-	-	-	-	-	-	-	golT(STRESS:GOLD)	-	-	-	-	-
S14044	P1	PT_8529	ColRNAI_rep_cluster_1987	100	-	-	-	-	-	-	-	-	-	-	-	-	-	-	-	-	-	-	-	-	-	-	-	-	-	-	-	-	-	-	-	MOBP	-	Salmonella_enterica_strain_179_plasmid_p179-3,_complete_sequence	S14044.contig00035	NZ_CP091562.1
S14044	P2	PT_6753	IncQ1	100	strA,strB	TEM-1D	-	-	-	-	-	-	-	-	-	-	sul2	-	-	-	-	-	-	-	-	-	-	-	-	-	-	-	-	-	-	-	-	Salmonella_enterica_strain_137_plasmid_p137-3,_complete_sequence	S14044.contig00036,S14044.contig00039,S14044.contig00047	NZ_CP091568.1
S14044	P3	PT_7643	-	91.5	-	-	-	-	-	-	-	-	-	-	-	-	-	tet(B),tetR	-	-	-	-	-	-	-	-	-	-	-	-	-	-	-	-	-	-	-	Salmonella_typhi_plasmid_R27_transposon_Tn10,_complete_sequence	S14044.contig00029	AF223162.1
S14044	P4	PT_7655	-	54.7	-	-	-	-	-	-	-	-	-	-	-	-	-	-	-	-	-	-	merC,merR_Ps,merT	-	-	-	-	-	-	-	-	-	-	-	-	-	-	Salmonella_enterica_subsp._enterica_serovar_Havana_strain_CVM_20761_plasmid_p20761-2,_complete_sequence	S14044.contig00033	CP051409.1
S14044	Others	-	-	-	aac(6')-Iaa		-	-	-		-	-	-	-	-	-	-	-	-	-	-	golT,pcoA,pcoB,pcoC,pcoD,pcoE,pcoR,pcoS,silB,silC,silF,silR,silS	-	-	silB,silC,silE,silF,silP,silR,silS	-	arsA,arsB_pKW301,arsC_gluta,arsR_pKW301	-	-	-	-	-	-	-	golT(STRESS:GOLD)	-	-	-	-	-
S14045	P1	PT_491	IncFIA,IncHI1A,IncHI1B,IncQ1	91.7	strA,strB	TEM-1D	-	-	-	-	-	-	floR	qnrS1	-	-	-	tet(A),tet(B),tetM,tetR	-	-	-	pcoA,pcoB,pcoC,pcoD,pcoE,pcoR,pcoS,silB,silC,silF,silR,silS	merC,merR_Ps,merT	-	silB,silC,silE,silF,silP,silR,silS	-	-	-	-	-	-	-	-	-	-	MOBH	MPF_F,MPF_T	Escherichia_coli_strain_LA153_plasmid_pLAO65,_complete_sequence	S14045.contig00012,S14045.contig00039,S14045.contig00040,S14045.contig00043,S14045.contig00044,S14045.contig00045,S14045.contig00046,S14045.contig00047,S14045.contig00048,S14045.contig00049,S14045.contig00053,S14045.contig00054,S14045.contig00056,S14045.contig00061,S14045.contig00063,S14045.contig00064,S14045.contig00068,S14045.contig00069,S14045.contig00071,S14045.contig00073,S14045.contig00074,…	NZ_OP242285.1
S14045	P2	PT_8846	rep_cluster_2335	100	-	-	-	-	-	-	-	-	-	-	-	-	-	-	-	-	-	-	-	-	-	-	-	-	-	-	-	-	-	-	-	-	-	Escherichia_coli_O125ac:K+:H10_strain_C_236-04A_plasmid_pP10A_3,_complete_sequence	S14045.contig00058	NZ_CP109927.1
S14045	Others	-	-	-	aac(6')-Iaa		-	-	-		-	-	-	-	-	-	-	-	-	-	-	golT,silS	-	-	silE,silS	-	arsA,arsB_pKW301,arsC_gluta,arsR_pKW301	-	-	-	-	-	-	-	golT(STRESS:GOLD)	-	-	-	-	-
S14047	P1	PT_6753	IncQ1	93.7	strA,strB	TEM-1D	-	-	-	-	-	-	-	-	-	-	sul2	-	-	-	-	-	-	-	-	-	-	-	-	-	-	-	-	-	-	-	-	Salmonella_enterica_strain_137_plasmid_p137-3,_complete_sequence	S14047.contig00205,S14047.contig00221,S14047.contig00256	NZ_CP091568.1
S14047	P2	PT_7643	-	91.5	-	-	-	-	-	-	-	-	-	-	-	-	-	tet(B),tetR	-	-	-	-	-	-	-	-	-	-	-	-	-	-	-	-	-	-	-	Salmonella_typhi_plasmid_R27_transposon_Tn10,_complete_sequence	S14047.contig00147	AF223162.1
S14047	P3	PT_8385	-	76	-	-	-	-	-	-	-	-	-	-	-	-	-	-	-	-	-	-	-	-	-	-	arsA,arsB_pKW301,arsC_gluta,arsR_pKW301	-	-	-	-	-	-	-	-	-	-	Klebsiella_pneumoniae_genome_assembly,_plasmid:_47	S14047.contig00179	LT968733.1
S14047	P4	PT_6367	-	58.4	-	-	-	-	-	-	-	-	-	-	-	-	-	-	-	-	-	pcoA,pcoB,pcoC,pcoD,pcoE,pcoR,pcoS	-	-	silP	-	-	-	-	-	-	-	-	-	-	-	-	Klebsiella_pneumoniae_genome_assembly,_plasmid:_25	S14047.contig00047	LT968711.1
S14047	P5	PT_7655	-	54.7	-	-	-	-	-	-	-	-	-	-	-	-	-	-	-	-	-	-	merC,merR_Ps,merT	-	-	-	-	-	-	-	-	-	-	-	-	-	-	Salmonella_enterica_subsp._enterica_serovar_Havana_strain_CVM_20761_plasmid_p20761-2,_complete_sequence	S14047.contig00191	CP051409.1
S14047	Others	-	-	-	aac(6')-Iaa		-	-	-		-	-	-	GyrA-83F	-	-	-	-	-	-	-	golT,silB,silC,silF,silR,silS	-	-	silB,silC,silE,silF,silR,silS	-	-	-	-	-	-	-	-	-	golT(STRESS:GOLD)	-	-	-	-	-
S14049	P1	PT_456	IncHI2A,IncI1/B/O,IncQ1,rep_cluster_1088	88.5	aac(6')-Ib-cr,aph3-Ia,strA,strB	OXA-1	-	CTX-M-55	-	-	-	-	catB3,cmlA1	-	arr-3	-	sul1,sul2,sul3	-	-	dfrA12	-	-	-	-	-	terW,terZ	-	-	qacE,qacL	-	-	-	-	-	-	MOBP	MPF_F,MPF_I,MPF_T	Enterobacter_cloacae_isolate_764_plasmid_P1,_complete_sequence	S14049.contig00016,S14049.contig00019,S14049.contig00025,S14049.contig00032,S14049.contig00033,S14049.contig00037,S14049.contig00038,S14049.contig00039,S14049.contig00043,S14049.contig00046,S14049.contig00047,S14049.contig00049,S14049.contig00050,S14049.contig00053,S14049.contig00061,S14049.contig00071	NZ_OW968418.1
S14049	P2	PT_6894	rep_cluster_1778	100	-	-	-	-	-	-	-	-	-	-	-	-	-	-	-	-	-	-	-	-	-	-	-	-	-	-	-	-	-	-	-	MOBQ	-	Escherichia_coli_isolate_10_plasmid_P5,_complete_sequence	S14049.contig00041,S14049.contig00042	NZ_OW968293.1
S14049	P3	PT_5996	Col156	100	-	-	-	-	-	-	-	-	-	-	-	-	-	-	-	-	-	-	-	-	-	-	-	-	-	-	-	-	-	-	-	-	-	Escherichia_coli_isolate_10_plasmid_P6,_complete_sequence	S14049.contig00040	NZ_OW968130.1
S14049	Others	-	-	-	aac(6')-Iaa		-	-	-		-	-	-	GyrA-87Y	-	-	-	-	-	-	-	golT,pcoA,pcoB,pcoC,pcoD,pcoE,pcoR,pcoS,silB,silC,silF,silR,silS	merC,merR_Ps,merT	-	silB,silC,silE,silF,silP,silR,silS	-	arsA,arsB_pKW301,arsC_gluta,arsR_pKW301	-	-	-	-	-	-	-	golT(STRESS:GOLD)	-	-	-	-	-
S14052	P1	PT_6753	IncQ1	93.7	strA,strB	TEM-1D	-	-	-	-	-	-	-	-	-	-	sul2	-	-	-	-	-	-	-	-	-	-	-	-	-	-	-	-	-	-	-	-	Salmonella_enterica_strain_137_plasmid_p137-3,_complete_sequence	S14052.contig00031,S14052.contig00034,S14052.contig00054	NZ_CP091568.1
S14052	P2	PT_7643	-	91.5	-	-	-	-	-	-	-	-	-	-	-	-	-	tet(B),tetR	-	-	-	-	merC,merR_Ps,merT	-	-	-	-	-	-	-	-	-	-	-	-	-	-	Salmonella_typhi_plasmid_R27_transposon_Tn10,_complete_sequence	S14052.contig00027	AF223162.1
S14052	Others	-	-	-	aac(6')-Iaa		-	-	-		-	-	-	-	-	-	-	-	-	-	-	golT,pcoA,pcoB,pcoC,pcoD,pcoE,pcoR,pcoS,silB,silC,silF,silR,silS	-	-	silB,silC,silE,silF,silP,silR,silS	-	arsA,arsB_pKW301,arsC_gluta,arsR_pKW301	-	-	-	-	-	-	-	golT(STRESS:GOLD)	-	-	-	-	-
S14053	P1	PT_814	IncI-gamma/K1,IncQ1	97.9	strA,strB	TEM-1D	-	CTX-M-14	-	-	-	-	-	-	-	-	sul2	tet(B),tetR	-	-	-	-	merC,merR_Ps,merT	-	-	-	-	-	-	-	-	-	-	-	-	MOBP	MPF_I	Escherichia_coli_isolate_10_plasmid_P2,_complete_sequence	S14053.contig00016,S14053.contig00036,S14053.contig00042,S14053.contig00044,S14053.contig00050,S14053.contig00058,S14053.contig00059,S14053.contig00067	NZ_OW968126.1
S14053	Others	-	-	-	aac(6')-Iaa		-	-	-		-	-	-	-	-	-	-	-	-	-	-	golT,pcoA,pcoB,pcoC,pcoD,pcoE,pcoR,pcoS,silB,silC,silF,silR,silS	-	-	silB,silC,silE,silF,silP,silR,silS	-	arsA,arsB_pKW301,arsC_gluta,arsR_pKW301	-	-	-	-	-	-	-	golT(STRESS:GOLD)	-	-	-	-	-
S14058	P1	PT_6753	IncQ1	92.6	strA,strB	TEM-1D	-	-	-	-	-	-	-	-	-	-	sul2	-	-	-	-	-	-	-	-	-	-	-	-	-	-	-	-	-	-	-	-	Salmonella_enterica_strain_137_plasmid_p137-3,_complete_sequence	S14058.contig00038,S14058.contig00042,S14058.contig00055	NZ_CP091568.1
S14058	P2	PT_7643	-	91.5	-	-	-	-	-	-	-	-	-	-	-	-	-	tet(B),tetR	-	-	-	-	merC,merR_Ps,merT	-	-	-	-	-	-	-	-	-	-	-	-	-	-	Salmonella_typhi_plasmid_R27_transposon_Tn10,_complete_sequence	S14058.contig00033	AF223162.1
S14058	Others	-	-	-	aac(6')-Iaa		-	-	-		-	-	-	-	-	-	-	-	-	-	-	golT,pcoA,pcoB,pcoC,pcoD,pcoE,pcoR,pcoS,silB,silC,silF,silR,silS	-	-	silB,silC,silE,silF,silP,silR,silS	-	arsA,arsB_pKW301,arsC_gluta,arsR_pKW301	-	-	-	-	-	-	-	golT(STRESS:GOLD)	-	-	-	-	-
S14069	P1	PT_6894	rep_cluster_1778	100	-	-	-	-	-	-	-	-	-	-	-	-	-	-	-	-	-	-	-	-	-	-	-	-	-	-	-	-	-	-	-	MOBQ	-	Escherichia_coli_isolate_10_plasmid_P5,_complete_sequence	S14069.contig00035	NZ_OW968293.1
S14069	P2	PT_6753	IncQ1	93.7	strA,strB	TEM-1D	-	-	-	-	-	-	-	-	-	-	sul2	-	-	-	-	-	-	-	-	-	-	-	-	-	-	-	-	-	-	-	-	Salmonella_enterica_strain_137_plasmid_p137-3,_complete_sequence	S14069.contig00034,S14069.contig00039,S14069.contig00058	NZ_CP091568.1
S14069	P3	PT_7643	-	91.5	-	-	-	-	-	-	-	-	-	-	-	-	-	tet(B),tetR	-	-	-	-	-	-	-	-	-	-	-	-	-	-	-	-	-	-	-	Salmonella_typhi_plasmid_R27_transposon_Tn10,_complete_sequence	S14069.contig00031	AF223162.1
S14069	P4	PT_7655	-	54.7	-	-	-	-	-	-	-	-	-	-	-	-	-	-	-	-	-	-	merC,merR_Ps,merT	-	-	-	-	-	-	-	-	-	-	-	-	-	-	Salmonella_enterica_subsp._enterica_serovar_Havana_strain_CVM_20761_plasmid_p20761-2,_complete_sequence	S14069.contig00032	CP051409.1
S14069	Others	-	-	-	aac(6')-Iaa		-	-	-		-	-	-	-	-	-	-	-	-	-	-	golT,pcoA,pcoB,pcoC,pcoD,pcoE,pcoR,pcoS,silB,silC,silF,silR,silS	-	-	silB,silC,silE,silF,silP,silR,silS	-	arsA,arsB_pKW301,arsC_gluta,arsR_pKW301	-	-	-	-	-	-	-	golT(STRESS:GOLD)	-	-	-	-	-
S14091	P1	PT_8162	rep_cluster_2350	100	-	-	-	-	-	-	-	-	-	-	-	-	-	-	-	-	-	-	-	-	-	-	-	-	-	-	-	-	-	-	-	-	-	Escherichia_coli_strain_LA207_plasmid_pLAO88,_complete_sequence	S14091.contig00028	NZ_OP242315.1
S14091	P2	PT_6753	IncQ1	100	strA,strB	TEM-1D	-	-	-	-	-	-	-	-	-	-	sul2	-	-	-	-	-	-	-	-	-	-	-	-	-	-	-	-	-	-	-	-	Salmonella_enterica_strain_137_plasmid_p137-3,_complete_sequence	S14091.contig00032,S14091.contig00036,S14091.contig00043	NZ_CP091568.1
S14091	P3	PT_2594	rep_cluster_2131	100	-	-	-	-	-	-	-	-	-	-	-	-	-	-	-	-	-	-	-	-	-	-	-	-	-	-	-	-	-	-	-	MOBQ	-	Escherichia_albertii_strain_BIA_18_plasmid_pEA18_4,_complete_sequence	S14091.contig00033	NZ_CP117641.1
S14091	P4	PT_7643	-	66.3	-	-	-	-	-	-	-	-	-	-	-	-	-	tet(B),tetR	-	-	-	-	-	-	-	-	-	-	-	-	-	-	-	-	-	-	-	Salmonella_typhi_plasmid_R27_transposon_Tn10,_complete_sequence	S14091.contig00025	AF223162.1
S14091	Others	-	-	-	aac(6')-Iaa		-	-	-		-	-	-	-	-	-	-	-	-	-	-	golT,pcoA,pcoB,pcoC,pcoD,pcoE,pcoR,pcoS,silB,silC,silF,silR,silS	-	-	silB,silC,silE,silF,silP,silR,silS	-	arsA,arsB_pKW301,arsC_gluta,arsR_pKW301	-	-	-	-	-	-	-	golT(STRESS:GOLD)	-	-	-	-	-
S14097	P1	PT_6753	IncQ1	100	strA,strB	TEM-1D	-	-	-	-	-	-	-	-	-	-	sul2	-	-	-	-	-	-	-	-	-	-	-	-	-	-	-	-	-	-	-	-	Salmonella_enterica_strain_137_plasmid_p137-3,_complete_sequence	S14097.contig00032,S14097.contig00035,S14097.contig00043	NZ_CP091568.1
S14097	P2	PT_7643	-	91.5	-	-	-	-	-	-	-	-	-	-	-	-	-	tet(B),tetR	-	-	-	-	merC,merR_Ps,merT	-	-	-	-	-	-	-	-	-	-	-	-	-	-	Salmonella_typhi_plasmid_R27_transposon_Tn10,_complete_sequence	S14097.contig00027	AF223162.1
S14097	Others	-	-	-	aac(6')-Iaa		-	-	-		-	-	-	-	-	-	-	-	-	-	-	golT,pcoA,pcoB,pcoC,pcoD,pcoE,pcoR,pcoS,silB,silC,silF,silR,silS	-	-	silB,silC,silE,silF,silP,silR,silS	-	arsA,arsB_pKW301,arsC_gluta,arsR_pKW301	-	-	-	-	-	-	-	golT(STRESS:GOLD)	-	-	-	-	-
S14100	P1	PT_6753	IncQ1	93.7	strA,strB	TEM-1D	-	-	-	-	-	-	-	-	-	-	sul2	-	-	-	-	-	-	-	-	-	-	-	-	-	-	-	-	-	-	-	-	Salmonella_enterica_strain_137_plasmid_p137-3,_complete_sequence	S14100.contig00034,S14100.contig00039,S14100.contig00056	NZ_CP091568.1
S14100	P2	PT_7643	-	91.5	-	-	-	-	-	-	-	-	-	-	-	-	-	tet(B),tetR	-	-	-	-	-	-	-	-	-	-	-	-	-	-	-	-	-	-	-	Salmonella_typhi_plasmid_R27_transposon_Tn10,_complete_sequence	S14100.contig00030	AF223162.1
S14100	P3	PT_7655	-	54.7	-	-	-	-	-	-	-	-	-	-	-	-	-	-	-	-	-	-	merC,merR_Ps,merT	-	-	-	-	-	-	-	-	-	-	-	-	-	-	Salmonella_enterica_subsp._enterica_serovar_Havana_strain_CVM_20761_plasmid_p20761-2,_complete_sequence	S14100.contig00032	CP051409.1
S14100	Others	-	-	-	aac(6')-Iaa		-	-	-		-	-	-	-	-	-	-	-	-	-	-	golT,pcoA,pcoB,pcoC,pcoD,pcoE,pcoR,pcoS,silB,silC,silF,silR,silS	-	-	silB,silC,silE,silF,silP,silR,silS	-	arsA,arsB_pKW301,arsC_gluta,arsR_pKW301	-	-	-	-	-	-	-	golT(STRESS:GOLD)	-	-	-	-	-
S14103	P1	PT_6753	IncQ1	100	strA,strB	TEM-1D	-	-	-	-	-	-	-	-	-	-	sul2	-	-	-	-	-	-	-	-	-	-	-	-	-	-	-	-	-	-	-	-	Salmonella_enterica_strain_137_plasmid_p137-3,_complete_sequence	S14103.contig00039,S14103.contig00045,S14103.contig00054	NZ_CP091568.1
S14103	P2	PT_8529	ColRNAI_rep_cluster_1987	100	-	-	-	-	-	-	-	-	-	-	-	-	-	-	-	-	-	-	-	-	-	-	-	-	-	-	-	-	-	-	-	-	-	Salmonella_enterica_strain_179_plasmid_p179-3,_complete_sequence	S14103.contig00038	NZ_CP091562.1
S14103	P3	PT_7643	-	91.5	-	-	-	-	-	-	-	-	-	-	-	-	-	tet(B),tetR	-	-	-	-	-	-	-	-	-	-	-	-	-	-	-	-	-	-	-	Salmonella_typhi_plasmid_R27_transposon_Tn10,_complete_sequence	S14103.contig00030	AF223162.1
S14103	P4	PT_7655	-	54.7	-	-	-	-	-	-	-	-	-	-	-	-	-	-	-	-	-	-	merC,merR_Ps,merT	-	-	-	-	-	-	-	-	-	-	-	-	-	-	Salmonella_enterica_subsp._enterica_serovar_Havana_strain_CVM_20761_plasmid_p20761-2,_complete_sequence	S14103.contig00036	CP051409.1
S14103	Others	-	-	-	aac(6')-Iaa		-	-	-		-	-	-	-	-	-	-	-	-	-	-	golT,pcoA,pcoB,pcoC,pcoD,pcoE,pcoR,pcoS,silB,silC,silF,silR,silS	-	-	silB,silC,silE,silF,silP,silR,silS	-	arsA,arsB_pKW301,arsC_gluta,arsR_pKW301	-	-	-	-	-	-	-	golT(STRESS:GOLD)	-	-	-	-	-
S14118	P1	PT_456	IncHI2A,rep_cluster_1088	91.9	aac(3)-IV,aac(6')-Ib-cr,aph(4)-Ia,aph3-Ia	OXA-1	-	-	-	-	-	-	catB3,cmlA1,floR	-	arr-3	-	sul1,sul2,sul3	tet(B),tetR	-	dfrA12	-	-	-	-	-	terW,terZ	-	-	qacEdelta1,qacL	-	-	-	-	-	-	-	MPF_F,MPF_T	Enterobacter_cloacae_isolate_764_plasmid_P1,_complete_sequence	S14118.contig00014,S14118.contig00027,S14118.contig00029,S14118.contig00030,S14118.contig00031,S14118.contig00035,S14118.contig00036,S14118.contig00037,S14118.contig00039,S14118.contig00043,S14118.contig00046,S14118.contig00048,S14118.contig00053,S14118.contig00055,S14118.contig00056	NZ_OW968418.1
S14118	P2	PT_6894	rep_cluster_1778	100	-	-	-	-	-	-	-	-	-	-	-	-	-	-	-	-	-	-	-	-	-	-	-	-	-	-	-	-	-	-	-	MOBQ	-	Escherichia_coli_isolate_10_plasmid_P5,_complete_sequence	S14118.contig00038	NZ_OW968293.1
S14118	P3	PT_8846	rep_cluster_2335	68.9	-	-	-	-	-	-	-	-	-	-	-	-	-	-	-	-	-	-	-	-	-	-	-	-	-	-	-	-	-	-	-	-	-	Escherichia_coli_O125ac:K+:H10_strain_C_236-04A_plasmid_pP10A_3,_complete_sequence	S14118.contig00041	NZ_CP109927.1
S14118	Others	-	-	-	aac(6')-Iaa		-	-	-		-	-	-	GyrA-87N	-	-	-	-	-	-	-	golT,pcoA,pcoB,pcoC,pcoD,pcoE,pcoR,pcoS,silB,silC,silF,silR,silS	-	-	silB,silC,silE,silF,silP,silR,silS	-	arsA,arsB_pKW301,arsC_gluta,arsR_pKW301	-	-	-	-	-	-	-	golT(STRESS:GOLD)	-	-	-	-	-
S14119	P1	PT_6753	IncQ1	100	strA,strB	TEM-1D	-	-	-	-	-	-	-	-	-	-	sul2	-	-	-	-	-	-	-	-	-	-	-	-	-	-	-	-	-	-	-	-	Salmonella_enterica_strain_137_plasmid_p137-3,_complete_sequence	S14119.contig00035,S14119.contig00039,S14119.contig00047	NZ_CP091568.1
S14119	P2	PT_7643	-	91.5	-	-	-	-	-	-	-	-	-	-	-	-	-	tet(B),tetR	-	-	-	-	merC,merR_Ps,merT	-	-	-	-	-	-	-	-	-	-	-	-	-	-	Salmonella_typhi_plasmid_R27_transposon_Tn10,_complete_sequence	S14119.contig00029	AF223162.1
S14119	Others	-	-	-	aac(6')-Iaa		-	-	-		-	-	-	-	-	-	-	-	-	-	-	golT,pcoA,pcoB,pcoC,pcoD,pcoE,pcoR,pcoS,silB,silC,silF,silR,silS	-	-	silB,silC,silE,silF,silP,silR,silS	-	arsA,arsB_pKW301,arsC_gluta,arsR_pKW301	-	-	-	-	-	-	-	golT(STRESS:GOLD)	-	-	-	-	-
S14120	P1	PT_456	IncHI2A,IncQ1,rep_cluster_1088	97	aadA2,aadA,aph3-Ia,strA,strB	TEM-1D	-	CTX-M-14	-	mcr-1.1	fosA3	-	cmlA1	-	-	-	sul1,sul2,sul3	tet(B),tetR	-	dfrA12	-	-	merC,merR_Ps,merT	-	-	terW,terZ	-	-	qacL	-	-	-	-	-	-	MOBH	MPF_F,MPF_T	Enterobacter_cloacae_isolate_764_plasmid_P1,_complete_sequence	S14120.contig00013,S14120.contig00023,S14120.contig00028,S14120.contig00030,S14120.contig00032,S14120.contig00033,S14120.contig00034,S14120.contig00035,S14120.contig00037,S14120.contig00041,S14120.contig00042,S14120.contig00043,S14120.contig00044,S14120.contig00048,S14120.contig00049,S14120.contig00053,S14120.contig00054,S14120.contig00055	NZ_OW968418.1
S14120	P2	PT_6894	rep_cluster_1778	100	-	-	-	-	-	-	-	-	-	-	-	-	-	-	-	-	-	-	-	-	-	-	-	-	-	-	-	-	-	-	-	MOBQ	-	Escherichia_coli_isolate_10_plasmid_P5,_complete_sequence	S14120.contig00038	NZ_OW968293.1
S14120	P3	PT_9168	rep_cluster_2350	100	-	-	-	-	-	-	-	-	-	-	-	-	-	-	-	-	-	-	-	-	-	-	-	-	-	-	-	-	-	-	-	-	-	Escherichia_coli_strain_LA236_plasmid_pLAO39,_complete_sequence	S14120.contig00040	NZ_OP242307.1
S14120	Others	-	-	-	aac(6')-Iaa		-	-	-		-	-	-	-	-	-	-	-	-	-	-	golT,pcoA,pcoB,pcoC,pcoD,pcoE,pcoR,pcoS,silB,silC,silF,silR,silS	-	-	silB,silC,silE,silF,silP,silR,silS	-	arsA,arsB_pKW301,arsC_gluta,arsR_pKW301	-	-	-	-	-	-	-	golT(STRESS:GOLD)	-	-	-	-	-
S14121	P1	PT_456	IncHI2A,rep_cluster_1088	91.9	aac(3)-IV,aac(6')-Ib-cr,aph(4)-Ia,aph3-Ia	OXA-1	-	-	-	-	-	-	catB3,cmlA1,floR	-	arr-3	-	sul1,sul2,sul3	tet(B),tetR	-	dfrA12	-	-	-	-	-	terW,terZ	-	-	qacEdelta1,qacL	-	-	-	-	-	-	-	MPF_F,MPF_T	Enterobacter_cloacae_isolate_764_plasmid_P1,_complete_sequence	S14121.contig00014,S14121.contig00030,S14121.contig00031,S14121.contig00032,S14121.contig00035,S14121.contig00036,S14121.contig00037,S14121.contig00039,S14121.contig00044,S14121.contig00046,S14121.contig00047,S14121.contig00053,S14121.contig00055,S14121.contig00056	NZ_OW968418.1
S14121	P2	PT_6894	rep_cluster_1778	100	-	-	-	-	-	-	-	-	-	-	-	-	-	-	-	-	-	-	-	-	-	-	-	-	-	-	-	-	-	-	-	MOBQ	-	Escherichia_coli_isolate_10_plasmid_P5,_complete_sequence	S14121.contig00038	NZ_OW968293.1
S14121	P3	PT_8846	rep_cluster_2335	63.8	-	-	-	-	-	-	-	-	-	-	-	-	-	-	-	-	-	-	-	-	-	-	-	-	-	-	-	-	-	-	-	-	-	Escherichia_coli_O125ac:K+:H10_strain_C_236-04A_plasmid_pP10A_3,_complete_sequence	S14121.contig00041	NZ_CP109927.1
S14121	Others	-	-	-	aac(6')-Iaa		-	-	-		-	-	-	GyrA-87N	-	-	-	-	-	-	-	golT,pcoA,pcoB,pcoC,pcoD,pcoE,pcoR,pcoS,silB,silC,silF,silR,silS	-	-	silB,silC,silE,silF,silP,silR,silS	-	arsA,arsB_pKW301,arsC_gluta,arsR_pKW301	-	-	-	-	-	-	-	golT(STRESS:GOLD)	-	-	-	-	-
S14126	P1	PT_8162	rep_cluster_2350	100	-	-	-	-	-	-	-	-	-	-	-	-	-	-	-	-	-	-	-	-	-	-	-	-	-	-	-	-	-	-	-	-	-	Escherichia_coli_strain_LA207_plasmid_pLAO88,_complete_sequence	S14126.contig00034	NZ_OP242315.1
S14126	P2	PT_6753	IncQ1	100	strA,strB	TEM-1D	-	-	-	-	-	-	-	-	-	-	sul2	-	-	-	-	-	-	-	-	-	-	-	-	-	-	-	-	-	-	-	-	Salmonella_enterica_strain_137_plasmid_p137-3,_complete_sequence	S14126.contig00038,S14126.contig00045,S14126.contig00053	NZ_CP091568.1
S14126	P3	PT_2594	rep_cluster_2131	100	-	-	-	-	-	-	-	-	-	-	-	-	-	-	-	-	-	-	-	-	-	-	-	-	-	-	-	-	-	-	-	MOBQ	-	Escherichia_albertii_strain_BIA_18_plasmid_pEA18_4,_complete_sequence	S14126.contig00040	NZ_CP117641.1
S14126	P4	PT_4413	-	100	-	-	-	-	-	-	-	-	-	-	-	-	-	-	-	-	-	-	-	-	-	-	-	-	-	-	-	-	-	-	-	MOBP	-	Klebsiella_pneumoniae_strain_KP47_isolate_2018-047100-007-01_plasmid_p04,_complete_sequence	S14126.contig00041	NZ_OX359179.1
S14126	P5	PT_7643	-	66.3	-	-	-	-	-	-	-	-	-	-	-	-	-	tet(B),tetR	-	-	-	-	-	-	-	-	-	-	-	-	-	-	-	-	-	-	-	Salmonella_typhi_plasmid_R27_transposon_Tn10,_complete_sequence	S14126.contig00032	AF223162.1
S14126	Others	-	-	-	aac(6')-Iaa		-	-	-		-	-	-	-	-	-	-	-	-	-	-	golT,pcoA,pcoB,pcoC,pcoD,pcoE,pcoR,pcoS,silB,silC,silF,silR,silS	-	-	silB,silC,silE,silF,silP,silR,silS	-	arsA,arsB_pKW301,arsC_gluta,arsR_pKW301	-	-	-	-	-	-	-	golT(STRESS:GOLD)	-	-	-	-	-
S14128	P1	PT_456	IncHI2A,rep_cluster_1088	95.5	aac(3)-IV,aac(6')-Ib-cr,aph(4)-Ia,aph3-Ia	OXA-1	-	-	-	-	-	-	catB3,cmlA1,floR	-	arr-3	-	sul1,sul2,sul3	tet(B),tetR	-	dfrA12	-	-	merC,merR_Ps,merT	-	-	terW,terZ	-	-	qacE,qacL	-	-	-	-	-	-	-	MPF_F,MPF_T	Enterobacter_cloacae_isolate_764_plasmid_P1,_complete_sequence	S14128.contig00012,S14128.contig00033,S14128.contig00037,S14128.contig00038,S14128.contig00043,S14128.contig00044,S14128.contig00048,S14128.contig00049,S14128.contig00050,S14128.contig00051,S14128.contig00054,S14128.contig00056,S14128.contig00058,S14128.contig00062,S14128.contig00063,S14128.contig00065,S14128.contig00067,S14128.contig00069,S14128.contig00075	NZ_OW968418.1
S14128	P2	PT_6894	rep_cluster_1778	100	-	-	-	-	-	-	-	-	-	-	-	-	-	-	-	-	-	-	-	-	-	-	-	-	-	-	-	-	-	-	-	MOBQ	-	Escherichia_coli_isolate_10_plasmid_P5,_complete_sequence	S14128.contig00047	NZ_OW968293.1
S14128	P3	PT_7716	rep_cluster_2350	100	-	-	-	-	-	-	-	-	-	-	-	-	-	-	-	-	-	-	-	-	-	-	-	-	-	-	-	-	-	-	-	-	-	Escherichia_albertii_strain_BIA_29_plasmid_pEA29_2,_complete_sequence	S14128.contig00045	NZ_CP117608.1
S14128	Others	-	-	-	aac(6')-Iaa		-	-	-		-	-	-	GyrA-87Y	-	-	-	-	-	-	-	golT,pcoA,pcoB,pcoC,pcoD,pcoE,pcoR,pcoS,silB,silC,silF,silR,silS	-	-	silB,silC,silE,silF,silP,silR,silS	-	arsA,arsB_pKW301,arsC_gluta,arsR_pKW301	-	-	-	-	-	-	-	golT(STRESS:GOLD)	-	-	-	-	-
S14133	P1	PT_6753	IncQ1	93.7	strA,strB	TEM-1D	-	-	-	-	-	-	-	-	-	-	sul2	-	-	-	-	-	-	-	-	-	-	-	-	-	-	-	-	-	-	-	-	Salmonella_enterica_strain_137_plasmid_p137-3,_complete_sequence	S14133.contig00036,S14133.contig00039,S14133.contig00058	NZ_CP091568.1
S14133	P2	PT_7643	-	91.5	-	-	-	-	-	-	-	-	-	-	-	-	-	tet(B),tetR	-	-	-	-	merC,merR_Ps,merT	-	-	-	-	-	-	-	-	-	-	-	-	-	-	Salmonella_typhi_plasmid_R27_transposon_Tn10,_complete_sequence	S14133.contig00032	AF223162.1
S14133	Others	-	-	-	aac(6')-Iaa		-	-	-		-	-	-	-	-	-	-	-	-	-	-	golT,pcoA,pcoB,pcoC,pcoD,pcoE,pcoR,pcoS,silB,silC,silF,silR,silS	-	-	silB,silC,silE,silF,silP,silR,silS	-	arsA,arsB_pKW301,arsC_gluta,arsR_pKW301	-	-	-	-	-	-	-	golT(STRESS:GOLD)	-	-	-	-	-
S14136	P1	PT_456	IncHI2A,IncQ1,rep_cluster_1088	93.9	aac(3)-IV,aac(6')-Ib-cr,aph(4)-Ia,aph3-Ia,strA,strB	OXA-1,TEM-1D	-	-	-	-	-	-	catB3,cmlA1,floR	-	arr-3	-	sul1,sul3	tet(B),tetR	-	dfrA12	-	-	merC,merR_Ps,merT	-	-	terW,terZ	-	-	qacE,qacL	-	-	-	-	-	-	-	MPF_F,MPF_T	Enterobacter_cloacae_isolate_764_plasmid_P1,_complete_sequence	S14136.contig00013,S14136.contig00027,S14136.contig00028,S14136.contig00029,S14136.contig00031,S14136.contig00032,S14136.contig00035,S14136.contig00036,S14136.contig00039,S14136.contig00041,S14136.contig00042,S14136.contig00043,S14136.contig00044,S14136.contig00046,S14136.contig00049,S14136.contig00050,S14136.contig00056,S14136.contig00058,S14136.contig00060,S14136.contig00062	NZ_OW968418.1
S14136	P2	PT_444	ColRNAI_rep_cluster_1987	100	-	-	-	-	-	-	-	-	-	-	-	-	-	-	-	-	-	-	-	-	-	-	-	-	-	-	-	-	-	-	-	MOBP	-	Enterobacter_cloacae_isolate_764_plasmid_P4,_complete_sequence	S14136.contig00033	NZ_OW968421.1
S14136	P3	PT_6894	rep_cluster_1778	100	-	-	-	-	-	-	-	-	-	-	-	-	-	-	-	-	-	-	-	-	-	-	-	-	-	-	-	-	-	-	-	MOBQ	-	Escherichia_coli_isolate_10_plasmid_P5,_complete_sequence	S14136.contig00034	NZ_OW968293.1
S14136	P4	PT_9037	rep_cluster_2350	100	-	-	-	-	-	-	-	-	-	-	-	-	-	-	-	-	-	-	-	-	-	-	-	-	-	-	-	-	-	-	-	-	-	Escherichia_coli_isolate_58_plasmid_P4,_complete_sequence	S14136.contig00037	NZ_OW968015.1
S14136	Others	-	-	-	aac(6')-Iaa		-	-	-		-	-	-	GyrA-87N	-	-	-	-	-	-	-	golT,pcoA,pcoB,pcoC,pcoD,pcoE,pcoR,pcoS,silB,silC,silF,silR,silS	-	-	silB,silC,silE,silF,silP,silR,silS	-	arsA,arsB_pKW301,arsC_gluta,arsR_pKW301	-	-	-	-	-	-	-	golT(STRESS:GOLD)	-	-	-	-	-
S14138	P1	PT_6894	rep_cluster_1778	100	-	-	-	-	-	-	-	-	-	-	-	-	-	-	-	-	-	-	-	-	-	-	-	-	-	-	-	-	-	-	-	MOBQ	-	Escherichia_coli_isolate_10_plasmid_P5,_complete_sequence	S14138.contig00035	NZ_OW968293.1
S14138	P2	PT_6753	IncQ1	93.7	strA,strB	TEM-1D	-	-	-	-	-	-	-	-	-	-	sul2	-	-	-	-	-	-	-	-	-	-	-	-	-	-	-	-	-	-	-	-	Salmonella_enterica_strain_137_plasmid_p137-3,_complete_sequence	S14138.contig00034,S14138.contig00039,S14138.contig00058	NZ_CP091568.1
S14138	P3	PT_7643	-	91.5	-	-	-	-	-	-	-	-	-	-	-	-	-	tet(B),tetR	-	-	-	-	merC,merR_Ps,merT	-	-	-	-	-	-	-	-	-	-	-	-	-	-	Salmonella_typhi_plasmid_R27_transposon_Tn10,_complete_sequence	S14138.contig00031	AF223162.1
S14138	Others	-	-	-	aac(6')-Iaa		-	-	-		-	-	-	-	-	-	-	-	-	-	-	golT,pcoA,pcoB,pcoC,pcoD,pcoE,pcoR,pcoS,silB,silC,silF,silR,silS	-	-	silB,silC,silE,silF,silP,silR,silS	-	arsA,arsB_pKW301,arsC_gluta,arsR_pKW301	-	-	-	-	-	-	-	golT(STRESS:GOLD)	-	-	-	-	-
S14152	P1	PT_456	IncHI2A,rep_cluster_1088	91.7	aac(3)-IV,aac(6')-Ib-cr,aph(4)-Ia,aph3-Ia	OXA-1	-	-	-	-	-	-	catB3,cmlA1,floR	-	arr-3	-	sul1,sul2,sul3	-	-	dfrA12	-	-	-	-	-	terW,terZ	-	-	qacE,qacL	-	-	-	-	-	-	-	MPF_F,MPF_T	Enterobacter_cloacae_isolate_764_plasmid_P1,_complete_sequence	S14152.contig00013,S14152.contig00028,S14152.contig00029,S14152.contig00033,S14152.contig00036,S14152.contig00038,S14152.contig00039,S14152.contig00041,S14152.contig00043,S14152.contig00044,S14152.contig00046,S14152.contig00049,S14152.contig00050,S14152.contig00056,S14152.contig00066	NZ_OW968418.1
S14152	P2	PT_1819	ColRNAI_rep_cluster_1857	100	-	-	-	-	-	-	-	-	-	-	-	-	-	-	-	-	-	-	-	-	-	-	-	-	-	-	-	-	-	-	-	MOBP	-	Escherichia_coli_strain_SPCR2020_plasmid_unnamed17,_complete_sequence	S14152.contig00034,S14152.contig00035	NZ_CP083420.1
S14152	P3	PT_1044	ColRNAI_rep_cluster_1857,rep_cluster_2350	99.3	-	-	-	-	-	-	-	-	-	-	-	-	-	-	-	-	-	-	-	-	-	-	-	-	-	-	-	-	-	-	-	MOBF	-	Escherichia_coli_isolate_362_plasmid_P2,_complete_sequence	S14152.contig00037	NZ_OW967180.1
S14152	Others	-	-	-	aac(6')-Iaa		-	-	-		-	-	-	GyrA-87N	-	-	-	tet(B),tetR	-	-	-	golT,pcoA,pcoB,pcoC,pcoD,pcoE,pcoR,pcoS,silB,silC,silF,silR,silS	-	-	silB,silC,silE,silF,silP,silR,silS	-	arsA,arsB_pKW301,arsC_gluta,arsR_pKW301	-	-	-	-	-	-	-	golT(STRESS:GOLD)	-	-	-	-	-
S14161	P1	PT_8162	rep_cluster_2350	100	-	-	-	-	-	-	-	-	-	-	-	-	-	-	-	-	-	-	-	-	-	-	-	-	-	-	-	-	-	-	-	-	-	Escherichia_coli_strain_LA207_plasmid_pLAO88,_complete_sequence	S14161.contig00029	NZ_OP242315.1
S14161	P2	PT_6753	IncQ1	100	strA,strB	TEM-1D	-	-	-	-	-	-	-	-	-	-	sul2	-	-	-	-	-	-	-	-	-	-	-	-	-	-	-	-	-	-	-	-	Salmonella_enterica_strain_137_plasmid_p137-3,_complete_sequence	S14161.contig00033,S14161.contig00037,S14161.contig00045	NZ_CP091568.1
S14161	P3	PT_2594	rep_cluster_2131	100	-	-	-	-	-	-	-	-	-	-	-	-	-	-	-	-	-	-	-	-	-	-	-	-	-	-	-	-	-	-	-	MOBQ	-	Escherichia_albertii_strain_BIA_18_plasmid_pEA18_4,_complete_sequence	S14161.contig00034	NZ_CP117641.1
S14161	P4	PT_4413	-	100	-	-	-	-	-	-	-	-	-	-	-	-	-	-	-	-	-	-	-	-	-	-	-	-	-	-	-	-	-	-	-	-	-	Klebsiella_pneumoniae_strain_KP47_isolate_2018-047100-007-01_plasmid_p04,_complete_sequence	S14161.contig00035	NZ_OX359179.1
S14161	P5	PT_7643	-	66.3	-	-	-	-	-	-	-	-	-	-	-	-	-	tet(B),tetR	-	-	-	-	-	-	-	-	-	-	-	-	-	-	-	-	-	-	-	Salmonella_typhi_plasmid_R27_transposon_Tn10,_complete_sequence	S14161.contig00026	AF223162.1
S14161	Others	-	-	-	aac(6')-Iaa		-	-	-		-	-	-	-	-	-	-	-	-	-	-	golT,pcoA,pcoB,pcoC,pcoD,pcoE,pcoR,pcoS,silB,silC,silF,silR,silS	-	-	silB,silC,silE,silF,silP,silR,silS	-	arsA,arsB_pKW301,arsC_gluta,arsR_pKW301	-	-	-	-	-	-	-	golT(STRESS:GOLD)	-	-	-	-	-
S14163	P1	PT_3900	rep_cluster_2370,rep_cluster_2373	100	-	-	-	-	-	-	-	-	-	-	-	-	-	-	-	-	-	-	-	-	-	-	-	-	-	-	-	-	-	-	-	MOBP	-	Escherichia_coli_strain_LA069_plasmid_pLAO42,_complete_sequence	S14163.contig00029,S14163.contig00031	NZ_OP242235.1
S14163	P2	PT_6753	IncQ1	100	strA,strB	TEM-1D	-	-	-	-	-	-	-	-	-	-	sul2	-	-	-	-	-	-	-	-	-	-	-	-	-	-	-	-	-	-	-	-	Salmonella_enterica_strain_137_plasmid_p137-3,_complete_sequence	S14163.contig00032,S14163.contig00036,S14163.contig00043	NZ_CP091568.1
S14163	P3	PT_7643	-	91.5	-	-	-	-	-	-	-	-	-	-	-	-	-	tet(B),tetR	-	-	-	-	merC,merR_Ps,merT	-	-	-	-	-	-	-	-	-	-	-	-	-	-	Salmonella_typhi_plasmid_R27_transposon_Tn10,_complete_sequence	S14163.contig00028	AF223162.1
S14163	P4	PT_9883	-	73.8	-	-	-	-	-	-	-	-	-	-	-	-	-	-	-	-	-	-	-	-	-	-	-	-	-	-	-	-	-	-	-	-	-	Escherichia_coli_strain_EC7518_plasmid_pEC7518-2k,_complete_sequence	S14163.contig00034	NZ_CP085187.1
S14163	Others	-	-	-	aac(6')-Iaa		-	-	-		-	-	-	-	-	-	-	-	-	-	-	golT,pcoA,pcoB,pcoC,pcoD,pcoE,pcoR,pcoS,silB,silC,silF,silR,silS	-	-	silB,silC,silE,silF,silP,silR,silS	-	arsA,arsB_pKW301,arsC_gluta,arsR_pKW301	-	-	-	-	-	-	-	golT(STRESS:GOLD)	-	-	-	-	-
S14165	P1	PT_456	IncHI2A,rep_cluster_1088	93.3	aac(3)-IV,aac(6')-Ib-cr,aph(4)-Ia,aph3-Ia	OXA-1	-	-	-	-	-	-	catB3,cmlA1,floR	-	arr-3	-	sul1,sul2,sul3	tet(B),tetR	-	dfrA12	-	-	-	-	-	terW,terZ	-	-	qacE,qacL	-	-	-	-	-	-	-	MPF_F,MPF_T	Enterobacter_cloacae_isolate_764_plasmid_P1,_complete_sequence	S14165.contig00010,S14165.contig00023,S14165.contig00028,S14165.contig00037,S14165.contig00038,S14165.contig00041,S14165.contig00042,S14165.contig00045,S14165.contig00047,S14165.contig00050,S14165.contig00051,S14165.contig00054,S14165.contig00055,S14165.contig00056,S14165.contig00058,S14165.contig00059,S14165.contig00061,S14165.contig00065,S14165.contig00067,S14165.contig00069,S14165.contig00077	NZ_OW968418.1
S14165	P2	PT_6894	rep_cluster_1778	100	-	-	-	-	-	-	-	-	-	-	-	-	-	-	-	-	-	-	-	-	-	-	-	-	-	-	-	-	-	-	-	MOBQ	-	Escherichia_coli_isolate_10_plasmid_P5,_complete_sequence	S14165.contig00049	NZ_OW968293.1
S14165	Others	-	-	-	aac(6')-Iaa		-	-	-		-	-	-	GyrA-87N	-	-	-	-	-	-	-	golT,pcoA,pcoB,pcoC,pcoD,pcoE,pcoR,pcoS,silB,silC,silF,silR,silS	-	-	silB,silC,silE,silF,silP,silR,silS	-	arsA,arsB_pKW301,arsC_gluta,arsR_pKW301	-	-	-	-	-	-	-	golT(STRESS:GOLD)	-	-	-	-	-
S14173	P1	PT_8162	rep_cluster_2350	100	-	-	-	-	-	-	-	-	-	-	-	-	-	-	-	-	-	-	-	-	-	-	-	-	-	-	-	-	-	-	-	-	-	Escherichia_coli_strain_LA207_plasmid_pLAO88,_complete_sequence	S14173.contig00028	NZ_OP242315.1
S14173	P2	PT_6753	IncQ1	100	strA,strB	TEM-1D	-	-	-	-	-	-	-	-	-	-	sul2	-	-	-	-	-	-	-	-	-	-	-	-	-	-	-	-	-	-	-	-	Salmonella_enterica_strain_137_plasmid_p137-3,_complete_sequence	S14173.contig00031,S14173.contig00035,S14173.contig00043	NZ_CP091568.1
S14173	P3	PT_2594	rep_cluster_2131	100	-	-	-	-	-	-	-	-	-	-	-	-	-	-	-	-	-	-	-	-	-	-	-	-	-	-	-	-	-	-	-	MOBQ	-	Escherichia_albertii_strain_BIA_18_plasmid_pEA18_4,_complete_sequence	S14173.contig00032	NZ_CP117641.1
S14173	P4	PT_4413	-	100	-	-	-	-	-	-	-	-	-	-	-	-	-	-	-	-	-	-	-	-	-	-	-	-	-	-	-	-	-	-	-	MOBP	-	Klebsiella_pneumoniae_strain_KP47_isolate_2018-047100-007-01_plasmid_p04,_complete_sequence	S14173.contig00033	NZ_OX359179.1
S14173	P5	PT_7643	-	66.3	-	-	-	-	-	-	-	-	-	-	-	-	-	tet(B),tetR	-	-	-	-	-	-	-	-	-	-	-	-	-	-	-	-	-	-	-	Salmonella_typhi_plasmid_R27_transposon_Tn10,_complete_sequence	S14173.contig00026	AF223162.1
S14173	Others	-	-	-	aac(6')-Iaa		-	-	-		-	-	-	-	-	-	-	-	-	-	-	golT,pcoA,pcoB,pcoC,pcoD,pcoE,pcoR,pcoS,silB,silC,silF,silR,silS	-	-	silB,silC,silE,silF,silP,silR,silS	-	arsA,arsB_pKW301,arsC_gluta,arsR_pKW301	-	-	-	-	-	-	-	golT(STRESS:GOLD)	-	-	-	-	-
S14189	P1	PT_6753	IncQ1	100	strA,strB	TEM-1D	-	-	-	-	-	-	-	-	-	-	sul2	-	-	-	-	-	-	-	-	-	-	-	-	-	-	-	-	-	-	-	-	Salmonella_enterica_strain_137_plasmid_p137-3,_complete_sequence	S14189.contig00035,S14189.contig00039,S14189.contig00048	NZ_CP091568.1
S14189	P2	PT_7643	-	91.5	-	-	-	-	-	-	-	-	-	-	-	-	-	tet(B),tetR	-	-	-	-	merC,merR_Ps,merT	-	-	-	-	-	-	-	-	-	-	-	-	-	-	Salmonella_typhi_plasmid_R27_transposon_Tn10,_complete_sequence	S14189.contig00031	AF223162.1
S14189	Others	-	-	-	aac(6')-Iaa		-	-	-		-	-	-	-	-	-	-	-	-	-	-	golT,pcoA,pcoB,pcoC,pcoD,pcoE,pcoR,pcoS,silB,silC,silF,silR,silS	-	-	silB,silC,silE,silF,silP,silR,silS	-	arsA,arsB_pKW301,arsC_gluta,arsR_pKW301	-	-	-	-	-	-	-	golT(STRESS:GOLD)	-	-	-	-	-
S14192	P1	PT_6753	IncQ1	93.7	strA,strB	TEM-1D	-	-	-	-	-	-	-	-	-	-	sul2	-	-	-	-	-	-	-	-	-	-	-	-	-	-	-	-	-	-	-	-	Salmonella_enterica_strain_137_plasmid_p137-3,_complete_sequence	S14192.contig00035,S14192.contig00038,S14192.contig00059	NZ_CP091568.1
S14192	P2	PT_7643	-	91.5	-	-	-	-	-	-	-	-	-	-	-	-	-	tet(B),tetR	-	-	-	-	merC,merR_Ps,merT	-	-	-	-	-	-	-	-	-	-	-	-	-	-	Salmonella_typhi_plasmid_R27_transposon_Tn10,_complete_sequence	S14192.contig00031	AF223162.1
S14192	Others	-	-	-	aac(6')-Iaa		-	-	-		-	-	-	-	-	-	-	-	-	-	-	golT,pcoA,pcoB,pcoC,pcoD,pcoE,pcoR,pcoS,silB,silC,silF,silR,silS	-	-	silB,silC,silE,silF,silP,silR,silS	-	arsA,arsB_pKW301,arsC_gluta,arsR_pKW301	-	-	-	-	-	-	-	golT(STRESS:GOLD)	-	-	-	-	-
S14193	P1	PT_582	IncC	95.2	aac(3)-IId,strA,strB	TEM-1D	-	CTX-M-55	-	-	-	-	floR	-	-	-	sul2	tet(A)	-	-	-	-	-	-	-	-	-	-	-	-	-	-	-	-	-	MOBH	MPF_F	Klebsiella_pneumoniae_plasmid_phs-IMP8_HS-1097_NODE3,_complete_sequence	S14193.contig00027,S14193.contig00032,S14193.contig00039,S14193.contig00045,S14193.contig00046,S14193.contig00048,S14193.contig00054,S14193.contig00057,S14193.contig00062,S14193.contig00071	NZ_OM975890.1
S14193	P2	PT_10315	Col(BS512)	100	-	-	-	-	-	-	-	-	-	-	-	-	-	-	-	-	-	-	-	-	-	-	-	-	-	-	-	-	-	-	-	-	-	Escherichia_coli_isolate_68_plasmid_P8,_complete_sequence	S14193.contig00044	NZ_OX030736.1
S14193	P3	PT_8808	-	90.5	-	-	-	-	-	-	-	-	-	-	-	-	-	-	-	-	-	-	-	-	-	-	-	-	-	-	-	-	-	-	-	-	-	Escherichia_coli_strain_E._coli_UB-ESBL176_plasmid_pESBL176	S14193.contig00041	NZ_MT230170.1
S14193	Others	-	-	-	aac(6')-Iaa		-	-	-		-	-	catII.2	qnrS1	-	-	-	-	-	-	-	golT,pcoA,pcoB,pcoC,pcoD,pcoE,pcoR,pcoS,silB,silC,silF,silR,silS	-	-	silB,silC,silE,silF,silP,silR,silS	-	arsA,arsB_pKW301,arsC_gluta,arsR_pKW301	-	-	-	-	-	-	-	golT(STRESS:GOLD)	-	-	-	-	-
S14194	P1	PT_814	IncI-gamma/K1,IncQ1	95.5	strA,strB	TEM-1D	-	-	-	-	-	-	-	-	-	-	sul2	tet(B),tetR	-	-	-	-	merC,merR_Ps,merT	-	-	-	-	-	-	-	-	-	-	-	-	MOBP	MPF_I	Escherichia_coli_isolate_10_plasmid_P2,_complete_sequence	S14194.contig00016,S14194.contig00030,S14194.contig00033,S14194.contig00038,S14194.contig00048,S14194.contig00057	NZ_OW968126.1
S14194	P2	PT_1111	IncI2	100	-	-	-	-	-	mcr-1.1	-	-	-	-	-	-	-	-	-	-	-	-	-	-	-	-	-	-	-	-	-	-	-	-	-	MOBP	MPF_T	Escherichia_coli_isolate_624_plasmid_P4,_complete_sequence	S14194.contig00022,S14194.contig00044,S14194.contig00046	NZ_OW967007.1
S14194	P3	PT_6894	rep_cluster_1778	100	-	-	-	-	-	-	-	-	-	-	-	-	-	-	-	-	-	-	-	-	-	-	-	-	-	-	-	-	-	-	-	MOBQ	-	Escherichia_coli_isolate_10_plasmid_P5,_complete_sequence	S14194.contig00034	NZ_OW968293.1
S14194	Others	-	-	-	aac(6')-Iaa		-	-	-		-	-	-	-	-	-	-	-	-	-	-	golT,pcoA,pcoB,pcoC,pcoD,pcoE,pcoR,pcoS,silB,silC,silF,silR,silS	-	-	silB,silC,silE,silF,silP,silR,silS	-	arsA,arsB_pKW301,arsC_gluta,arsR_pKW301	-	-	-	-	-	-	-	golT(STRESS:GOLD)	-	-	-	-	-
S14195	P1	PT_456	IncHI2A,rep_cluster_1088	93.8	aac(3)-IV,aac(6')-Ib-cr,aph(4)-Ia,aph3-Ia	OXA-1	-	-	-	-	-	-	catB3,cmlA1,floR	-	arr-3	-	sul2,sul3	tet(B),tetR	-	dfrA12	-	-	-	-	-	terW,terZ	-	-	qacEdelta1,qacL	-	-	-	-	-	-	-	MPF_F,MPF_T	Enterobacter_cloacae_isolate_764_plasmid_P1,_complete_sequence	S14195.contig00014,S14195.contig00032,S14195.contig00033,S14195.contig00034,S14195.contig00037,S14195.contig00039,S14195.contig00041,S14195.contig00045,S14195.contig00046,S14195.contig00048,S14195.contig00049,S14195.contig00051,S14195.contig00056,S14195.contig00058,S14195.contig00062	NZ_OW968418.1
S14195	P2	PT_6894	rep_cluster_1778	100	-	-	-	-	-	-	-	-	-	-	-	-	-	-	-	-	-	-	-	-	-	-	-	-	-	-	-	-	-	-	-	MOBQ	-	Escherichia_coli_isolate_10_plasmid_P5,_complete_sequence	S14195.contig00038	NZ_OW968293.1
S14195	P3	PT_4715	-	63.1	-	-	-	-	-	-	-	-	-	-	-	-	-	-	-	-	-	-	-	-	-	-	-	-	-	-	-	-	-	-	-	-	MPF_T	Serratia_marcescens_strain_HENAN1602_plasmid_pHENAN1602-kpc,_complete_sequence	S14195.contig00030	NZ_MN904741.1
S14195	Others	-	-	-	aac(6')-Iaa		-	-	-		-	-	-	GyrA-87N	-	-	-	-	-	-	-	golT,pcoA,pcoB,pcoC,pcoD,pcoE,pcoR,pcoS,silB,silC,silF,silR,silS	-	-	silB,silC,silE,silF,silP,silR,silS	-	arsA,arsB_pKW301,arsC_gluta,arsR_pKW301	-	-	-	-	-	-	-	golT(STRESS:GOLD)	-	-	-	-	-
S14200	P1	PT_456	IncHI2A,IncQ1,rep_cluster_1088	97	aadA,aph3-Ia,strA,strB	TEM-1D	-	CTX-M-14	-	mcr-1.1	fosA3	-	cmlA1	-	-	-	sul1,sul2,sul3	tet(B),tetR	-	dfrA12	-	-	merC,merR_Ps,merT	-	-	terW,terZ	-	-	qacL	-	-	-	-	-	-	MOBH	MPF_F,MPF_T	Enterobacter_cloacae_isolate_764_plasmid_P1,_complete_sequence	S14200.contig00014,S14200.contig00028,S14200.contig00029,S14200.contig00032,S14200.contig00033,S14200.contig00034,S14200.contig00035,S14200.contig00036,S14200.contig00039,S14200.contig00043,S14200.contig00044,S14200.contig00045,S14200.contig00046,S14200.contig00047,S14200.contig00048,S14200.contig00050,S14200.contig00053,S14200.contig00057,S14200.contig00058,S14200.contig00064	NZ_OW968418.1
S14200	P2	PT_6894	rep_cluster_1778	100	-	-	-	-	-	-	-	-	-	-	-	-	-	-	-	-	-	-	-	-	-	-	-	-	-	-	-	-	-	-	-	MOBQ	-	Escherichia_coli_isolate_10_plasmid_P5,_complete_sequence	S14200.contig00040	NZ_OW968293.1
S14200	P3	PT_9168	rep_cluster_2350	100	-	-	-	-	-	-	-	-	-	-	-	-	-	-	-	-	-	-	-	-	-	-	-	-	-	-	-	-	-	-	-	-	-	Escherichia_coli_strain_LA236_plasmid_pLAO39,_complete_sequence	S14200.contig00042	NZ_OP242307.1
S14200	Others	-	-	-	aac(6')-Iaa		-	-	-		-	-	-	-	-	-	-	-	-	-	-	golT,pcoA,pcoB,pcoC,pcoD,pcoE,pcoR,pcoS,silB,silC,silF,silR,silS	-	-	silB,silC,silE,silF,silP,silR,silS	-	arsA,arsB_pKW301,arsC_gluta,arsR_pKW301	-	-	-	-	-	-	-	golT(STRESS:GOLD)	-	-	-	-	-
S14204	P1	PT_456	IncHI2A,rep_cluster_1088	91.7	aac(3)-IV,aac(6')-Ib-cr,aph(4)-Ia,aph3-Ia	OXA-1	-	-	-	-	-	-	catB3,cmlA1,floR	-	arr-3	-	sul1,sul2,sul3	-	-	dfrA12	-	pcoA,pcoB,pcoC,pcoD,pcoE,pcoR,pcoS	-	-	silP	terW,terZ	-	-	qacE,qacL	-	-	-	-	-	-	-	MPF_F,MPF_T	Enterobacter_cloacae_isolate_764_plasmid_P1,_complete_sequence	S14204.contig00014,S14204.contig00018,S14204.contig00030,S14204.contig00053,S14204.contig00056,S14204.contig00059,S14204.contig00063,S14204.contig00064,S14204.contig00065,S14204.contig00067,S14204.contig00069,S14204.contig00070,S14204.contig00072,S14204.contig00075,S14204.contig00076,S14204.contig00083,S14204.contig00092	NZ_OW968418.1
S14204	P2	PT_1819	ColRNAI_rep_cluster_1857	100	-	-	-	-	-	-	-	-	-	-	-	-	-	-	-	-	-	-	-	-	-	-	-	-	-	-	-	-	-	-	-	MOBP	-	Escherichia_coli_strain_SPCR2020_plasmid_unnamed17,_complete_sequence	S14204.contig00060,S14204.contig00061	NZ_CP083420.1
S14204	P3	PT_1044	ColRNAI_rep_cluster_1857	99.3	-	-	-	-	-	-	-	-	-	-	-	-	-	-	-	-	-	-	-	-	-	-	-	-	-	-	-	-	-	-	-	MOBF	-	Escherichia_coli_isolate_362_plasmid_P2,_complete_sequence	S14204.contig00062	NZ_OW967180.1
S14204	Others	-	ColRNAI_rep_cluster_1857	-	aac(6')-Iaa		-	-	-		-	-	-	GyrA-87N	-	-	-	tet(B),tetR	-	-	-	golT,silB,silC,silF,silR,silS	-	-	silB,silC,silE,silF,silR,silS	-	arsA,arsB_pKW301,arsC_gluta,arsR_pKW301	-	-	-	-	-	-	-	golT(STRESS:GOLD)	-	-	-	-	-
S14205	P1	PT_8162	rep_cluster_2350	100	-	-	-	-	-	-	-	-	-	-	-	-	-	-	-	-	-	-	-	-	-	-	-	-	-	-	-	-	-	-	-	-	-	Escherichia_coli_strain_LA207_plasmid_pLAO88,_complete_sequence	S14205.contig00037	NZ_OP242315.1
S14205	P2	PT_6753	IncQ1	100	strA,strB	TEM-1D	-	-	-	-	-	-	-	-	-	-	sul2	-	-	-	-	-	-	-	-	-	-	-	-	-	-	-	-	-	-	-	-	Salmonella_enterica_strain_137_plasmid_p137-3,_complete_sequence	S14205.contig00041,S14205.contig00047,S14205.contig00053	NZ_CP091568.1
S14205	P3	PT_2594	rep_cluster_2131	100	-	-	-	-	-	-	-	-	-	-	-	-	-	-	-	-	-	-	-	-	-	-	-	-	-	-	-	-	-	-	-	MOBQ	-	Escherichia_albertii_strain_BIA_18_plasmid_pEA18_4,_complete_sequence	S14205.contig00043	NZ_CP117641.1
S14205	P4	PT_4413	-	100	-	-	-	-	-	-	-	-	-	-	-	-	-	-	-	-	-	-	-	-	-	-	-	-	-	-	-	-	-	-	-	-	-	Klebsiella_pneumoniae_strain_KP47_isolate_2018-047100-007-01_plasmid_p04,_complete_sequence	S14205.contig00044	NZ_OX359179.1
S14205	P5	PT_7643	-	66.3	-	-	-	-	-	-	-	-	-	-	-	-	-	tet(B),tetR	-	-	-	-	-	-	-	-	-	-	-	-	-	-	-	-	-	-	-	Salmonella_typhi_plasmid_R27_transposon_Tn10,_complete_sequence	S14205.contig00033	AF223162.1
S14205	Others	-	-	-	aac(6')-Iaa		-	-	-		-	-	-	-	-	-	-	-	-	-	-	golT,pcoA,pcoB,pcoC,pcoD,pcoE,pcoR,pcoS,silB,silC,silF,silR,silS	-	-	silB,silC,silE,silF,silP,silR,silS	-	arsA,arsB_pKW301,arsC_gluta,arsR_pKW301	-	-	-	-	-	-	-	golT(STRESS:GOLD)	-	-	-	-	-
S14216	P1	PT_6753	IncQ1	100	strA,strB	TEM-1D	-	-	-	-	-	-	-	-	-	-	sul2	-	-	-	-	-	-	-	-	-	-	-	-	-	-	-	-	-	-	-	-	Salmonella_enterica_strain_137_plasmid_p137-3,_complete_sequence	S14216.contig00045,S14216.contig00050,S14216.contig00057	NZ_CP091568.1
S14216	P2	PT_7643	-	91.5	-	-	-	-	-	-	-	-	-	-	-	-	-	tet(B),tetR	-	-	-	-	merC,merR_Ps,merT	-	-	-	-	-	-	-	-	-	-	-	-	-	-	Salmonella_typhi_plasmid_R27_transposon_Tn10,_complete_sequence	S14216.contig00037	AF223162.1
S14216	Others	-	-	-	aac(6')-Iaa		-	-	-		-	-	-	-	-	-	-	-	-	-	-	golT,pcoA,pcoB,pcoC,pcoD,pcoE,pcoR,pcoS,silB,silC,silF,silR,silS	-	-	silB,silC,silE,silF,silP,silR,silS	-	arsA,arsB_pKW301,arsC_gluta,arsR_pKW301	-	-	-	-	-	-	-	golT(STRESS:GOLD)	-	-	-	-	-
S14218	P1	PT_8162	rep_cluster_2350	100	-	-	-	-	-	-	-	-	-	-	-	-	-	-	-	-	-	-	-	-	-	-	-	-	-	-	-	-	-	-	-	-	-	Escherichia_coli_strain_LA207_plasmid_pLAO88,_complete_sequence	S14218.contig00027	NZ_OP242315.1
S14218	P2	PT_6753	IncQ1	100	strA,strB	TEM-1D	-	-	-	-	-	-	-	-	-	-	sul2	-	-	-	-	-	-	-	-	-	-	-	-	-	-	-	-	-	-	-	-	Salmonella_enterica_strain_137_plasmid_p137-3,_complete_sequence	S14218.contig00031,S14218.contig00035,S14218.contig00043	NZ_CP091568.1
S14218	P3	PT_2594	rep_cluster_2131	100	-	-	-	-	-	-	-	-	-	-	-	-	-	-	-	-	-	-	-	-	-	-	-	-	-	-	-	-	-	-	-	MOBQ	-	Escherichia_albertii_strain_BIA_18_plasmid_pEA18_4,_complete_sequence	S14218.contig00032	NZ_CP117641.1
S14218	P4	PT_4413	-	100	-	-	-	-	-	-	-	-	-	-	-	-	-	-	-	-	-	-	-	-	-	-	-	-	-	-	-	-	-	-	-	-	-	Klebsiella_pneumoniae_strain_KP47_isolate_2018-047100-007-01_plasmid_p04,_complete_sequence	S14218.contig00033	NZ_OX359179.1
S14218	P5	PT_7643	-	66.3	-	-	-	-	-	-	-	-	-	-	-	-	-	tet(B),tetR	-	-	-	-	-	-	-	-	-	-	-	-	-	-	-	-	-	-	-	Salmonella_typhi_plasmid_R27_transposon_Tn10,_complete_sequence	S14218.contig00025	AF223162.1
S14218	Others	-	-	-	aac(6')-Iaa		-	-	-		-	-	-	-	-	-	-	-	-	-	-	golT,pcoA,pcoB,pcoC,pcoD,pcoE,pcoR,pcoS,silB,silC,silF,silR,silS	-	-	silB,silC,silE,silF,silP,silR,silS	-	arsA,arsB_pKW301,arsC_gluta,arsR_pKW301	-	-	-	-	-	-	-	golT(STRESS:GOLD)	-	-	-	-	-
S14221	P1	PT_456	IncHI2A,rep_cluster_1088	95.5	aac(3)-IV,aac(6')-Ib-cr,aph(4)-Ia,aph3-Ia	OXA-1	-	-	-	-	-	-	catB3,cmlA1,floR	-	arr-3	-	sul1,sul2,sul3	tet(B),tetR	-	dfrA12	-	-	merC,merR_Ps,merT	-	-	terW,terZ	-	-	qacE,qacL	-	-	-	-	-	-	-	MPF_F,MPF_T	Enterobacter_cloacae_isolate_764_plasmid_P1,_complete_sequence	S14221.contig00010,S14221.contig00029,S14221.contig00030,S14221.contig00031,S14221.contig00034,S14221.contig00035,S14221.contig00038,S14221.contig00039,S14221.contig00040,S14221.contig00044,S14221.contig00045,S14221.contig00047,S14221.contig00048,S14221.contig00051,S14221.contig00055,S14221.contig00057,S14221.contig00058,S14221.contig00061,S14221.contig00067	NZ_OW968418.1
S14221	P2	PT_6894	rep_cluster_1778	100	-	-	-	-	-	-	-	-	-	-	-	-	-	-	-	-	-	-	-	-	-	-	-	-	-	-	-	-	-	-	-	MOBQ	-	Escherichia_coli_isolate_10_plasmid_P5,_complete_sequence	S14221.contig00037	NZ_OW968293.1
S14221	P3	PT_7716	rep_cluster_2350	100	-	-	-	-	-	-	-	-	-	-	-	-	-	-	-	-	-	-	-	-	-	-	-	-	-	-	-	-	-	-	-	-	-	Escherichia_albertii_strain_BIA_29_plasmid_pEA29_2,_complete_sequence	S14221.contig00036	NZ_CP117608.1
S14221	Others	-	-	-	aac(6')-Iaa		-	-	-		-	-	-	GyrA-87Y	-	-	-	-	-	-	-	golT,pcoA,pcoB,pcoC,pcoD,pcoE,pcoR,pcoS,silB,silC,silF,silR,silS	-	-	silB,silC,silE,silF,silP,silR,silS	-	arsA,arsB_pKW301,arsC_gluta,arsR_pKW301	-	-	-	-	-	-	-	golT(STRESS:GOLD)	-	-	-	-	-
S14222	P1	PT_6753	IncQ1	100	strA,strB	TEM-1D	-	-	-	-	-	-	-	-	-	-	sul2	-	-	-	-	-	-	-	-	-	-	-	-	-	-	-	-	-	-	-	-	Salmonella_enterica_strain_137_plasmid_p137-3,_complete_sequence	S14222.contig00042,S14222.contig00048,S14222.contig00054	NZ_CP091568.1
S14222	P2	PT_7643	-	91.5	-	-	-	-	-	-	-	-	-	-	-	-	-	tet(B),tetR	-	-	-	-	merC,merR_Ps,merT	-	-	-	-	-	-	-	-	-	-	-	-	-	-	Salmonella_typhi_plasmid_R27_transposon_Tn10,_complete_sequence	S14222.contig00035	AF223162.1
S14222	Others	-	-	-	aac(6')-Iaa		-	-	-		-	-	-	-	-	-	-	-	-	-	-	golT,pcoA,pcoB,pcoC,pcoD,pcoE,pcoR,pcoS,silB,silC,silF,silR,silS	-	-	silB,silC,silE,silF,silP,silR,silS	-	arsA,arsB_pKW301,arsC_gluta,arsR_pKW301	-	-	-	-	-	-	-	golT(STRESS:GOLD)	-	-	-	-	-
S14225	P1	PT_6753	IncQ1	93.7	strA,strB	TEM-1D	-	-	-	-	-	-	-	-	-	-	sul2	-	-	-	-	-	-	-	-	-	-	-	-	-	-	-	-	-	-	-	-	Salmonella_enterica_strain_137_plasmid_p137-3,_complete_sequence	S14225.contig00035,S14225.contig00038,S14225.contig00060	NZ_CP091568.1
S14225	P2	PT_7643	-	91.5	-	-	-	-	-	-	-	-	-	-	-	-	-	tet(B),tetR	-	-	-	-	merC,merR_Ps,merT	-	-	-	-	-	-	-	-	-	-	-	-	-	-	Salmonella_typhi_plasmid_R27_transposon_Tn10,_complete_sequence	S14225.contig00030	AF223162.1
S14225	Others	-	-	-	aac(6')-Iaa		-	-	-		-	-	-	-	-	-	-	-	-	-	-	golT,pcoA,pcoB,pcoC,pcoD,pcoE,pcoR,pcoS,silB,silC,silF,silR,silS	-	-	silB,silC,silE,silF,silP,silR,silS	-	arsA,arsB_pKW301,arsC_gluta,arsR_pKW301	-	-	-	-	-	-	-	golT(STRESS:GOLD)	-	-	-	-	-
S14232	P1	PT_3900	rep_cluster_2370	97.8	-	-	-	-	-	-	-	-	-	-	-	-	-	-	-	-	-	-	-	-	-	-	-	-	-	-	-	-	-	-	-	MOBP	-	Escherichia_coli_strain_LA069_plasmid_pLAO42,_complete_sequence	S14232.contig00039	NZ_OP242235.1
S14232	P2	PT_6753	IncQ1	100	strA,strB	TEM-1D	-	-	-	-	-	-	-	-	-	-	sul2	-	-	-	-	-	-	-	-	-	-	-	-	-	-	-	-	-	-	-	-	Salmonella_enterica_strain_137_plasmid_p137-3,_complete_sequence	S14232.contig00043,S14232.contig00049,S14232.contig00057	NZ_CP091568.1
S14232	P3	PT_7602	rep_cluster_2373	96.9	-	-	-	-	-	-	-	-	-	-	-	-	-	-	-	-	-	-	-	-	-	-	-	-	-	-	-	-	-	-	-	-	-	Salmonella_enterica_strain_SC2017030_plasmid_pSC2017030-4k,_complete_sequence	S14232.contig00042	NZ_CP101385.1
S14232	P4	PT_7643	-	91.5	-	-	-	-	-	-	-	-	-	-	-	-	-	tet(B),tetR	-	-	-	-	merC,merR_Ps,merT	-	-	-	-	-	-	-	-	-	-	-	-	-	-	Salmonella_typhi_plasmid_R27_transposon_Tn10,_complete_sequence	S14232.contig00035	AF223162.1
S14232	P5	PT_9883	-	73.8	-	-	-	-	-	-	-	-	-	-	-	-	-	-	-	-	-	-	-	-	-	-	-	-	-	-	-	-	-	-	-	-	-	Escherichia_coli_strain_EC7518_plasmid_pEC7518-2k,_complete_sequence	S14232.contig00046	NZ_CP085187.1
S14232	Others	-	-	-	aac(6')-Iaa		-	-	-		-	-	-	-	-	-	-	-	-	-	-	golT,pcoA,pcoB,pcoC,pcoD,pcoE,pcoR,pcoS,silB,silC,silF,silR,silS	-	-	silB,silC,silE,silF,silP,silR,silS	-	arsA,arsB_pKW301,arsC_gluta,arsR_pKW301	-	-	-	-	-	-	-	golT(STRESS:GOLD)	-	-	-	-	-
S14237	P1	PT_814	IncFIA,IncFIB,IncFIC,IncI1/B/O,IncQ1	98.1	aadA2,strA,strB	TEM-1D	-	CTX-M-55	-	-	-	lnuF?	-	-	-	-	sul2	tet(B),tetM,tetR	-	-	-	-	merC,merR_Ps,merT	-	-	-	-	-	-	-	-	-	-	-	-	MOBF,MOBP	MPF_F,MPF_I,MPF_Unknown	Escherichia_coli_isolate_10_plasmid_P2,_complete_sequence	S14237.contig00021,S14237.contig00027,S14237.contig00034,S14237.contig00035,S14237.contig00036,S14237.contig00037,S14237.contig00039,S14237.contig00041,S14237.contig00043,S14237.contig00045,S14237.contig00047,S14237.contig00048,S14237.contig00052,S14237.contig00053,S14237.contig00058,S14237.contig00059,S14237.contig00060,S14237.contig00068,S14237.contig00069,S14237.contig00071,S14237.contig00077,…	NZ_OW968126.1
S14237	P2	PT_6894	rep_cluster_1778	100	-	-	-	-	-	-	-	-	-	-	-	-	-	-	-	-	-	-	-	-	-	-	-	-	-	-	-	-	-	-	-	MOBQ	-	Escherichia_coli_isolate_10_plasmid_P5,_complete_sequence	S14237.contig00049,S14237.contig00051	NZ_OW968293.1
S14237	P3	PT_442	rep_cluster_2131	100	-	-	-	-	-	-	-	-	-	-	-	-	-	-	-	-	-	-	-	-	-	-	-	-	-	-	-	-	-	-	-	MOBQ	-	Klebsiella_pneumoniae_strain_KP34_isolate_2018-347802-001-01_plasmid_p04,_complete_sequence	S14237.contig00044	NZ_OX359186.1
S14237	P4	PT_8162	rep_cluster_2350	100	-	-	-	-	-	-	-	-	-	-	-	-	-	-	-	-	-	-	-	-	-	-	-	-	-	-	-	-	-	-	-	-	-	Escherichia_coli_strain_LA207_plasmid_pLAO88,_complete_sequence	S14237.contig00038	NZ_OP242315.1
S14237	P5	PT_75	-	71.5	-	-	-	-	-	-	-	-	-	-	-	-	-	-	-	-	-	-	-	-	-	-	-	-	-	-	-	-	-	-	-	-	-	Escherichia_coli_strain_10-188_plasmid_p10-188_clone_c6_genomic_sequence	S14237.contig00055	MH847536.1
S14237	Others	-	-	-	aac(6')-Iaa		-	-	-		-	-	-	-	-	-	-	-	-	-	-	golT,pcoA,pcoB,pcoC,pcoD,pcoE,pcoR,pcoS,silB,silC,silF,silR,silS	-	-	silB,silC,silE,silF,silP,silR,silS	-	arsA,arsB_pKW301,arsC_gluta,arsR_pKW301	-	-	-	-	-	-	-	golT(STRESS:GOLD)	-	-	-	-	-
S14239	P1	PT_6753	IncQ1	100	strA,strB	TEM-1D	-	-	-	-	-	-	-	-	-	-	sul2	-	-	-	-	-	-	-	-	-	-	-	-	-	-	-	-	-	-	-	-	Salmonella_enterica_strain_137_plasmid_p137-3,_complete_sequence	S14239.contig00039,S14239.contig00043,S14239.contig00051	NZ_CP091568.1
S14239	P2	PT_7643	-	91.5	-	-	-	-	-	-	-	-	-	-	-	-	-	tet(B),tetR	-	-	-	-	-	-	-	-	-	-	-	-	-	-	-	-	-	-	-	Salmonella_typhi_plasmid_R27_transposon_Tn10,_complete_sequence	S14239.contig00033	AF223162.1
S14239	P3	PT_7655	-	54.7	-	-	-	-	-	-	-	-	-	-	-	-	-	-	-	-	-	-	merC,merR_Ps,merT	-	-	-	-	-	-	-	-	-	-	-	-	-	-	Salmonella_enterica_subsp._enterica_serovar_Havana_strain_CVM_20761_plasmid_p20761-2,_complete_sequence	S14239.contig00037	CP051409.1
S14239	Others	-	-	-	aac(6')-Iaa		-	-	-		-	-	-	-	-	-	-	-	-	-	-	golT,pcoA,pcoB,pcoC,pcoD,pcoE,pcoR,pcoS,silB,silC,silF,silR,silS	-	-	silB,silC,silE,silF,silP,silR,silS	-	arsA,arsB_pKW301,arsC_gluta,arsR_pKW301	-	-	-	-	-	-	-	golT(STRESS:GOLD)	-	-	-	-	-
S14242	P1	PT_6753	IncQ1	93.7	strA,strB	TEM-1D	-	-	-	-	-	-	-	-	-	-	sul2	-	-	-	-	-	-	-	-	-	-	-	-	-	-	-	-	-	-	-	-	Salmonella_enterica_strain_137_plasmid_p137-3,_complete_sequence	S14242.contig00032,S14242.contig00035,S14242.contig00055	NZ_CP091568.1
S14242	P2	PT_7643	-	91.5	-	-	-	-	-	-	-	-	-	-	-	-	-	tet(B),tetR	-	-	-	-	merC,merR_Ps,merT	-	-	-	-	-	-	-	-	-	-	-	-	-	-	Salmonella_typhi_plasmid_R27_transposon_Tn10,_complete_sequence	S14242.contig00028	AF223162.1
S14242	Others	-	-	-	aac(6')-Iaa		-	-	-		-	-	-	-	-	-	-	-	-	-	-	golT,pcoA,pcoB,pcoC,pcoD,pcoE,pcoR,pcoS,silB,silC,silF,silR,silS	-	-	silB,silC,silE,silF,silP,silR,silS	-	arsA,arsB_pKW301,arsC_gluta,arsR_pKW301	-	-	-	-	-	-	-	golT(STRESS:GOLD)	-	-	-	-	-
S14247	P1	PT_582	IncC	95.2	aac(3)-IId,strA,strB	TEM-1D	-	CTX-M-55	-	-	-	-	floR	-	-	-	sul2	tet(A)	-	-	-	-	-	-	-	-	-	-	-	-	-	-	-	-	-	MOBH	MPF_F	Klebsiella_pneumoniae_plasmid_phs-IMP8_HS-1097_NODE3,_complete_sequence	S14247.contig00027,S14247.contig00034,S14247.contig00040,S14247.contig00046,S14247.contig00047,S14247.contig00049,S14247.contig00055,S14247.contig00059,S14247.contig00065,S14247.contig00071	NZ_OM975890.1
S14247	P2	PT_10315	Col(BS512)	100	-	-	-	-	-	-	-	-	-	-	-	-	-	-	-	-	-	-	-	-	-	-	-	-	-	-	-	-	-	-	-	-	-	Escherichia_coli_isolate_68_plasmid_P8,_complete_sequence	S14247.contig00045	NZ_OX030736.1
S14247	P3	PT_8808	-	90.5	-	-	-	-	-	-	-	-	-	-	-	-	-	-	-	-	-	-	-	-	-	-	-	-	-	-	-	-	-	-	-	-	-	Escherichia_coli_strain_E._coli_UB-ESBL176_plasmid_pESBL176	S14247.contig00042	NZ_MT230170.1
S14247	Others	-	-	-	aac(6')-Iaa		-	-	-		-	-	catII.2	qnrS1	-	-	-	-	-	-	-	golT,pcoA,pcoB,pcoC,pcoD,pcoE,pcoR,pcoS,silB,silC,silF,silR,silS	-	-	silB,silC,silE,silF,silP,silR,silS	-	arsA,arsB_pKW301,arsC_gluta,arsR_pKW301	-	-	-	-	-	-	-	golT(STRESS:GOLD)	-	-	-	-	-
S14256	P1	PT_814	IncFIA,IncFIB,IncFIC,IncI1/B/O,IncQ1	96.7	aadA2,strA,strB	TEM-1D	-	CTX-M-55	-	-	-	lnuF?	-	-	-	-	sul2	tet(B),tetM,tetR	-	-	-	-	merC,merR_Ps,merT	-	-	-	-	-	-	-	-	-	-	-	-	MOBF,MOBP	MPF_F,MPF_I,MPF_Unknown	Escherichia_coli_isolate_10_plasmid_P2,_complete_sequence	S14256.contig00027,S14256.contig00029,S14256.contig00036,S14256.contig00039,S14256.contig00040,S14256.contig00046,S14256.contig00047,S14256.contig00049,S14256.contig00050,S14256.contig00053,S14256.contig00055,S14256.contig00057,S14256.contig00058,S14256.contig00061,S14256.contig00065,S14256.contig00067,S14256.contig00068,S14256.contig00072,S14256.contig00074,S14256.contig00076,S14256.contig00077,…	NZ_OW968126.1
S14256	P2	PT_6894	rep_cluster_1778	95.5	-	-	-	-	-	-	-	-	-	-	-	-	-	-	-	-	-	-	-	-	-	-	-	-	-	-	-	-	-	-	-	MOBQ	-	Escherichia_coli_isolate_10_plasmid_P5,_complete_sequence	S14256.contig00060,S14256.contig00073,S14256.contig00079,S14256.contig00088	NZ_OW968293.1
S14256	P3	PT_442	rep_cluster_2131	100	-	-	-	-	-	-	-	-	-	-	-	-	-	-	-	-	-	-	-	-	-	-	-	-	-	-	-	-	-	-	-	MOBQ	-	Klebsiella_pneumoniae_strain_KP34_isolate_2018-347802-001-01_plasmid_p04,_complete_sequence	S14256.contig00054	NZ_OX359186.1
S14256	P4	PT_8162	rep_cluster_2350	95.6	-	-	-	-	-	-	-	-	-	-	-	-	-	-	-	-	-	-	-	-	-	-	-	-	-	-	-	-	-	-	-	-	-	Escherichia_coli_strain_LA207_plasmid_pLAO88,_complete_sequence	S14256.contig00044	NZ_OP242315.1
S14256	P5	PT_75	-	69.2	-	-	-	-	-	-	-	-	-	-	-	-	-	-	-	-	-	-	-	-	-	-	-	-	-	-	-	-	-	-	-	-	-	Escherichia_coli_strain_10-188_plasmid_p10-188_clone_c6_genomic_sequence	S14256.contig00070	MH847536.1
S14256	P6	PT_10285	-	52.9	-	-	-	-	-	-	-	-	-	-	-	-	-	-	-	-	-	-	-	-	-	-	-	-	-	-	-	-	-	-	-	-	-	Escherichia_coli_strain_URMC_33_plasmid_URMC_33_p_2117,_whole_genome_shotgun_sequence	S14256.contig00071	NZ_CM017083.1
S14256	Others	-	-	-	aac(6')-Iaa		-	-	-		-	-	-	-	-	-	-	-	-	-	-	golT,pcoA,pcoB,pcoC,pcoD,pcoE,pcoR,pcoS,silB,silC,silF,silR,silS	-	-	silB,silC,silE,silF,silP,silR,silS	-	arsA,arsB_pKW301,arsC_gluta,arsR_pKW301	-	-	-	-	-	-	-	golT(STRESS:GOLD)	-	-	-	-	-
S14260	P1	PT_456	IncHI2A,rep_cluster_1088	91.9	aac(3)-IV,aac(6')-Ib-cr,aph(4)-Ia,aph3-Ia	OXA-1	-	-	-	-	-	-	catB3,cmlA1,floR	-	arr-3	-	sul1,sul2,sul3	-	-	dfrA12	-	-	-	-	-	terW,terZ	-	-	qacE,qacL	-	-	-	-	-	-	-	MPF_F,MPF_T	Enterobacter_cloacae_isolate_764_plasmid_P1,_complete_sequence	S14260.contig00014,S14260.contig00032,S14260.contig00034,S14260.contig00035,S14260.contig00036,S14260.contig00038,S14260.contig00039,S14260.contig00044,S14260.contig00045,S14260.contig00048,S14260.contig00049,S14260.contig00051,S14260.contig00053,S14260.contig00054,S14260.contig00057,S14260.contig00062,S14260.contig00066,S14260.contig00073	NZ_OW968418.1
S14260	P2	PT_6894	rep_cluster_1778	100	-	-	-	-	-	-	-	-	-	-	-	-	-	-	-	-	-	-	-	-	-	-	-	-	-	-	-	-	-	-	-	MOBQ	-	Escherichia_coli_isolate_10_plasmid_P5,_complete_sequence	S14260.contig00041	NZ_OW968293.1
S14260	P3	PT_7716	rep_cluster_2350	100	-	-	-	-	-	-	-	-	-	-	-	-	-	-	-	-	-	-	-	-	-	-	-	-	-	-	-	-	-	-	-	MOBP	-	Escherichia_albertii_strain_BIA_29_plasmid_pEA29_2,_complete_sequence	S14260.contig00040	NZ_CP117608.1
S14260	P4	PT_1034	ColRNAI_rep_cluster_1987	100	-	-	-	-	-	-	-	-	-	-	-	-	-	-	-	-	-	-	-	-	-	-	-	-	-	-	-	-	-	-	-	MOBP	-	Klebsiella_pneumoniae_isolate_101_plasmid_P6,_complete_sequence	S14260.contig00042	NZ_OW970450.1
S14260	P5	PT_8846	rep_cluster_2335	100	-	-	-	-	-	-	-	-	-	-	-	-	-	-	-	-	-	-	-	-	-	-	-	-	-	-	-	-	-	-	-	-	-	Escherichia_coli_O125ac:K+:H10_strain_C_236-04A_plasmid_pP10A_3,_complete_sequence	S14260.contig00043	NZ_CP109927.1
S14260	Others	-	-	-	aac(6')-Iaa		-	-	-		-	-	-	GyrA-87Y	-	-	-	tet(B),tetR	-	-	-	golT,pcoA,pcoB,pcoC,pcoD,pcoE,pcoR,pcoS,silB,silC,silF,silR,silS	-	-	silB,silC,silE,silF,silP,silR,silS	-	arsA,arsB_pKW301,arsC_gluta,arsR_pKW301	-	-	-	-	-	-	-	golT(STRESS:GOLD)	-	-	-	-	-
S14261	P1	PT_456	IncHI2A,IncQ1,rep_cluster_1088	91.9	aadA2,aadA,aph3-Ia,strA,strB	TEM-1D	-	-	-	-	-	-	cmlA1	-	-	-	sul1,sul2,sul3	-	-	dfrA12	-	-	-	-	-	terW,terZ	-	-	qacL	-	-	-	-	-	-	-	MPF_F,MPF_T	Enterobacter_cloacae_isolate_764_plasmid_P1,_complete_sequence	S14261.contig00013,S14261.contig00029,S14261.contig00032,S14261.contig00037,S14261.contig00038,S14261.contig00043,S14261.contig00044,S14261.contig00050	NZ_OW968418.1
S14261	P2	PT_6894	rep_cluster_1778	100	-	-	-	-	-	-	-	-	-	-	-	-	-	-	-	-	-	-	-	-	-	-	-	-	-	-	-	-	-	-	-	MOBQ	-	Escherichia_coli_isolate_10_plasmid_P5,_complete_sequence	S14261.contig00033	NZ_OW968293.1
S14261	P3	PT_7716	rep_cluster_2350	100	-	-	-	-	-	-	-	-	-	-	-	-	-	-	-	-	-	-	-	-	-	-	-	-	-	-	-	-	-	-	-	MOBP	-	Escherichia_albertii_strain_BIA_29_plasmid_pEA29_2,_complete_sequence	S14261.contig00031	NZ_CP117608.1
S14261	P4	PT_1034	ColRNAI_rep_cluster_1987	99.5	-	-	-	-	-	-	-	-	-	-	-	-	-	-	-	-	-	-	-	-	-	-	-	-	-	-	-	-	-	-	-	-	-	Klebsiella_pneumoniae_isolate_101_plasmid_P6,_complete_sequence	S14261.contig00034	NZ_OW970450.1
S14261	P5	PT_8846	rep_cluster_2335	100	-	-	-	-	-	-	-	-	-	-	-	-	-	-	-	-	-	-	-	-	-	-	-	-	-	-	-	-	-	-	-	-	-	Escherichia_coli_O125ac:K+:H10_strain_C_236-04A_plasmid_pP10A_3,_complete_sequence	S14261.contig00035	NZ_CP109927.1
S14261	Others	-	-	-	aac(6')-Iaa		-	-	-		-	-	-	GyrA-87N	-	-	-	tet(B),tetR	-	-	-	golT,pcoA,pcoB,pcoC,pcoD,pcoE,pcoR,pcoS,silB,silC,silF,silR,silS	-	-	silB,silC,silE,silF,silP,silR,silS	-	arsA,arsB_pKW301,arsC_gluta,arsR_pKW301	-	-	-	-	-	-	-	golT(STRESS:GOLD)	-	-	-	-	-
S14265	P1	PT_6753	IncQ1	92.6	strA,strB	TEM-1D	-	-	-	-	-	-	-	-	-	-	sul2	-	-	-	-	-	-	-	-	-	-	-	-	-	-	-	-	-	-	-	-	Salmonella_enterica_strain_137_plasmid_p137-3,_complete_sequence	S14265.contig00038,S14265.contig00045,S14265.contig00061	NZ_CP091568.1
S14265	P2	PT_7643	-	91.5	-	-	-	-	-	-	-	-	-	-	-	-	-	tet(B),tetR	-	-	-	-	merC,merR_Ps,merT	-	-	-	-	-	-	-	-	-	-	-	-	-	-	Salmonella_typhi_plasmid_R27_transposon_Tn10,_complete_sequence	S14265.contig00034	AF223162.1
S14265	Others	-	-	-	aac(6')-Iaa		-	-	-		-	-	-	-	-	-	-	-	-	-	-	golT,pcoA,pcoB,pcoC,pcoD,pcoE,pcoR,pcoS,silB,silC,silF,silR,silS	-	-	silB,silC,silE,silF,silP,silR,silS	-	arsA,arsB_pKW301,arsC_gluta,arsR_pKW301	-	-	-	-	-	-	-	golT(STRESS:GOLD)	-	-	-	-	-
S14276	P1	PT_8162	rep_cluster_2350	100	-	-	-	-	-	-	-	-	-	-	-	-	-	-	-	-	-	-	-	-	-	-	-	-	-	-	-	-	-	-	-	-	-	Escherichia_coli_strain_LA207_plasmid_pLAO88,_complete_sequence	S14276.contig00031	NZ_OP242315.1
S14276	P2	PT_6753	IncQ1	100	strA,strB	TEM-1D	-	-	-	-	-	-	-	-	-	-	sul2	-	-	-	-	-	-	-	-	-	-	-	-	-	-	-	-	-	-	-	-	Salmonella_enterica_strain_137_plasmid_p137-3,_complete_sequence	S14276.contig00035,S14276.contig00039,S14276.contig00048	NZ_CP091568.1
S14276	P3	PT_2594	rep_cluster_2131	100	-	-	-	-	-	-	-	-	-	-	-	-	-	-	-	-	-	-	-	-	-	-	-	-	-	-	-	-	-	-	-	MOBQ	-	Escherichia_albertii_strain_BIA_18_plasmid_pEA18_4,_complete_sequence	S14276.contig00036	NZ_CP117641.1
S14276	P4	PT_4413	-	100	-	-	-	-	-	-	-	-	-	-	-	-	-	-	-	-	-	-	-	-	-	-	-	-	-	-	-	-	-	-	-	-	-	Klebsiella_pneumoniae_strain_KP47_isolate_2018-047100-007-01_plasmid_p04,_complete_sequence	S14276.contig00037	NZ_OX359179.1
S14276	P5	PT_7643	-	66.3	-	-	-	-	-	-	-	-	-	-	-	-	-	tet(B),tetR	-	-	-	-	-	-	-	-	-	-	-	-	-	-	-	-	-	-	-	Salmonella_typhi_plasmid_R27_transposon_Tn10,_complete_sequence	S14276.contig00029	AF223162.1
S14276	Others	-	-	-	aac(6')-Iaa		-	-	-		-	-	-	-	-	-	-	-	-	-	-	golT,pcoA,pcoB,pcoC,pcoD,pcoE,pcoR,pcoS,silB,silC,silF,silR,silS	-	-	silB,silC,silE,silF,silP,silR,silS	-	arsA,arsB_pKW301,arsC_gluta,arsR_pKW301	-	-	-	-	-	-	-	golT(STRESS:GOLD)	-	-	-	-	-
S14278	P1	PT_8162	rep_cluster_2350	100	-	-	-	-	-	-	-	-	-	-	-	-	-	-	-	-	-	-	-	-	-	-	-	-	-	-	-	-	-	-	-	-	-	Escherichia_coli_strain_LA207_plasmid_pLAO88,_complete_sequence	S14278.contig00029	NZ_OP242315.1
S14278	P2	PT_6753	IncQ1	100	strA,strB	TEM-1D	-	-	-	-	-	-	-	-	-	-	sul2	-	-	-	-	-	-	-	-	-	-	-	-	-	-	-	-	-	-	-	-	Salmonella_enterica_strain_137_plasmid_p137-3,_complete_sequence	S14278.contig00033,S14278.contig00037,S14278.contig00044	NZ_CP091568.1
S14278	P3	PT_2594	rep_cluster_2131	100	-	-	-	-	-	-	-	-	-	-	-	-	-	-	-	-	-	-	-	-	-	-	-	-	-	-	-	-	-	-	-	MOBQ	-	Escherichia_albertii_strain_BIA_18_plasmid_pEA18_4,_complete_sequence	S14278.contig00034	NZ_CP117641.1
S14278	P4	PT_4413	-	100	-	-	-	-	-	-	-	-	-	-	-	-	-	-	-	-	-	-	-	-	-	-	-	-	-	-	-	-	-	-	-	MOBP	-	Klebsiella_pneumoniae_strain_KP47_isolate_2018-047100-007-01_plasmid_p04,_complete_sequence	S14278.contig00035	NZ_OX359179.1
S14278	P5	PT_7643	-	66.3	-	-	-	-	-	-	-	-	-	-	-	-	-	tet(B),tetR	-	-	-	-	-	-	-	-	-	-	-	-	-	-	-	-	-	-	-	Salmonella_typhi_plasmid_R27_transposon_Tn10,_complete_sequence	S14278.contig00027	AF223162.1
S14278	Others	-	-	-	aac(6')-Iaa		-	-	-		-	-	-	-	-	-	-	-	-	-	-	golT,pcoA,pcoB,pcoC,pcoD,pcoE,pcoR,pcoS,silB,silC,silF,silR,silS	-	-	silB,silC,silE,silF,silP,silR,silS	-	arsA,arsB_pKW301,arsC_gluta,arsR_pKW301	-	-	-	-	-	-	-	golT(STRESS:GOLD)	-	-	-	-	-
S14283	Others	-	-	-	aac(6')-Iaa		-	-	-		-	-	-	-	-	-	-	-	-	-	-	golT,pcoA,pcoB,pcoC,pcoD,pcoE,pcoR,pcoS,silB,silC,silF,silR,silS	-	-	silB,silC,silE,silF,silP,silR,silS	-	arsA,arsB_pKW301,arsC_gluta,arsR_pKW301	-	-	-	-	-	-	-	golT(STRESS:GOLD)	-	-	-	-	-
S14284	P1	PT_6753	IncQ1	92.6	strA,strB	TEM-1D	-	-	-	-	-	-	-	-	-	-	sul2	-	-	-	-	-	-	-	-	-	-	-	-	-	-	-	-	-	-	-	-	Salmonella_enterica_strain_137_plasmid_p137-3,_complete_sequence	S14284.contig00039,S14284.contig00044,S14284.contig00060	NZ_CP091568.1
S14284	P2	PT_7643	-	91.5	-	-	-	-	-	-	-	-	-	-	-	-	-	tet(B),tetR	-	-	-	-	merC,merR_Ps,merT	-	-	-	-	-	-	-	-	-	-	-	-	-	-	Salmonella_typhi_plasmid_R27_transposon_Tn10,_complete_sequence	S14284.contig00033	AF223162.1
S14284	Others	-	-	-	aac(6')-Iaa		-	-	-		-	-	-	-	-	-	-	-	-	-	-	golT,pcoA,pcoB,pcoC,pcoD,pcoE,pcoR,pcoS,silB,silC,silF,silR,silS	-	-	silB,silC,silE,silF,silP,silR,silS	-	arsA,arsB_pKW301,arsC_gluta,arsR_pKW301	-	-	-	-	-	-	-	golT(STRESS:GOLD)	-	-	-	-	-
S14297	P1	PT_456	IncHI2A,rep_cluster_1088	91.9	aac(3)-IV,aac(6')-Ib-cr,aph(4)-Ia,aph3-Ia	OXA-1	-	-	-	-	-	-	catB3,cmlA1,floR	-	arr-3	-	sul1,sul2,sul3	-	-	dfrA12	-	-	-	-	-	terW,terZ	-	-	qacE,qacL	-	-	-	-	-	-	-	MPF_F,MPF_T	Enterobacter_cloacae_isolate_764_plasmid_P1,_complete_sequence	S14297.contig00014,S14297.contig00030,S14297.contig00032,S14297.contig00033,S14297.contig00034,S14297.contig00038,S14297.contig00039,S14297.contig00040,S14297.contig00041,S14297.contig00044,S14297.contig00045,S14297.contig00047,S14297.contig00049,S14297.contig00050,S14297.contig00053,S14297.contig00057,S14297.contig00060,S14297.contig00069	NZ_OW968418.1
S14297	Others	-	-	-	aac(6')-Iaa		-	-	-		-	-	-	GyrA-87Y	-	-	-	tet(B),tetR	-	-	-	golT,pcoA,pcoB,pcoC,pcoD,pcoE,pcoR,pcoS,silB,silC,silF,silR,silS	-	-	silB,silC,silE,silF,silP,silR,silS	-	arsA,arsB_pKW301,arsC_gluta,arsR_pKW301	-	-	-	-	-	-	-	golT(STRESS:GOLD)	-	-	-	-	-
S14310	P1	PT_654	IncFIA,IncFIB,IncFIC,IncQ1,rep_cluster_2335,rep_cluster_2350	89.6	aadA2,aph3-Ia,strA,strB	TEM-1D	-	-	-	-	-	lnuF?	-	-	-	-	sul2	tet(B),tetM,tetR	-	-	-	-	merC,merR_Ps,merT	-	-	-	-	-	-	-	-	-	-	-	-	MOBF	MPF_F,MPF_Unknown	Escherichia_coli_strain_ESBL3203_plasmid_pESBL3203-IncF,_complete_sequence	S14310.contig00026,S14310.contig00031,S14310.contig00032,S14310.contig00036,S14310.contig00038,S14310.contig00040,S14310.contig00042,S14310.contig00043,S14310.contig00046,S14310.contig00048,S14310.contig00049,S14310.contig00050,S14310.contig00052,S14310.contig00054,S14310.contig00055,S14310.contig00056,S14310.contig00058,S14310.contig00062,S14310.contig00066	NZ_MW390528.1
S14310	Others	-	-	-	aac(6')-Iaa		-	-	-		-	-	-	-	-	-	-	-	-	-	-	golT,pcoA,pcoB,pcoC,pcoD,pcoE,pcoR,pcoS,silB,silC,silF,silR,silS	-	-	silB,silC,silE,silF,silP,silR,silS	-	arsA,arsB_pKW301,arsC_gluta,arsR_pKW301	-	-	-	-	-	-	-	golT(STRESS:GOLD)	-	-	-	-	-
S14312	P1	PT_456	IncHI2A,IncQ1,rep_cluster_1088	91.9	aac(3)-IV,aac(6')-Ib-cr,strB	OXA-1,TEM-1D	-	-	-	-	-	-	catB3	-	arr-3	-	sul1,sul2	tet(B),tetR	-	-	-	-	merC,merR_Ps,merT	-	-	terW,terZ	-	-	qacE	-	-	-	-	-	-	-	MPF_F,MPF_T	Enterobacter_cloacae_isolate_764_plasmid_P1,_complete_sequence	S14312.contig00012,S14312.contig00030,S14312.contig00031,S14312.contig00033,S14312.contig00035,S14312.contig00037,S14312.contig00039,S14312.contig00041,S14312.contig00043,S14312.contig00044,S14312.contig00046,S14312.contig00048,S14312.contig00053,S14312.contig00065	NZ_OW968418.1
S14312	P2	PT_6894	rep_cluster_1778	100	-	-	-	-	-	-	-	-	-	-	-	-	-	-	-	-	-	-	-	-	-	-	-	-	-	-	-	-	-	-	-	MOBQ	-	Escherichia_coli_isolate_10_plasmid_P5,_complete_sequence	S14312.contig00036	NZ_OW968293.1
S14312	P3	PT_4413	-	100	-	-	-	-	-	-	-	-	-	-	-	-	-	-	-	-	-	-	-	-	-	-	-	-	-	-	-	-	-	-	-	MOBP	-	Klebsiella_pneumoniae_strain_KP47_isolate_2018-047100-007-01_plasmid_p04,_complete_sequence	S14312.contig00038	NZ_OX359179.1
S14312	Others	-	-	-	aac(6')-Iaa		-	-	-		-	-	-	GyrA-87N	-	-	-	-	-	-	-	golT,pcoA,pcoB,pcoC,pcoD,pcoE,pcoR,pcoS,silB,silC,silF,silR,silS	-	-	silB,silC,silE,silF,silP,silR,silS	-	arsA,arsB_pKW301,arsC_gluta,arsR_pKW301	-	-	-	-	-	-	-	golT(STRESS:GOLD)	-	-	-	-	-
S14313	P1	PT_3900	rep_cluster_2370	97.8	-	-	-	-	-	-	-	-	-	-	-	-	-	-	-	-	-	-	-	-	-	-	-	-	-	-	-	-	-	-	-	MOBP	-	Escherichia_coli_strain_LA069_plasmid_pLAO42,_complete_sequence	S14313.contig00037	NZ_OP242235.1
S14313	P2	PT_6753	IncQ1	100	strA,strB	TEM-1D	-	-	-	-	-	-	-	-	-	-	sul2	-	-	-	-	-	-	-	-	-	-	-	-	-	-	-	-	-	-	-	-	Salmonella_enterica_strain_137_plasmid_p137-3,_complete_sequence	S14313.contig00041,S14313.contig00047,S14313.contig00055	NZ_CP091568.1
S14313	P3	PT_7602	rep_cluster_2373	96.9	-	-	-	-	-	-	-	-	-	-	-	-	-	-	-	-	-	-	-	-	-	-	-	-	-	-	-	-	-	-	-	-	-	Salmonella_enterica_strain_SC2017030_plasmid_pSC2017030-4k,_complete_sequence	S14313.contig00040	NZ_CP101385.1
S14313	P4	PT_7643	-	91.5	-	-	-	-	-	-	-	-	-	-	-	-	-	tet(B),tetR	-	-	-	-	merC,merR_Ps,merT	-	-	-	-	-	-	-	-	-	-	-	-	-	-	Salmonella_typhi_plasmid_R27_transposon_Tn10,_complete_sequence	S14313.contig00033	AF223162.1
S14313	P5	PT_9883	-	73.8	-	-	-	-	-	-	-	-	-	-	-	-	-	-	-	-	-	-	-	-	-	-	-	-	-	-	-	-	-	-	-	-	-	Escherichia_coli_strain_EC7518_plasmid_pEC7518-2k,_complete_sequence	S14313.contig00044	NZ_CP085187.1
S14313	Others	-	-	-	aac(6')-Iaa		-	-	-		-	-	-	-	-	-	-	-	-	-	-	golT,pcoA,pcoB,pcoC,pcoD,pcoE,pcoR,pcoS,silB,silC,silF,silR,silS	-	-	silB,silC,silE,silF,silP,silR,silS	-	arsA,arsB_pKW301,arsC_gluta,arsR_pKW301	-	-	-	-	-	-	-	golT(STRESS:GOLD)	-	-	-	-	-
S14318	P1	PT_456	IncHI2A,IncQ1,rep_cluster_1088	91	aac(3)-IV,aac(6')-Ib-cr,aph(4)-Ia,strA,strB	OXA-1	-	-	-	-	-	-	catB3,cmlA1	-	arr-3	-	sul1,sul3	tet(B),tetR	-	-	-	-	merC,merR_Ps,merT	-	-	terW,terZ	-	-	qacE,qacL	-	-	-	-	-	-	-	MPF_F,MPF_T	Enterobacter_cloacae_isolate_764_plasmid_P1,_complete_sequence	S14318.contig00012,S14318.contig00031,S14318.contig00032,S14318.contig00035,S14318.contig00039,S14318.contig00040,S14318.contig00042,S14318.contig00044,S14318.contig00045,S14318.contig00046,S14318.contig00048,S14318.contig00055,S14318.contig00060	NZ_OW968418.1
S14318	Others	-	-	-	aac(6')-Iaa		-	-	-		-	-	-	GyrA-87N	-	-	-	-	-	-	-	golT,pcoA,pcoB,pcoC,pcoD,pcoE,pcoR,pcoS,silB,silC,silF,silR,silS	-	-	silB,silC,silE,silF,silP,silR,silS	-	arsA,arsB_pKW301,arsC_gluta,arsR_pKW301	-	-	-	-	-	-	-	golT(STRESS:GOLD)	-	-	-	-	-
S14329	P1	PT_456	IncHI2A,rep_cluster_1088	93	aac(3)-IV,aac(6')-Ib-cr,aph(4)-Ia	OXA-1	-	-	-	-	-	-	catB3,cmlA1,floR	-	arr-3	-	sul1,sul2,sul3	-	-	-	-	-	-	-	-	terW,terZ	-	-	qacE,qacL	-	-	-	-	-	-	-	MPF_F,MPF_T	Enterobacter_cloacae_isolate_764_plasmid_P1,_complete_sequence	S14329.contig00013,S14329.contig00030,S14329.contig00031,S14329.contig00035,S14329.contig00038,S14329.contig00039,S14329.contig00041,S14329.contig00042,S14329.contig00044,S14329.contig00050,S14329.contig00060	NZ_OW968418.1
S14329	P2	PT_7236	rep_cluster_2370	100	-	-	-	-	-	-	-	-	-	-	-	-	-	-	-	-	-	-	-	-	-	-	-	-	-	-	-	-	-	-	-	-	-	Escherichia_coli_strain_5283_plasmid_pMB9880_4,_complete_sequence	S14329.contig00032	NZ_CP103766.1
S14329	P3	PT_1034	ColRNAI_rep_cluster_1987	100	-	-	-	-	-	-	-	-	-	-	-	-	-	-	-	-	-	-	-	-	-	-	-	-	-	-	-	-	-	-	-	-	-	Klebsiella_pneumoniae_isolate_101_plasmid_P6,_complete_sequence	S14329.contig00037	NZ_OW970450.1
S14329	Others	-	-	-	aac(6')-Iaa		-	-	-		-	-	-	GyrA-87N	-	-	-	tet(B),tetR	-	-	-	golT,pcoA,pcoB,pcoC,pcoD,pcoE,pcoR,pcoS,silB,silC,silF,silR,silS	-	-	silB,silC,silE,silF,silP,silR,silS	-	arsA,arsB_pKW301,arsC_gluta,arsR_pKW301	-	-	-	-	-	-	-	golT(STRESS:GOLD)	-	-	-	-	-
S14333	P1	PT_456	IncHI2A,rep_cluster_1088	93.5	aac(3)-IV,aac(6')-Ib-cr,aph(4)-Ia,aph3-Ia	OXA-1	-	-	-	-	-	-	catB3,cmlA1,floR	-	arr-3	-	sul1,sul2,sul3	-	-	dfrA12	-	-	-	-	-	terW,terZ	-	-	qacL	-	-	-	-	-	-	-	MPF_F,MPF_T	Enterobacter_cloacae_isolate_764_plasmid_P1,_complete_sequence	S14333.contig00014,S14333.contig00032,S14333.contig00033,S14333.contig00035,S14333.contig00042,S14333.contig00043,S14333.contig00044,S14333.contig00047,S14333.contig00048,S14333.contig00051,S14333.contig00053,S14333.contig00054,S14333.contig00055,S14333.contig00056,S14333.contig00062,S14333.contig00066	NZ_OW968418.1
S14333	P2	PT_8529	ColRNAI_rep_cluster_1987	100	-	-	-	-	-	-	-	-	-	-	-	-	-	-	-	-	-	-	-	-	-	-	-	-	-	-	-	-	-	-	-	-	-	Salmonella_enterica_strain_179_plasmid_p179-3,_complete_sequence	S14333.contig00040	NZ_CP091562.1
S14333	Others	-	-	-	aac(6')-Iaa		-	-	-		-	-	-	GyrA-87N	-	-	-	tet(B),tetR	-	-	-	golT,pcoA,pcoB,pcoC,pcoD,pcoE,pcoR,pcoS,silB,silC,silF,silR,silS	-	-	silB,silC,silE,silF,silP,silR,silS	-	arsA,arsB_pKW301,arsC_gluta,arsR_pKW301	-	qacE	-	-	-	-	-	golT(STRESS:GOLD)	-	-	-	-	-
S14335	P1	PT_3900	rep_cluster_2350	100	-	-	-	-	-	-	-	-	-	-	-	-	-	-	-	-	-	-	-	-	-	-	-	-	-	-	-	-	-	-	-	MOBP	-	Escherichia_coli_strain_LA069_plasmid_pLAO42,_complete_sequence	S14335.contig00036	NZ_OP242235.1
S14335	P2	PT_6753	IncQ1	100	strA,strB	TEM-1D	-	-	-	-	-	-	-	-	-	-	sul2	-	-	-	-	-	-	-	-	-	-	-	-	-	-	-	-	-	-	-	-	Salmonella_enterica_strain_137_plasmid_p137-3,_complete_sequence	S14335.contig00041,S14335.contig00047,S14335.contig00055	NZ_CP091568.1
S14335	P3	PT_7602	rep_cluster_2373	96.9	-	-	-	-	-	-	-	-	-	-	-	-	-	-	-	-	-	-	-	-	-	-	-	-	-	-	-	-	-	-	-	-	-	Salmonella_enterica_strain_SC2017030_plasmid_pSC2017030-4k,_complete_sequence	S14335.contig00040	NZ_CP101385.1
S14335	P4	PT_7643	-	91.5	-	-	-	-	-	-	-	-	-	-	-	-	-	tet(B),tetR	-	-	-	-	merC,merR_Ps,merT	-	-	-	-	-	-	-	-	-	-	-	-	-	-	Salmonella_typhi_plasmid_R27_transposon_Tn10,_complete_sequence	S14335.contig00032	AF223162.1
S14335	P5	PT_9883	-	73.8	-	-	-	-	-	-	-	-	-	-	-	-	-	-	-	-	-	-	-	-	-	-	-	-	-	-	-	-	-	-	-	-	-	Escherichia_coli_strain_EC7518_plasmid_pEC7518-2k,_complete_sequence	S14335.contig00044	NZ_CP085187.1
S14335	Others	-	-	-	aac(6')-Iaa		-	-	-		-	-	-	-	-	-	-	-	-	-	-	golT,pcoA,pcoB,pcoC,pcoD,pcoE,pcoR,pcoS,silB,silC,silF,silR,silS	-	-	silB,silC,silE,silF,silP,silR,silS	-	arsA,arsB_pKW301,arsC_gluta,arsR_pKW301	-	-	-	-	-	-	-	golT(STRESS:GOLD)	-	-	-	-	-
[truncated: 12,056 more rows]

## Sheet: Supplementary_Table_S5
Supplementary Table S5. Prediction of resistance genes by Resfinder
	beta-lactam
[truncated: 3,432 more rows]
[truncated: 142 more columns]

## Sheet: Supplementary_Table_S6
Supplementary Table S6. Prediction of plasmids by PlasmidFinder
[truncated: 3,432 more rows]
[truncated: 14 more columns]

## Sheet: Supplementary_Table_S7
Supplementary Table S7. Prediction of virulence factors by VFDB
[truncated: 3,432 more rows]
[truncated: 140 more columns]

## Sheet: Supplementary_Table_S8
Supplementary Table S8. Prediction of Salmonella Pathogenicity Islands (SPIs) by SPIFinder
ID	SPI-1	SPI-2	SPI-12	SPI-14	SPI-3	SPI-4	SPI-5	SPI-9	CS54_island-1	SPI-6	SGI1	SPI-11	SGI2	SPI-8
S07005	1	1	1	1	1	1	1	0	1	1	0	0	0	0
S08093	1	1	1	1	1	1	1	0	1	1	0	0	0	0
S08095	1	1	1	1	1	1	1	0	1	1	0	0	0	0
[truncated: 3,428 more rows]

## Sheet: Supplementary_Table_S9
Supplementary Table S9. MIC of 256 S. 1,4,[5],12:i:- isolates to different antibiotics in Shenzhen （μg/mL）
[truncated: 258 more rows]

[truncated: 2 more sheets: Supplementary_Table_S10, Supplementary_Table_S11]
